# Supplementary material for: North-Western Himalayan Common Beans: Population Structure and Mapping of Quantitative Anthracnose Resistance Through Genome Wide Association Study
Source: Front Plant Sci. 2020 Oct 6;11:571618. doi: 10.3389/fpls.2020.571618 (PMC7573075; doi:10.3389/fpls.2020.571618)
Supplement: Supplementary file 3 [file Table_2.xls]

## Sheet: Race 3
Supplemantry Table 3. Significant SNPs for anthranose race 3
SNP	Chromosome	Position	P.value	maf	nobs	Rsquare.of.Model.without.SNP	Rsquare.of.Model.with.SNP	FDR_Adjusted_P-values	effect
S4_1428852	4	1428852	1.15159e-05	0.422222	180	0.0910131	0.195745	0.142656	-1.09519
S4_1733922	4	1733922	2.52612e-05	0.452778	180	0.0910131	0.187178	0.142656	-1.16532
S4_1733964	4	1733964	2.52612e-05	0.452778	180	0.0910131	0.187178	0.142656	-1.16532
S4_1733985	4	1733985	2.52612e-05	0.452778	180	0.0910131	0.187178	0.142656	-1.16532
S4_2030577	4	2030577	4.07488e-05	0.230556	180	0.0910131	0.182015	0.182883	-1.1626
S4_1428794	4	1428794	4.85768e-05	0.269444	180	0.0910131	0.180127	0.182883	-0.988888
S4_1835692	4	1835692	5.82311e-05	0.491667	180	0.0910131	0.178185	0.187912	1.07826
S4_1428792	4	1428792	6.66562e-05	0.272222	180	0.0910131	0.176742	0.188212	-0.973525
S58_67388	NA	67388	7.77648e-05	0.208333	180	0.0910131	0.175099	0.195181	-1.31053
S4_1627874	4	1627874	0.000135775	0.497222	180	0.0910131	0.169195	0.306702	-1.13859
S4_1317160	4	1317160	0.000166031	0.25	180	0.0910131	0.167078	0.340952	-1.02688
S3_10485523	3	10485523	0.000182067	0.241667	180	0.0910131	0.16611	0.342725	-1.2163
S2_49446859	2	49446859	0.000246367	0.375	180	0.0910131	0.162947	0.353755	1.14052
S3_45469290	3	45469290	0.000259294	0.169444	180	0.0910131	0.162413	0.353755	1.49821
S4_2753947	4	2753947	0.00026766	0.441667	180	0.0910131	0.162083	0.353755	-1.01793
S4_1611683	4	1611683	0.000273164	0.477778	180	0.0910131	0.161871	0.353755	1.05973
S4_1428854	4	1428854	0.000278502	0.269444	180	0.0910131	0.161669	0.353755	-0.881302
S4_1317120	4	1317120	0.000281889	0.211111	180	0.0910131	0.161544	0.353755	-0.986567
S4_1723729	4	1723729	0.000409827	0.255556	180	0.0910131	0.157664	0.413854	1.18714
S4_1723730	4	1723730	0.000409827	0.255556	180	0.0910131	0.157664	0.413854	1.18714
S4_1723754	4	1723754	0.000409827	0.255556	180	0.0910131	0.157664	0.413854	1.18714
S6_19874116	6	19874116	0.000425693	0.291667	180	0.0910131	0.157272	0.413854	-1.13063
S4_2030597	4	2030597	0.000438508	0.197222	180	0.0910131	0.156966	0.413854	-1.05831
S4_1840169	4	1840169	0.000468804	0.497222	180	0.0910131	0.156277	0.413854	0.997634
S11_56907	11	56907	0.000503561	0.441667	180	0.0910131	0.15554	0.413854	-1.54414
S4_1359293	4	1359293	0.000512989	0.341667	180	0.0910131	0.15535	0.413854	-1.00116
S4_1359297	4	1359297	0.000512989	0.341667	180	0.0910131	0.15535	0.413854	-1.00116
S4_1359303	4	1359303	0.000512989	0.341667	180	0.0910131	0.15535	0.413854	-1.00116
S43_61498	NA	61498	0.000622888	0.413889	180	0.0910131	0.153357	0.438418	-1.55366
S4_1611677	4	1611677	0.000632588	0.394444	180	0.0910131	0.153199	0.438418	-0.831754
S8_61891712	8	61891712	0.000650194	0.188889	180	0.0910131	0.152918	0.438418	-1.09585
S3_730006	3	730006	0.000672032	0.477778	180	0.0910131	0.15258	0.438418	1.05219
S3_36395453	3	36395453	0.000689313	0.15	180	0.0910131	0.15232	0.438418	-1.51465
S29_208682	NA	208682	0.000698626	0.194444	180	0.0910131	0.152183	0.438418	1.15052
S29_208637	NA	208637	0.000711524	0.291667	180	0.0910131	0.151996	0.438418	-1.09672
S1_40325925	1	40325925	0.000718113	0.413889	180	0.0910131	0.151902	0.438418	-1.52287
S1_40325952	1	40325952	0.000718113	0.413889	180	0.0910131	0.151902	0.438418	-1.52287
S4_1919854	4	1919854	0.000742686	0.205556	180	0.0910131	0.151558	0.43889	-1.00153
S5_37061060	5	37061060	0.000796304	0.402778	180	0.0910131	0.150847	0.43889	-1.63003
S29_208610	NA	208610	0.000812678	0.288889	180	0.0910131	0.15064	0.43889	-1.09413
S4_1834833	4	1834833	0.000834485	0.486111	180	0.0910131	0.15037	0.43889	0.950715
S4_1834844	4	1834844	0.000834485	0.486111	180	0.0910131	0.15037	0.43889	0.950715
S6_25682913	6	25682913	0.000835463	0.375	180	0.0910131	0.150358	0.43889	-1.46326
S4_1428813	4	1428813	0.000966173	0.222222	180	0.0910131	0.148881	0.488759	-0.886222
S3_6996052	3	6996052	0.000981979	0.302778	180	0.0910131	0.148716	0.488759	1.2432
S1_46271158	1	46271158	0.000995304	0.208333	180	0.0910131	0.148579	0.488759	-1.43173
S4_1919858	4	1919858	0.00102019	0.180556	180	0.0910131	0.148329	0.490322	-0.978638
S29_197572	NA	197572	0.00109374	0.308333	180	0.0910131	0.147624	0.504215	-1.089
S29_197577	NA	197577	0.00109374	0.308333	180	0.0910131	0.147624	0.504215	-1.089
S4_522425	4	522425	0.00113141	0.313889	180	0.0910131	0.147281	0.505867	-0.738051
S3_36395482	3	36395482	0.00116451	0.152778	180	0.0910131	0.14699	0.505867	1.42074
S3_36395510	3	36395510	0.00116451	0.152778	180	0.0910131	0.14699	0.505867	1.42074
S3_10297623	3	10297623	0.00134848	0.252778	180	0.0910131	0.145509	0.565433	0.96937
S6_27551697	6	27551697	0.00135847	0.363889	180	0.0910131	0.145435	0.565433	1.43289
S4_1919802	4	1919802	0.00137672	0.216667	180	0.0910131	0.145301	0.565433	-0.907179
S43_61497	NA	61497	0.00148924	0.402778	180	0.0910131	0.14451	0.600724	-1.50209
S7_38863655	7	38863655	0.00155657	0.227778	180	0.0910131	0.144066	0.616866	1.1606
S6_23165034	6	23165034	0.00162876	0.213889	180	0.0910131	0.143611	0.634345	1.12738
S6_25682871	6	25682871	0.0018317	0.372222	180	0.0910131	0.142435	0.701292	-1.29901
S4_1834806	4	1834806	0.00188986	0.486111	180	0.0910131	0.142122	0.711499	0.8794
S9_26056962	9	26056962	0.00200258	0.386111	180	0.0910131	0.141544	0.741577	-1.53246
S7_840454	7	840454	0.00206182	0.255556	180	0.0910131	0.141253	0.7512	1.08738
S7_9330336	7	9330336	0.00229462	0.297222	180	0.0910131	0.140187	0.798017	0.950657
S7_9330384	7	9330384	0.00229462	0.297222	180	0.0910131	0.140187	0.798017	0.950657
S4_1680117	4	1680117	0.0022963	0.427778	180	0.0910131	0.14018	0.798017	-0.785014
S8_21091897	8	21091897	0.00236692	0.455556	180	0.0910131	0.139879	0.809041	-1.05078
S3_8261245	3	8261245	0.00245344	0.313889	180	0.0910131	0.139522	0.809041	1.05537
S3_8261254	3	8261254	0.00245344	0.313889	180	0.0910131	0.139522	0.809041	1.05537
S11_48786332	11	48786332	0.00247128	0.158333	180	0.0910131	0.13945	0.809041	1.17569
S1_45878183	1	45878183	0.00260819	0.305556	180	0.0910131	0.138915	0.815272	0.966638
S7_33098541	7	33098541	0.00269851	0.130556	180	0.0910131	0.138577	0.815272	-1.36581
S7_33098542	7	33098542	0.00269851	0.130556	180	0.0910131	0.138577	0.815272	-1.36581
S3_2314739	3	2314739	0.00273471	0.219444	180	0.0910131	0.138445	0.815272	-0.952618
S2_49386186	2	49386186	0.00279438	0.333333	180	0.0910131	0.138232	0.815272	0.951016
S4_5230855	4	5230855	0.00280014	0.163889	180	0.0910131	0.138211	0.815272	-1.20133
S4_1970711	4	1970711	0.00280284	0.177778	180	0.0910131	0.138202	0.815272	-0.897087
S7_37122998	7	37122998	0.00282374	0.233333	180	0.0910131	0.138128	0.815272	0.993995
S29_206351	NA	206351	0.00283132	0.3	180	0.0910131	0.138102	0.815272	-0.935338
S3_7660442	3	7660442	0.00285123	0.183333	180	0.0910131	0.138032	0.815272	-1.46561
S4_533997	4	533997	0.0029359	0.186111	180	0.0910131	0.137743	0.82036	-0.806631
S5_2221980	5	2221980	0.00294166	0.25	180	0.0910131	0.137724	0.82036	1.00436
S2_49151832	2	49151832	0.0029997	0.369444	180	0.0910131	0.137531	0.826343	-0.782148
S3_9413114	3	9413114	0.00304233	0.344444	180	0.0910131	0.137391	0.826941	0.899374
S4_2395592	4	2395592	0.00318004	0.302778	180	0.0910131	0.136954	0.826941	-0.738661
S8_54107075	8	54107075	0.00321988	0.413889	180	0.0910131	0.136831	0.826941	1.35945
S3_30640846	3	30640846	0.00322152	0.230556	180	0.0910131	0.136826	0.826941	-1.21598
S3_30640852	3	30640852	0.00322152	0.230556	180	0.0910131	0.136826	0.826941	-1.21598
S3_30640857	3	30640857	0.00322152	0.230556	180	0.0910131	0.136826	0.826941	-1.21598
S4_1140920	4	1140920	0.0033275	0.405556	180	0.0910131	0.136507	0.833932	0.91139
S6_25682850	6	25682850	0.00339737	0.377778	180	0.0910131	0.136303	0.833932	-1.16204
S4_1426747	4	1426747	0.00341891	0.388889	180	0.0910131	0.13624	0.833932	0.914384
S1_18490783	1	18490783	0.00346104	0.436111	180	0.0910131	0.13612	0.833932	1.4681
S54_7026	NA	7026	0.00349048	0.283333	180	0.0910131	0.136036	0.833932	-1.02586
S4_41740006	4	41740006	0.003546	0.430556	180	0.0910131	0.135881	0.833932	-1.01504
S4_1426796	4	1426796	0.00361793	0.3	180	0.0910131	0.135684	0.833932	0.926745
S4_1426805	4	1426805	0.00361793	0.3	180	0.0910131	0.135684	0.833932	0.926745
S4_1426855	4	1426855	0.00361793	0.3	180	0.0910131	0.135684	0.833932	0.926745
S4_1426858	4	1426858	0.00361793	0.3	180	0.0910131	0.135684	0.833932	0.926745
S2_49387277	2	49387277	0.00380308	0.341667	180	0.0910131	0.135193	0.867755	0.882897
S2_49507564	2	49507564	0.00387796	0.261111	180	0.0910131	0.135002	0.875991	-0.813261
S10_12247144	10	12247144	0.00400839	0.438889	180	0.0910131	0.134678	0.89649	1.45224
S4_38296269	4	38296269	0.00413554	0.127778	180	0.0910131	0.134372	0.913934	-1.64267
S8_61526816	8	61526816	0.00428406	0.438889	180	0.0910131	0.134026	0.913934	0.958888
S54_10891	NA	10891	0.00441341	0.469444	180	0.0910131	0.133735	0.913934	1.05709
S4_2553867	4	2553867	0.0044367	0.486111	180	0.0910131	0.133684	0.913934	0.830336
S3_26969346	3	26969346	0.00451932	0.258333	180	0.0910131	0.133504	0.913934	0.956051
S3_13506074	3	13506074	0.00455032	0.438889	180	0.0910131	0.133437	0.913934	1.40833
S3_49132042	3	49132042	0.00457839	0.391667	180	0.0910131	0.133377	0.913934	-1.56921
S9_10852184	9	10852184	0.00462195	0.288889	180	0.0910131	0.133284	0.913934	0.907828
S9_10852208	9	10852208	0.00462195	0.288889	180	0.0910131	0.133284	0.913934	0.907828
S2_47965626	2	47965626	0.00464706	0.3	180	0.0910131	0.133231	0.913934	0.892255
S5_6365643	5	6365643	0.00465615	0.483333	180	0.0910131	0.133212	0.913934	-1.26224
S9_14034041	9	14034041	0.00467176	0.236111	180	0.0910131	0.13318	0.913934	0.964438
S3_11144176	3	11144176	0.00472911	0.322222	180	0.0910131	0.133061	0.913934	0.823482
S4_43637441	4	43637441	0.00476533	0.397222	180	0.0910131	0.132986	0.913934	-1.00058
S4_43637453	4	43637453	0.00476533	0.397222	180	0.0910131	0.132986	0.913934	-1.00058
S8_57822613	8	57822613	0.00477419	0.358333	180	0.0910131	0.132968	0.913934	0.915483
S8_57822645	8	57822645	0.00477419	0.358333	180	0.0910131	0.132968	0.913934	0.915483
S8_61642462	8	61642462	0.00491895	0.35	180	0.0910131	0.132677	0.933732	0.90924
S7_38830495	7	38830495	0.00503407	0.183333	180	0.0910131	0.132451	0.947621	1.0255
S4_1428828	4	1428828	0.00512388	0.222222	180	0.0910131	0.132279	0.949536	-0.745492
S4_1970712	4	1970712	0.00512831	0.186111	180	0.0910131	0.132271	0.949536	-0.826909
S9_16013043	9	16013043	0.0052359	0.238889	180	0.0910131	0.132069	0.961576	1.37969
S54_7606	NA	7606	0.00530724	0.3	180	0.0910131	0.131937	0.966817	0.788752
S15_816960	NA	816960	0.00546212	0.272222	180	0.0910131	0.131658	0.967828	0.991093
S1_41082526	1	41082526	0.00549388	0.211111	180	0.0910131	0.131601	0.967828	-1.22872
S3_11577487	3	11577487	0.00551854	0.261111	180	0.0910131	0.131558	0.967828	-0.991053
S3_28475599	3	28475599	0.0055412	0.136111	180	0.0910131	0.131518	0.967828	-1.20197
S1_46157360	1	46157360	0.00555526	0.325	180	0.0910131	0.131493	0.967828	0.997399
S3_8262415	3	8262415	0.00556987	0.311111	180	0.0910131	0.131468	0.967828	1.09003
S4_2047846	4	2047846	0.00574674	0.269444	180	0.0910131	0.131164	0.983748	-0.700614
S2_47621609	2	47621609	0.00574858	0.216667	180	0.0910131	0.131161	0.983748	0.958791
S8_60224780	8	60224780	0.00592083	0.158333	180	0.0910131	0.130875	0.995386	-1.09035
S1_46258296	1	46258296	0.00605379	0.202778	180	0.0910131	0.13066	0.995386	-1.12632
S4_527523	4	527523	0.00607539	0.388889	180	0.0910131	0.130625	0.995386	-0.655301
S4_527554	4	527554	0.00607539	0.388889	180	0.0910131	0.130625	0.995386	-0.655301
S4_1959804	4	1959804	0.00608777	0.172222	180	0.0910131	0.130606	0.995386	-0.82094
S2_49151741	2	49151741	0.00611199	0.266667	180	0.0910131	0.130567	0.995386	-0.767792
S4_1428739	4	1428739	0.00613669	0.194444	180	0.0910131	0.130528	0.995386	-0.785036
S8_18669107	8	18669107	0.00627715	0.411111	180	0.0910131	0.130309	0.995386	-1.1824
S3_12717343	3	12717343	0.00633192	0.25	180	0.0910131	0.130225	0.995386	0.872525
S8_60190144	8	60190144	0.0063523	0.375	180	0.0910131	0.130194	0.995386	0.961714
S8_60190150	8	60190150	0.0063523	0.375	180	0.0910131	0.130194	0.995386	0.961714
S5_38381331	5	38381331	0.00636288	0.188889	180	0.0910131	0.130178	0.995386	-0.930714
S3_20632355	3	20632355	0.00641799	0.408333	180	0.0910131	0.130094	0.995386	-1.24212
S8_61326711	8	61326711	0.00661303	0.347222	180	0.0910131	0.129805	0.995386	1.1743
S4_47063511	4	47063511	0.00681563	0.255556	180	0.0910131	0.129514	0.995386	-1.18109
S3_11270744	3	11270744	0.00703203	0.263889	180	0.0910131	0.129212	0.995386	0.895514
S3_730611	3	730611	0.00703313	0.402778	180	0.0910131	0.129211	0.995386	-0.763569
S6_25753616	6	25753616	0.00707226	0.344444	180	0.0910131	0.129157	0.995386	-1.00073
S6_25753620	6	25753620	0.00707226	0.344444	180	0.0910131	0.129157	0.995386	-1.00073
S6_25753630	6	25753630	0.00707226	0.344444	180	0.0910131	0.129157	0.995386	-1.00073
S11_51790221	11	51790221	0.00707589	0.388889	180	0.0910131	0.129152	0.995386	0.862468
S2_49453318	2	49453318	0.00709273	0.222222	180	0.0910131	0.12913	0.995386	-0.783441
S2_49453366	2	49453366	0.00709273	0.222222	180	0.0910131	0.12913	0.995386	-0.783441
S3_30437140	3	30437140	0.00710705	0.2	180	0.0910131	0.12911	0.995386	-1.13352
S8_62375861	8	62375861	0.00715152	0.372222	180	0.0910131	0.12905	0.995386	0.896709
S4_2047771	4	2047771	0.00723055	0.486111	180	0.0910131	0.128944	0.995386	-0.730242
S10_7356087	10	7356087	0.00725468	0.238889	180	0.0910131	0.128912	0.995386	1.63446
S2_48863905	2	48863905	0.00727855	0.244444	180	0.0910131	0.12888	0.995386	0.893578
S2_48863960	2	48863960	0.00727855	0.244444	180	0.0910131	0.12888	0.995386	0.893578
S2_48828770	2	48828770	0.00728417	0.305556	180	0.0910131	0.128873	0.995386	0.816018
S2_48828771	2	48828771	0.00728417	0.305556	180	0.0910131	0.128873	0.995386	0.816018
S1_46289541	1	46289541	0.00735192	0.208333	180	0.0910131	0.128784	0.995386	-1.1847
S11_52611050	11	52611050	0.00743971	0.288889	180	0.0910131	0.12867	0.995386	0.945341
S3_13121119	3	13121119	0.00750078	0.277778	180	0.0910131	0.128591	0.995386	0.859096
S54_5979	NA	5979	0.00753696	0.169444	180	0.0910131	0.128545	0.995386	-1.0883
S3_10875605	3	10875605	0.0075822	0.25	180	0.0910131	0.128487	0.995386	-0.964707
S3_10875607	3	10875607	0.0075822	0.25	180	0.0910131	0.128487	0.995386	-0.964707
S3_10875608	3	10875608	0.0075822	0.25	180	0.0910131	0.128487	0.995386	-0.964707
S8_9707542	8	9707542	0.00760469	0.419444	180	0.0910131	0.128459	0.995386	-1.15539
S8_57822767	8	57822767	0.00762763	0.322222	180	0.0910131	0.12843	0.995386	0.978315
S8_57822787	8	57822787	0.00762763	0.322222	180	0.0910131	0.12843	0.995386	0.978315
S8_58957845	8	58957845	0.00766732	0.436111	180	0.0910131	0.12838	0.995386	-1.47323
S4_2829965	4	2829965	0.00771174	0.477778	180	0.0910131	0.128324	0.995431	-0.820334
S11_8526586	11	8526586	0.00778825	0.427778	180	0.0910131	0.128229	0.999595	-0.952124
S8_60647887	8	60647887	0.00791272	0.272222	180	0.0910131	0.128077	1	1.00655
S11_31477434	11	31477434	0.00799327	0.152778	180	0.0910131	0.12798	1	-1.2873
S6_21710200	6	21710200	0.00801467	0.422222	180	0.0910131	0.127954	1	1.29677
S4_1140886	4	1140886	0.00803624	0.419444	180	0.0910131	0.127928	1	0.826738
S4_1140925	4	1140925	0.00803624	0.419444	180	0.0910131	0.127928	1	0.826738
S6_22856567	6	22856567	0.00810496	0.219444	180	0.0910131	0.127847	1	1.09752
S2_47169127	2	47169127	0.00828993	0.216667	180	0.0910131	0.12763	1	-1.07261
S8_61326840	8	61326840	0.0083187	0.277778	180	0.0910131	0.127597	1	0.840667
S6_26901594	6	26901594	0.00841151	0.397222	180	0.0910131	0.127491	1	1.6149
S6_26901637	6	26901637	0.00841151	0.397222	180	0.0910131	0.127491	1	1.6149
S3_729878	3	729878	0.00847219	0.172222	180	0.0910131	0.127422	1	-0.899337
S6_18392471	6	18392471	0.00848901	0.263889	180	0.0910131	0.127403	1	0.943764
S7_7835462	7	7835462	0.00865341	0.425	180	0.0910131	0.127219	1	1.04498
S3_10158720	3	10158720	0.00882578	0.272222	180	0.0910131	0.12703	1	-0.951809
S9_21371198	9	21371198	0.00887336	0.444444	180	0.0910131	0.126979	1	0.916793
S8_61825915	8	61825915	0.00889049	0.161111	180	0.0910131	0.12696	1	-1.02469
S1_45878613	1	45878613	0.0089336	0.183333	180	0.0910131	0.126914	1	-1.01638
S4_1593371	4	1593371	0.00906384	0.383333	180	0.0910131	0.126776	1	-0.605721
S11_13866828	11	13866828	0.00916833	0.188889	180	0.0910131	0.126666	1	0.97583
S13_154299	NA	154299	0.00925537	0.169444	180	0.0910131	0.126576	1	0.780507
S4_1043988	4	1043988	0.00929379	0.208333	180	0.0910131	0.126536	1	-0.79941
S4_46043990	4	46043990	0.00937024	0.402778	180	0.0910131	0.126458	1	1.11159
S3_12147912	3	12147912	0.00938574	0.266667	180	0.0910131	0.126442	1	0.807873
S54_2216	NA	2216	0.00948515	0.155556	180	0.0910131	0.126342	1	0.830101
S2_40132708	2	40132708	0.00971448	0.441667	180	0.0910131	0.126114	1	-1.01762
S3_12555614	3	12555614	0.00976436	0.275	180	0.0910131	0.126065	1	-0.911663
S54_11265	NA	11265	0.00978802	0.252778	180	0.0910131	0.126042	1	-0.824002
S54_11288	NA	11288	0.00978802	0.252778	180	0.0910131	0.126042	1	-0.824002
S2_49658677	2	49658677	0.00981915	0.216667	180	0.0910131	0.126011	1	-0.718471
S11_52611030	11	52611030	0.00986252	0.280556	180	0.0910131	0.125969	1	0.929879
S10_38654372	10	38654372	0.0100202	0.347222	180	0.0910131	0.125818	1	1.22314
S6_27584713	6	27584713	0.010142	0.216667	180	0.0910131	0.125703	1	1.15484
S4_1431509	4	1431509	0.0103028	0.338889	180	0.0910131	0.125553	1	-0.671708
S4_1431513	4	1431513	0.0103028	0.338889	180	0.0910131	0.125553	1	-0.671708
S4_1431520	4	1431520	0.0103028	0.338889	180	0.0910131	0.125553	1	-0.671708
S4_1431521	4	1431521	0.0103028	0.338889	180	0.0910131	0.125553	1	-0.671708
S4_1431528	4	1431528	0.0103028	0.338889	180	0.0910131	0.125553	1	-0.671708
S5_38819527	5	38819527	0.0104041	0.277778	180	0.0910131	0.12546	1	0.789966
S5_38819546	5	38819546	0.0104041	0.277778	180	0.0910131	0.12546	1	0.789966
S8_9861950	8	9861950	0.0105302	0.430556	180	0.0910131	0.125346	1	-1.10034
S8_9861956	8	9861956	0.0105302	0.430556	180	0.0910131	0.125346	1	-1.10034
S8_9861959	8	9861959	0.0105302	0.430556	180	0.0910131	0.125346	1	-1.10034
S11_9943899	11	9943899	0.0106717	0.216667	180	0.0910131	0.125219	1	-1.00887
S1_9344634	1	9344634	0.0107151	0.302778	180	0.0910131	0.12518	1	0.844575
S2_47159479	2	47159479	0.0108435	0.227778	180	0.0910131	0.125067	1	-1.09924
S9_37964573	9	37964573	0.0109348	0.163889	180	0.0910131	0.124987	1	-1.06887
S8_60340367	8	60340367	0.0110147	0.152778	180	0.0910131	0.124918	1	1.11434
S8_54107116	8	54107116	0.0110469	0.4	180	0.0910131	0.124891	1	1.28033
S58_66082	NA	66082	0.0111399	0.463889	180	0.0910131	0.124811	1	0.906012
S2_47819301	2	47819301	0.0111817	0.458333	180	0.0910131	0.124775	1	-1.01569
S1_45739190	1	45739190	0.0112469	0.183333	180	0.0910131	0.12472	1	1.00035
S11_50449681	11	50449681	0.0113552	0.344444	180	0.0910131	0.124629	1	-1.06141
S11_50449682	11	50449682	0.0113552	0.344444	180	0.0910131	0.124629	1	-1.06141
S11_31391560	11	31391560	0.0114232	0.461111	180	0.0910131	0.124573	1	-0.858169
S4_1286336	4	1286336	0.0114684	0.322222	180	0.0910131	0.124535	1	-0.644329
S8_60211784	8	60211784	0.0115638	0.405556	180	0.0910131	0.124457	1	0.825963
S2_49499750	2	49499750	0.0115834	0.166667	180	0.0910131	0.124441	1	-0.889077
S2_49499696	2	49499696	0.0115834	0.166667	180	0.0910131	0.124441	1	0.889077
S2_49499716	2	49499716	0.0115834	0.166667	180	0.0910131	0.124441	1	0.889077
S7_33029519	7	33029519	0.0115878	0.205556	180	0.0910131	0.124437	1	-1.10472
S7_33029531	7	33029531	0.0115878	0.205556	180	0.0910131	0.124437	1	-1.10472
S3_45752892	3	45752892	0.011705	0.3	180	0.0910131	0.124342	1	0.904156
S3_11673557	3	11673557	0.0117321	0.280556	180	0.0910131	0.12432	1	0.807144
S7_33030223	7	33030223	0.0117555	0.2	180	0.0910131	0.124301	1	-0.980897
S10_8924903	10	8924903	0.0117622	0.291667	180	0.0910131	0.124296	1	0.86459
S10_8924929	10	8924929	0.0117622	0.291667	180	0.0910131	0.124296	1	0.86459
S4_1645692	4	1645692	0.0117677	0.383333	180	0.0910131	0.124291	1	-0.634582
S4_1645693	4	1645693	0.0117677	0.383333	180	0.0910131	0.124291	1	-0.634582
S4_1645708	4	1645708	0.0117677	0.383333	180	0.0910131	0.124291	1	-0.634582
S4_1645709	4	1645709	0.0117677	0.383333	180	0.0910131	0.124291	1	-0.634582
S4_1645717	4	1645717	0.0117677	0.383333	180	0.0910131	0.124291	1	-0.634582
S3_12147696	3	12147696	0.0117989	0.258333	180	0.0910131	0.124266	1	0.859814
S11_48864501	11	48864501	0.0118556	0.427778	180	0.0910131	0.124221	1	-0.897568
S3_12727952	3	12727952	0.0118724	0.247222	180	0.0910131	0.124207	1	0.806752
S11_49720653	11	49720653	0.0119173	0.416667	180	0.0910131	0.124171	1	-0.882819
S6_10529137	6	10529137	0.011946	0.161111	180	0.0910131	0.124149	1	0.875485
S6_27589031	6	27589031	0.0121589	0.422222	180	0.0910131	0.123982	1	1.16161
S1_49179707	1	49179707	0.0126861	0.219444	180	0.0910131	0.12358	1	-0.788347
S1_49179710	1	49179710	0.0126861	0.219444	180	0.0910131	0.12358	1	-0.788347
S1_49179768	1	49179768	0.0126861	0.219444	180	0.0910131	0.12358	1	-0.788347
S10_7762139	10	7762139	0.0126963	0.208333	180	0.0910131	0.123573	1	0.852677
S3_12631139	3	12631139	0.0126977	0.277778	180	0.0910131	0.123572	1	-0.812613
S4_2414281	4	2414281	0.0127554	0.455556	180	0.0910131	0.123529	1	-0.658221
S3_11953403	3	11953403	0.0127678	0.294444	180	0.0910131	0.12352	1	-0.887094
S11_48934227	11	48934227	0.012804	0.430556	180	0.0910131	0.123493	1	-0.888439
S1_49080078	1	49080078	0.0128593	0.136111	180	0.0910131	0.123452	1	-0.93416
S10_4352948	10	4352948	0.0128609	0.413889	180	0.0910131	0.123451	1	-0.797041
S1_45878767	1	45878767	0.0128794	0.325	180	0.0910131	0.123438	1	0.801793
S3_12717272	3	12717272	0.0128864	0.241667	180	0.0910131	0.123432	1	0.801081
S4_62658	4	62658	0.0129272	0.491667	180	0.0910131	0.123403	1	-0.600895
S4_62672	4	62672	0.0129272	0.491667	180	0.0910131	0.123403	1	-0.600895
S3_10856252	3	10856252	0.012938	0.238889	180	0.0910131	0.123395	1	0.793445
S11_4525395	11	4525395	0.0130161	0.216667	180	0.0910131	0.123338	1	0.94029
S3_22726188	3	22726188	0.0130238	0.238889	180	0.0910131	0.123332	1	0.989337
S3_22726226	3	22726226	0.0130238	0.238889	180	0.0910131	0.123332	1	0.989337
S8_61885693	8	61885693	0.0130568	0.275	180	0.0910131	0.123308	1	0.824233
S8_61901219	8	61901219	0.0130708	0.288889	180	0.0910131	0.123298	1	0.796835
S9_33807903	9	33807903	0.0132012	0.241667	180	0.0910131	0.123205	1	0.91994
S3_6996051	3	6996051	0.0132424	0.302778	180	0.0910131	0.123175	1	0.924466
S9_14033859	9	14033859	0.0133442	0.330556	180	0.0910131	0.123103	1	0.766487
S1_45028343	1	45028343	0.0135244	0.211111	180	0.0910131	0.122977	1	-0.921543
S8_62589899	8	62589899	0.0136106	0.402778	180	0.0910131	0.122917	1	-0.945294
S4_8340312	4	8340312	0.0136136	0.5	180	0.0910131	0.122915	1	-0.765847
S11_7423221	11	7423221	0.01384	0.288889	180	0.0910131	0.122759	1	-0.916397
S3_30787602	3	30787602	0.0139734	0.316667	180	0.0910131	0.122669	1	0.842805
S9_13933760	9	13933760	0.0139895	0.411111	180	0.0910131	0.122658	1	1.1802
S9_12943178	9	12943178	0.0140759	0.202778	180	0.0910131	0.1226	1	0.850328
S2_44970385	2	44970385	0.0140891	0.325	180	0.0910131	0.122591	1	0.774926
S2_44970392	2	44970392	0.0140891	0.325	180	0.0910131	0.122591	1	0.774926
S3_36241687	3	36241687	0.0140922	0.202778	180	0.0910131	0.122589	1	0.99592
S5_40526761	5	40526761	0.0141108	0.319444	180	0.0910131	0.122577	1	0.692287
S7_8718525	7	8718525	0.0141482	0.252778	180	0.0910131	0.122552	1	0.977695
S3_11624576	3	11624576	0.0141531	0.327778	180	0.0910131	0.122549	1	1.10649
S4_3957279	4	3957279	0.0141909	0.288889	180	0.0910131	0.122524	1	-0.752259
S4_3957297	4	3957297	0.0141909	0.288889	180	0.0910131	0.122524	1	-0.752259
S7_4014372	7	4014372	0.014198	0.308333	180	0.0910131	0.122519	1	0.71112
S54_8149	NA	8149	0.0143016	0.233333	180	0.0910131	0.122451	1	-1.04378
S29_209038	NA	209038	0.0143074	0.330556	180	0.0910131	0.122447	1	-0.845767
S54_6630	NA	6630	0.0143416	0.363889	180	0.0910131	0.122424	1	-0.839243
S2_5951998	2	5951998	0.0143642	0.441667	180	0.0910131	0.12241	1	-0.699951
S6_27577674	6	27577674	0.0143756	0.394444	180	0.0910131	0.122402	1	0.712314
S4_2474572	4	2474572	0.0143931	0.413889	180	0.0910131	0.122391	1	-0.603998
S4_1723915	4	1723915	0.0144102	0.305556	180	0.0910131	0.12238	1	-0.854203
S8_56508157	8	56508157	0.0144108	0.4	180	0.0910131	0.122379	1	-1.22595
S1_40629724	1	40629724	0.0144215	0.325	180	0.0910131	0.122372	1	0.941877
S4_2032971	4	2032971	0.0145086	0.458333	180	0.0910131	0.122316	1	-0.575502
S3_47089801	3	47089801	0.0145216	0.411111	180	0.0910131	0.122307	1	-1.36032
S3_47089803	3	47089803	0.0145216	0.411111	180	0.0910131	0.122307	1	-1.36032
S3_47089812	3	47089812	0.0145216	0.411111	180	0.0910131	0.122307	1	-1.36032
S3_34377205	3	34377205	0.0145615	0.305556	180	0.0910131	0.122281	1	0.831678
S4_2720827	4	2720827	0.0146308	0.275	180	0.0910131	0.122237	1	0.877957
S1_5926392	1	5926392	0.0147392	0.413889	180	0.0910131	0.122167	1	1.36801
S7_37261179	7	37261179	0.014826	0.183333	180	0.0910131	0.122112	1	-1.11945
S3_10875636	3	10875636	0.0148306	0.341667	180	0.0910131	0.122109	1	1.1144
S9_3502877	9	3502877	0.0149287	0.405556	180	0.0910131	0.122048	1	1.5251
S2_49155107	2	49155107	0.0150087	0.486111	180	0.0910131	0.121997	1	-0.527474
S2_25525694	2	25525694	0.015153	0.266667	180	0.0910131	0.121908	1	0.747363
S4_3957298	4	3957298	0.015211	0.288889	180	0.0910131	0.121872	1	-0.758528
S4_1680081	4	1680081	0.0152137	0.288889	180	0.0910131	0.12187	1	-0.563536
S7_34822098	7	34822098	0.0153119	0.388889	180	0.0910131	0.12181	1	-1.20033
S1_46158205	1	46158205	0.0153538	0.305556	180	0.0910131	0.121784	1	0.811314
S5_3284372	5	3284372	0.015361	0.338889	180	0.0910131	0.12178	1	-1.10858
S5_3284376	5	3284376	0.015361	0.338889	180	0.0910131	0.12178	1	-1.10858
S1_7266177	1	7266177	0.0153817	0.419444	180	0.0910131	0.121767	1	1.42
S8_58326914	8	58326914	0.0153957	0.330556	180	0.0910131	0.121759	1	1.22253
S8_58326924	8	58326924	0.0153957	0.330556	180	0.0910131	0.121759	1	1.22253
S8_58326933	8	58326933	0.0153957	0.330556	180	0.0910131	0.121759	1	1.22253
S4_2047816	4	2047816	0.0156014	0.255556	180	0.0910131	0.121634	1	-0.624969
S4_2182091	4	2182091	0.0156072	0.494444	180	0.0910131	0.121631	1	0.664122
S2_49531583	2	49531583	0.0156993	0.219444	180	0.0910131	0.121576	1	-0.710358
S1_41726712	1	41726712	0.0157778	0.233333	180	0.0910131	0.121529	1	1.109
S3_40514034	3	40514034	0.0158311	0.344444	180	0.0910131	0.121497	1	0.772662
S1_47176690	1	47176690	0.0158482	0.430556	180	0.0910131	0.121487	1	1.1367
S4_41740165	4	41740165	0.015885	0.441667	180	0.0910131	0.121465	1	-0.825997
S3_37126504	3	37126504	0.0158909	0.216667	180	0.0910131	0.121462	1	-0.940514
S7_38778159	7	38778159	0.0159102	0.222222	180	0.0910131	0.121451	1	0.789068
S2_47600680	2	47600680	0.015939	0.408333	180	0.0910131	0.121434	1	-0.725789
S1_42172101	1	42172101	0.0159724	0.247222	180	0.0910131	0.121414	1	1.30502
S1_42172121	1	42172121	0.0159724	0.247222	180	0.0910131	0.121414	1	1.30502
S4_145789	4	145789	0.0160405	0.5	180	0.0910131	0.121374	1	0.556879
S8_61885698	8	61885698	0.0160592	0.316667	180	0.0910131	0.121363	1	0.732937
S8_61885699	8	61885699	0.0160592	0.316667	180	0.0910131	0.121363	1	0.732937
S54_13133	NA	13133	0.016156	0.311111	180	0.0910131	0.121307	1	0.812885
S4_45557207	4	45557207	0.0161672	0.347222	180	0.0910131	0.121301	1	0.762272
S4_45557213	4	45557213	0.0161672	0.347222	180	0.0910131	0.121301	1	0.762272
S11_35921313	11	35921313	0.0162693	0.358333	180	0.0910131	0.121242	1	0.867674
S3_730591	3	730591	0.0163001	0.213889	180	0.0910131	0.121224	1	0.961486
S11_53381603	11	53381603	0.0164618	0.375	180	0.0910131	0.121132	1	0.95649
S54_6681	NA	6681	0.0164674	0.352778	180	0.0910131	0.121129	1	-0.836335
S7_35863956	7	35863956	0.0164745	0.263889	180	0.0910131	0.121125	1	-0.843546
S3_39121420	3	39121420	0.0166657	0.2	180	0.0910131	0.121017	1	-0.886606
S4_3787260	4	3787260	0.0167677	0.3	180	0.0910131	0.12096	1	0.607563
S4_3787280	4	3787280	0.0167677	0.3	180	0.0910131	0.12096	1	0.607563
S4_3787284	4	3787284	0.0167677	0.3	180	0.0910131	0.12096	1	0.607563
S9_33494787	9	33494787	0.0167773	0.241667	180	0.0910131	0.120954	1	-0.838138
S9_18113126	9	18113126	0.0168296	0.338889	180	0.0910131	0.120925	1	0.612037
S8_51544700	8	51544700	0.016986	0.405556	180	0.0910131	0.120839	1	-1.09523
S7_3919503	7	3919503	0.0171093	0.405556	180	0.0910131	0.120771	1	0.555826
S7_3919518	7	3919518	0.0171093	0.405556	180	0.0910131	0.120771	1	0.555826
S2_48017605	2	48017605	0.0171287	0.488889	180	0.0910131	0.120761	1	-0.830052
S8_61360885	8	61360885	0.0171408	0.341667	180	0.0910131	0.120754	1	0.765045
S8_61360887	8	61360887	0.0171408	0.341667	180	0.0910131	0.120754	1	0.765045
S11_40188309	11	40188309	0.0171748	0.430556	180	0.0910131	0.120736	1	-1.14611
S11_40188339	11	40188339	0.0171748	0.430556	180	0.0910131	0.120736	1	-1.14611
S3_47868731	3	47868731	0.017265	0.391667	180	0.0910131	0.120687	1	-1.20581
S3_47868766	3	47868766	0.017265	0.391667	180	0.0910131	0.120687	1	-1.20581
S3_50209676	3	50209676	0.0172947	0.411111	180	0.0910131	0.120671	1	1.09413
S8_61260211	8	61260211	0.017337	0.322222	180	0.0910131	0.120648	1	0.84477
S4_1426837	4	1426837	0.0173408	0.202778	180	0.0910131	0.120646	1	-0.648606
S6_27531346	6	27531346	0.0174013	0.377778	180	0.0910131	0.120613	1	1.05324
S6_27531387	6	27531387	0.0174013	0.377778	180	0.0910131	0.120613	1	1.05324
S7_39927856	7	39927856	0.0175271	0.422222	180	0.0910131	0.120546	1	0.749997
S9_11862484	9	11862484	0.0176398	0.366667	180	0.0910131	0.120487	1	1.15949
S2_41527079	2	41527079	0.0176718	0.430556	180	0.0910131	0.12047	1	-1.03263
S9_7241512	9	7241512	0.0176819	0.411111	180	0.0910131	0.120464	1	-1.42457
S2_48692626	2	48692626	0.0179089	0.15	180	0.0910131	0.120345	1	0.82248
S6_19661269	6	19661269	0.0179537	0.391667	180	0.0910131	0.120322	1	1.0817
S6_19661271	6	19661271	0.0179537	0.391667	180	0.0910131	0.120322	1	1.0817
S6_19661272	6	19661272	0.0179537	0.391667	180	0.0910131	0.120322	1	1.0817
S2_3944453	2	3944453	0.0179791	0.161111	180	0.0910131	0.120309	1	0.988832
S9_13751301	9	13751301	0.0180296	0.388889	180	0.0910131	0.120283	1	1.18626
S9_13751322	9	13751322	0.0180296	0.388889	180	0.0910131	0.120283	1	1.18626
S10_9191913	10	9191913	0.0180835	0.233333	180	0.0910131	0.120255	1	-0.870484
S10_9191941	10	9191941	0.0180835	0.233333	180	0.0910131	0.120255	1	-0.870484
S10_9191955	10	9191955	0.0180835	0.233333	180	0.0910131	0.120255	1	-0.870484
S3_26955169	3	26955169	0.0181902	0.261111	180	0.0910131	0.1202	1	-0.902473
S4_506181	4	506181	0.0183094	0.380556	180	0.0910131	0.120139	1	-0.553041
S4_1428766	4	1428766	0.0183341	0.191667	180	0.0910131	0.120127	1	-0.815369
S11_46483153	11	46483153	0.018406	0.486111	180	0.0910131	0.12009	1	-0.706654
S11_46483156	11	46483156	0.018406	0.486111	180	0.0910131	0.12009	1	-0.706654
S1_9267749	1	9267749	0.0184659	0.361111	180	0.0910131	0.12006	1	0.947782
S2_44880284	2	44880284	0.0185325	0.333333	180	0.0910131	0.120027	1	0.75681
S10_37644140	10	37644140	0.0185352	0.411111	180	0.0910131	0.120025	1	-1.29126
S2_47592217	2	47592217	0.0186182	0.169444	180	0.0910131	0.119984	1	0.943384
S2_45407859	2	45407859	0.0188231	0.461111	180	0.0910131	0.119882	1	0.950814
S2_45407866	2	45407866	0.0188231	0.461111	180	0.0910131	0.119882	1	0.950814
S2_45407868	2	45407868	0.0188231	0.461111	180	0.0910131	0.119882	1	0.950814
S2_45407874	2	45407874	0.0188231	0.461111	180	0.0910131	0.119882	1	0.950814
S2_49530833	2	49530833	0.0188837	0.25	180	0.0910131	0.119852	1	-0.677728
S4_46374078	4	46374078	0.018907	0.252778	180	0.0910131	0.119841	1	-0.669262
S2_47727049	2	47727049	0.0190255	0.461111	180	0.0910131	0.119783	1	-0.870869
S54_9196	NA	9196	0.0191201	0.488889	180	0.0910131	0.119737	1	-1.00858
S54_6954	NA	6954	0.0191333	0.319444	180	0.0910131	0.11973	1	0.910452
S2_45454883	2	45454883	0.0191667	0.369444	180	0.0910131	0.119714	1	0.764106
S8_7162048	8	7162048	0.0191724	0.405556	180	0.0910131	0.119711	1	-0.84018
S11_3081254	11	3081254	0.0192431	0.25	180	0.0910131	0.119677	1	0.822449
S5_2409812	5	2409812	0.0193216	0.186111	180	0.0910131	0.119639	1	0.806328
S8_4616559	8	4616559	0.0193871	0.380556	180	0.0910131	0.119608	1	-1.07128
S8_4616560	8	4616560	0.0193871	0.380556	180	0.0910131	0.119608	1	-1.07128
S8_4616595	8	4616595	0.0193871	0.380556	180	0.0910131	0.119608	1	-1.07128
S8_4616598	8	4616598	0.0193871	0.380556	180	0.0910131	0.119608	1	-1.07128
S8_4616599	8	4616599	0.0193871	0.380556	180	0.0910131	0.119608	1	-1.07128
S3_25893804	3	25893804	0.0193942	0.361111	180	0.0910131	0.119604	1	0.885639
S4_45109849	4	45109849	0.0196133	0.202778	180	0.0910131	0.1195	1	0.791343
S3_725705	3	725705	0.0196248	0.113889	180	0.0910131	0.119495	1	0.931266
S2_47154073	2	47154073	0.0196559	0.219444	180	0.0910131	0.11948	1	-0.957758
S4_1451107	4	1451107	0.0196759	0.225	180	0.0910131	0.119471	1	-0.787392
S3_11673466	3	11673466	0.0196993	0.302778	180	0.0910131	0.11946	1	0.704009
S1_50731063	1	50731063	0.0197562	0.308333	180	0.0910131	0.119433	1	-0.702456
S1_50731064	1	50731064	0.0197562	0.308333	180	0.0910131	0.119433	1	-0.702456
S4_3102065	4	3102065	0.0198046	0.205556	180	0.0910131	0.11941	1	1.0937
S4_1723848	4	1723848	0.0198243	0.3	180	0.0910131	0.119401	1	-0.817433
S4_1723895	4	1723895	0.0198243	0.3	180	0.0910131	0.119401	1	-0.817433
S10_3363518	10	3363518	0.0200333	0.230556	180	0.0910131	0.119304	1	0.731653
S2_316413	2	316413	0.0200531	0.244444	180	0.0910131	0.119294	1	0.671431
S4_1680100	4	1680100	0.0200693	0.5	180	0.0910131	0.119287	1	0.694418
S4_1680099	4	1680099	0.0200693	0.5	180	0.0910131	0.119287	1	-0.694418
S7_36796002	7	36796002	0.0200971	0.327778	180	0.0910131	0.119274	1	0.767476
S7_36796009	7	36796009	0.0200971	0.327778	180	0.0910131	0.119274	1	0.767476
S7_32617987	7	32617987	0.0201079	0.402778	180	0.0910131	0.119269	1	1.03444
S1_18244	1	18244	0.0201259	0.313889	180	0.0910131	0.119261	1	0.735329
S6_31139281	6	31139281	0.020205	0.402778	180	0.0910131	0.119224	1	1.07855
S6_24328586	6	24328586	0.0202408	0.252778	180	0.0910131	0.119208	1	0.746193
S9_11862442	9	11862442	0.0203306	0.369444	180	0.0910131	0.119167	1	1.05067
S4_1426774	4	1426774	0.0203782	0.452778	180	0.0910131	0.119145	1	0.770807
S6_20187993	6	20187993	0.0203978	0.275	180	0.0910131	0.119136	1	0.672477
S4_523179	4	523179	0.0204238	0.213889	180	0.0910131	0.119125	1	0.879491
S4_523183	4	523183	0.0204238	0.213889	180	0.0910131	0.119125	1	0.879491
S11_233122	11	233122	0.020441	0.416667	180	0.0910131	0.119117	1	-1.18293
S3_11951615	3	11951615	0.0204976	0.272222	180	0.0910131	0.119091	1	-0.807191
S3_11951622	3	11951622	0.0204976	0.272222	180	0.0910131	0.119091	1	-0.807191
S4_28371	4	28371	0.0205934	0.497222	180	0.0910131	0.119048	1	0.552371
S2_47873551	2	47873551	0.0206185	0.45	180	0.0910131	0.119037	1	-0.928815
S9_8245082	9	8245082	0.0206213	0.411111	180	0.0910131	0.119036	1	-1.59834
S3_3312406	3	3312406	0.020721	0.380556	180	0.0910131	0.118991	1	-0.812693
S3_3312426	3	3312426	0.020721	0.380556	180	0.0910131	0.118991	1	-0.812693
S11_41980868	11	41980868	0.0207677	0.161111	180	0.0910131	0.11897	1	0.899559
S4_47502096	4	47502096	0.0209132	0.263889	180	0.0910131	0.118905	1	0.882147
S4_7782083	4	7782083	0.0210736	0.463889	180	0.0910131	0.118835	1	-0.797117
S7_33003988	7	33003988	0.0211045	0.308333	180	0.0910131	0.118821	1	0.941047
S9_21329189	9	21329189	0.0211049	0.411111	180	0.0910131	0.118821	1	1.17113
S9_13933836	9	13933836	0.0211625	0.216667	180	0.0910131	0.118796	1	0.736482
S1_40629682	1	40629682	0.0212802	0.316667	180	0.0910131	0.118745	1	0.910365
S11_38495531	11	38495531	0.0213263	0.216667	180	0.0910131	0.118725	1	0.720925
S2_44880433	2	44880433	0.0213284	0.319444	180	0.0910131	0.118724	1	0.730896
S5_7405872	5	7405872	0.0214849	0.144444	180	0.0910131	0.118656	1	0.95173
S5_38449654	5	38449654	0.0215143	0.172222	180	0.0910131	0.118643	1	-0.943325
S1_1343404	1	1343404	0.0215216	0.177778	180	0.0910131	0.11864	1	0.835534
S1_1343420	1	1343420	0.0215216	0.177778	180	0.0910131	0.11864	1	0.835534
S8_9707543	8	9707543	0.021718	0.427778	180	0.0910131	0.118556	1	-1.07006
S4_1627881	4	1627881	0.0217657	0.316667	180	0.0910131	0.118536	1	-0.520925
S8_61337795	8	61337795	0.0217721	0.316667	180	0.0910131	0.118533	1	0.781421
S1_1343403	1	1343403	0.0217763	0.172222	180	0.0910131	0.118532	1	0.828524
S1_1343419	1	1343419	0.0217763	0.172222	180	0.0910131	0.118532	1	0.828524
S3_12454023	3	12454023	0.0218218	0.288889	180	0.0910131	0.118512	1	-0.795411
S3_45481054	3	45481054	0.0219269	0.180556	180	0.0910131	0.118468	1	0.900552
S7_33159830	7	33159830	0.022033	0.352778	180	0.0910131	0.118423	1	0.787644
S2_49212695	2	49212695	0.0222655	0.494444	180	0.0910131	0.118326	1	-0.467069
S4_43712501	4	43712501	0.0222695	0.458333	180	0.0910131	0.118325	1	-0.853773
S8_3181860	8	3181860	0.0222813	0.280556	180	0.0910131	0.11832	1	-1.06218
S2_45454884	2	45454884	0.0224424	0.366667	180	0.0910131	0.118253	1	0.773252
S3_15171	3	15171	0.0224428	0.219444	180	0.0910131	0.118253	1	0.858896
S7_32320294	7	32320294	0.0226377	0.211111	180	0.0910131	0.118174	1	0.810765
S3_729899	3	729899	0.0226385	0.158333	180	0.0910131	0.118173	1	-0.931165
S9_13211762	9	13211762	0.0226895	0.413889	180	0.0910131	0.118152	1	1.41722
S1_45992743	1	45992743	0.0227557	0.272222	180	0.0910131	0.118126	1	1.03404
S8_61526793	8	61526793	0.0227676	0.372222	180	0.0910131	0.118121	1	0.709541
S1_992793	1	992793	0.0227966	0.366667	180	0.0910131	0.118109	1	-0.853601
S3_11273808	3	11273808	0.022825	0.241667	180	0.0910131	0.118098	1	0.73505
S3_33575493	3	33575493	0.0228636	0.330556	180	0.0910131	0.118082	1	0.99633
S9_35584111	9	35584111	0.0229661	0.213889	180	0.0910131	0.118041	1	0.76719
S2_1895565	2	1895565	0.0229951	0.275	180	0.0910131	0.118029	1	-0.632721
S6_31182247	6	31182247	0.0230036	0.377778	180	0.0910131	0.118026	1	1.27461
S10_662408	10	662408	0.0230591	0.275	180	0.0910131	0.118004	1	1.13764
S1_44742772	1	44742772	0.0231853	0.227778	180	0.0910131	0.117953	1	0.751336
S29_208961	NA	208961	0.0232008	0.311111	180	0.0910131	0.117947	1	-0.765615
S11_49890858	11	49890858	0.0233266	0.302778	180	0.0910131	0.117897	1	-0.674717
S4_6021189	4	6021189	0.0233604	0.452778	180	0.0910131	0.117884	1	-0.894629
S9_7216953	9	7216953	0.0235045	0.408333	180	0.0910131	0.117827	1	-1.20041
S7_35052936	7	35052936	0.0235881	0.405556	180	0.0910131	0.117795	1	-1.25578
S6_24854533	6	24854533	0.0236785	0.205556	180	0.0910131	0.11776	1	0.770893
S6_24854540	6	24854540	0.0236785	0.205556	180	0.0910131	0.11776	1	0.770893
S4_798309	4	798309	0.0237411	0.405556	180	0.0910131	0.117735	1	-0.575903
S4_798313	4	798313	0.0237411	0.405556	180	0.0910131	0.117735	1	-0.575903
S11_41890234	11	41890234	0.0237428	0.177778	180	0.0910131	0.117735	1	0.784685
S7_37087605	7	37087605	0.0237869	0.133333	180	0.0910131	0.117718	1	0.980173
S8_4111611	8	4111611	0.0238042	0.430556	180	0.0910131	0.117711	1	-0.938375
S3_39810079	3	39810079	0.0241474	0.225	180	0.0910131	0.117579	1	-0.740296
S3_53030006	3	53030006	0.0241523	0.355556	180	0.0910131	0.117577	1	0.811364
S3_53030016	3	53030016	0.0241523	0.355556	180	0.0910131	0.117577	1	0.811364
S11_48934267	11	48934267	0.0243063	0.427778	180	0.0910131	0.117519	1	-0.816812
S1_46198750	1	46198750	0.0243118	0.197222	180	0.0910131	0.117517	1	-0.924497
S3_40602471	3	40602471	0.0243473	0.411111	180	0.0910131	0.117503	1	-1.34408
S3_36698698	3	36698698	0.0243598	0.158333	180	0.0910131	0.117499	1	0.981766
S3_36698712	3	36698712	0.0243598	0.158333	180	0.0910131	0.117499	1	0.981766
S5_4184543	5	4184543	0.0244056	0.247222	180	0.0910131	0.117481	1	-0.943494
S1_45602716	1	45602716	0.0244198	0.383333	180	0.0910131	0.117476	1	0.638174
S8_61885689	8	61885689	0.0246575	0.261111	180	0.0910131	0.117387	1	0.756182
S9_18694490	9	18694490	0.0246839	0.391667	180	0.0910131	0.117377	1	1.29334
S3_21773971	3	21773971	0.0248223	0.208333	180	0.0910131	0.117326	1	0.637337
S8_61338120	8	61338120	0.0248572	0.344444	180	0.0910131	0.117313	1	0.784519
S7_37410191	7	37410191	0.0249474	0.405556	180	0.0910131	0.11728	1	1.21093
S6_26123397	6	26123397	0.0249814	0.280556	180	0.0910131	0.117267	1	-0.681911
S4_3787337	4	3787337	0.0250316	0.291667	180	0.0910131	0.117249	1	0.572858
S3_2317062	3	2317062	0.025036	0.302778	180	0.0910131	0.117247	1	-0.735141
S3_2317074	3	2317074	0.025036	0.302778	180	0.0910131	0.117247	1	-0.735141
S4_7272455	4	7272455	0.0250588	0.166667	180	0.0910131	0.117239	1	0.718728
S8_4198118	8	4198118	0.0252275	0.363889	180	0.0910131	0.117177	1	0.962606
S2_25525614	2	25525614	0.0252416	0.286111	180	0.0910131	0.117172	1	0.682821
S8_62882611	8	62882611	0.0253327	0.255556	180	0.0910131	0.117139	1	0.816457
S1_10095012	1	10095012	0.0255589	0.422222	180	0.0910131	0.117058	1	1.09733
S8_3181894	8	3181894	0.0256161	0.452778	180	0.0910131	0.117037	1	-1.01896
S3_12728321	3	12728321	0.0256718	0.247222	180	0.0910131	0.117017	1	0.708523
S1_44348476	1	44348476	0.0256775	0.197222	180	0.0910131	0.117015	1	-0.775474
S1_44348479	1	44348479	0.0256775	0.197222	180	0.0910131	0.117015	1	-0.775474
S1_44348515	1	44348515	0.0256775	0.197222	180	0.0910131	0.117015	1	-0.775474
S1_44348518	1	44348518	0.0256775	0.197222	180	0.0910131	0.117015	1	-0.775474
S6_24989398	6	24989398	0.025771	0.355556	180	0.0910131	0.116982	1	0.862337
S9_35927073	9	35927073	0.0257821	0.316667	180	0.0910131	0.116978	1	-0.634833
S1_45028342	1	45028342	0.0258006	0.186111	180	0.0910131	0.116971	1	-0.842007
S4_2164186	4	2164186	0.0258492	0.2	180	0.0910131	0.116954	1	-0.627539
S5_38449521	5	38449521	0.0258537	0.172222	180	0.0910131	0.116953	1	-0.955541
S7_28996339	7	28996339	0.0261971	0.419444	180	0.0910131	0.116832	1	-1.07336
S7_28996398	7	28996398	0.0261971	0.419444	180	0.0910131	0.116832	1	-1.07336
S1_50800790	1	50800790	0.0264165	0.283333	180	0.0910131	0.116755	1	0.550618
S3_40181429	3	40181429	0.0264367	0.291667	180	0.0910131	0.116748	1	0.902524
S1_46129727	1	46129727	0.0264942	0.305556	180	0.0910131	0.116728	1	0.775659
S11_11497649	11	11497649	0.0265444	0.438889	180	0.0910131	0.116711	1	-0.860561
S9_29661708	9	29661708	0.0266128	0.469444	180	0.0910131	0.116688	1	0.62848
S1_51062842	1	51062842	0.0266149	0.441667	180	0.0910131	0.116687	1	-0.84666
S1_51062851	1	51062851	0.0266149	0.441667	180	0.0910131	0.116687	1	-0.84666
S4_45154302	4	45154302	0.0266632	0.316667	180	0.0910131	0.11667	1	-0.612003
S11_49890762	11	49890762	0.0266985	0.247222	180	0.0910131	0.116658	1	0.631469
S2_47592218	2	47592218	0.0267035	0.169444	180	0.0910131	0.116656	1	0.860951
S54_12962	NA	12962	0.0268835	0.205556	180	0.0910131	0.116595	1	0.78494
S4_46374086	4	46374086	0.0269246	0.247222	180	0.0910131	0.116581	1	-0.633906
S3_50176353	3	50176353	0.026979	0.405556	180	0.0910131	0.116563	1	1.11022
S3_32702364	3	32702364	0.0270603	0.308333	180	0.0910131	0.116535	1	0.769854
S6_28420193	6	28420193	0.0270682	0.413889	180	0.0910131	0.116532	1	-1.40126
S10_4352947	10	4352947	0.0271275	0.408333	180	0.0910131	0.116512	1	-0.717827
S9_31096722	9	31096722	0.0272783	0.433333	180	0.0910131	0.116462	1	-1.06346
S6_21220149	6	21220149	0.0273531	0.416667	180	0.0910131	0.116437	1	1.19739
S11_5649074	11	5649074	0.0273678	0.408333	180	0.0910131	0.116432	1	-1.01695
S9_13933704	9	13933704	0.0274097	0.230556	180	0.0910131	0.116418	1	0.743262
S10_9177232	10	9177232	0.0275089	0.238889	180	0.0910131	0.116385	1	-0.744851
S3_2589938	3	2589938	0.027626	0.380556	180	0.0910131	0.116346	1	-0.88689
S8_59012912	8	59012912	0.0276369	0.413889	180	0.0910131	0.116342	1	-1.282
S3_33039217	3	33039217	0.0276428	0.188889	180	0.0910131	0.11634	1	-1.18275
S3_33039229	3	33039229	0.0276428	0.188889	180	0.0910131	0.11634	1	-1.18275
S3_30451483	3	30451483	0.0277307	0.366667	180	0.0910131	0.116312	1	0.734522
S5_457114	5	457114	0.0278248	0.236111	180	0.0910131	0.116281	1	0.750074
S4_43299473	4	43299473	0.0279075	0.205556	180	0.0910131	0.116253	1	0.81711
S2_43129910	2	43129910	0.0279378	0.161111	180	0.0910131	0.116244	1	0.990515
S4_45172147	4	45172147	0.0279429	0.183333	180	0.0910131	0.116242	1	0.770309
S2_47116066	2	47116066	0.0279436	0.211111	180	0.0910131	0.116242	1	-0.850777
S8_62375804	8	62375804	0.028126	0.383333	180	0.0910131	0.116182	1	0.676075
S4_1322178	4	1322178	0.0282219	0.191667	180	0.0910131	0.116151	1	-0.584623
S11_34070930	11	34070930	0.02824	0.352778	180	0.0910131	0.116145	1	-0.894269
S1_41726642	1	41726642	0.0283231	0.472222	180	0.0910131	0.116119	1	0.886282
S1_41726654	1	41726654	0.0283231	0.472222	180	0.0910131	0.116119	1	0.886282
S1_41726687	1	41726687	0.0283231	0.472222	180	0.0910131	0.116119	1	0.886282
S7_992391	7	992391	0.0283481	0.133333	180	0.0910131	0.116111	1	-1.00037
S3_2589318	3	2589318	0.0284255	0.377778	180	0.0910131	0.116086	1	-0.823518
S6_31190089	6	31190089	0.028443	0.438889	180	0.0910131	0.11608	1	0.735885
S7_36687466	7	36687466	0.0284786	0.308333	180	0.0910131	0.116069	1	0.72491
S2_44881098	2	44881098	0.0285758	0.330556	180	0.0910131	0.116038	1	0.683928
S4_1919863	4	1919863	0.028583	0.480556	180	0.0910131	0.116035	1	-0.551743
S4_1919869	4	1919869	0.028583	0.480556	180	0.0910131	0.116035	1	-0.551743
S4_1919901	4	1919901	0.028583	0.480556	180	0.0910131	0.116035	1	-0.551743
S4_1421295	4	1421295	0.0286867	0.383333	180	0.0910131	0.116002	1	-0.525576
S10_4552801	10	4552801	0.0286976	0.366667	180	0.0910131	0.115999	1	-0.698758
S1_36953061	1	36953061	0.0289217	0.363889	180	0.0910131	0.115928	1	-0.855949
S3_50034677	3	50034677	0.0289298	0.386111	180	0.0910131	0.115925	1	0.791511
S4_6021232	4	6021232	0.0290189	0.455556	180	0.0910131	0.115897	1	-0.863559
S1_51308744	1	51308744	0.0290495	0.45	180	0.0910131	0.115888	1	-0.94465
S7_36696358	7	36696358	0.0290964	0.416667	180	0.0910131	0.115873	1	0.941498
S4_2414288	4	2414288	0.0291805	0.405556	180	0.0910131	0.115847	1	-0.545627
S1_46208264	1	46208264	0.0292288	0.322222	180	0.0910131	0.115832	1	0.74832
S6_27577657	6	27577657	0.0292633	0.252778	180	0.0910131	0.115821	1	-0.676637
S8_4616510	8	4616510	0.0293017	0.388889	180	0.0910131	0.115809	1	-1.08444
S4_1513794	4	1513794	0.0293159	0.297222	180	0.0910131	0.115805	1	0.629842
S10_15332752	10	15332752	0.0293594	0.225	180	0.0910131	0.115791	1	-0.831748
S10_15332776	10	15332776	0.0293594	0.225	180	0.0910131	0.115791	1	-0.831748
S9_21034769	9	21034769	0.0293774	0.408333	180	0.0910131	0.115786	1	-1.26748
S4_2409563	4	2409563	0.029401	0.486111	180	0.0910131	0.115778	1	0.600024
S3_15167	3	15167	0.0294391	0.361111	180	0.0910131	0.115766	1	0.653995
S1_51308596	1	51308596	0.0294879	0.444444	180	0.0910131	0.115751	1	-0.919402
S2_47727100	2	47727100	0.0294974	0.463889	180	0.0910131	0.115748	1	-0.784983
S7_36758114	7	36758114	0.029673	0.322222	180	0.0910131	0.115694	1	0.635094
S3_11733498	3	11733498	0.0297312	0.275	180	0.0910131	0.115677	1	0.658816
S7_32975433	7	32975433	0.029821	0.288889	180	0.0910131	0.115649	1	0.8063
S8_1092995	8	1092995	0.0298287	0.197222	180	0.0910131	0.115647	1	-0.653652
S4_1280978	4	1280978	0.0298363	0.405556	180	0.0910131	0.115644	1	-0.6542
S10_32177221	10	32177221	0.0299929	0.325	180	0.0910131	0.115597	1	-0.847572
S13_154298	NA	154298	0.0300232	0.138889	180	0.0910131	0.115588	1	0.667047
S8_55549097	8	55549097	0.030045	0.183333	180	0.0910131	0.115581	1	0.888532
S4_41211250	4	41211250	0.0301269	0.447222	180	0.0910131	0.115556	1	-0.684517
S9_30051069	9	30051069	0.0301758	0.386111	180	0.0910131	0.115542	1	-0.857468
S3_32532209	3	32532209	0.0302072	0.216667	180	0.0910131	0.115532	1	-0.950565
S2_25525713	2	25525713	0.0303147	0.263889	180	0.0910131	0.1155	1	0.672529
S8_61264537	8	61264537	0.030418	0.330556	180	0.0910131	0.115469	1	0.75922
S3_41652525	3	41652525	0.0304775	0.430556	180	0.0910131	0.115451	1	0.932722
S2_27534310	2	27534310	0.0305098	0.172222	180	0.0910131	0.115442	1	1.0948
S4_432722	4	432722	0.0305343	0.272222	180	0.0910131	0.115434	1	-0.478897
S7_38778044	7	38778044	0.0305474	0.244444	180	0.0910131	0.11543	1	0.681873
S3_38632130	3	38632130	0.030612	0.45	180	0.0910131	0.115411	1	-0.754326
S3_38632178	3	38632178	0.030612	0.45	180	0.0910131	0.115411	1	-0.754326
S3_38632179	3	38632179	0.030612	0.45	180	0.0910131	0.115411	1	-0.754326
S1_6425577	1	6425577	0.0306789	0.416667	180	0.0910131	0.115391	1	1.27938
S10_16981082	10	16981082	0.0307088	0.222222	180	0.0910131	0.115382	1	0.847285
S54_6849	NA	6849	0.0307103	0.377778	180	0.0910131	0.115382	1	0.609588
S3_12147791	3	12147791	0.0308025	0.252778	180	0.0910131	0.115355	1	0.690101
S3_12147815	3	12147815	0.0308025	0.252778	180	0.0910131	0.115355	1	0.690101
S7_33053698	7	33053698	0.0308028	0.202778	180	0.0910131	0.115355	1	-0.82615
S3_24434562	3	24434562	0.0309016	0.388889	180	0.0910131	0.115326	1	1.20717
S3_24434563	3	24434563	0.0309016	0.388889	180	0.0910131	0.115326	1	1.20717
S54_8912	NA	8912	0.0309165	0.330556	180	0.0910131	0.115321	1	0.724076
S4_27181139	4	27181139	0.0309454	0.283333	180	0.0910131	0.115313	1	0.639459
S4_27181169	4	27181169	0.0309454	0.283333	180	0.0910131	0.115313	1	0.639459
S4_27181187	4	27181187	0.0309454	0.283333	180	0.0910131	0.115313	1	0.639459
S4_27181188	4	27181188	0.0309454	0.283333	180	0.0910131	0.115313	1	0.639459
S3_10158784	3	10158784	0.030952	0.291667	180	0.0910131	0.115311	1	0.664327
S7_9377855	7	9377855	0.0310069	0.375	180	0.0910131	0.115295	1	0.858526
S5_40526662	5	40526662	0.0310073	0.319444	180	0.0910131	0.115295	1	0.630035
S4_448848	4	448848	0.0310334	0.313889	180	0.0910131	0.115287	1	-0.480005
S8_33228665	8	33228665	0.0310387	0.144444	180	0.0910131	0.115285	1	-0.906973
S7_37088160	7	37088160	0.0310576	0.322222	180	0.0910131	0.11528	1	0.756779
S6_27657075	6	27657075	0.0311018	0.358333	180	0.0910131	0.115267	1	0.756103
S7_38836944	7	38836944	0.0312844	0.266667	180	0.0910131	0.115214	1	0.667126
S2_49019185	2	49019185	0.0313838	0.15	180	0.0910131	0.115185	1	0.805538
S6_27783986	6	27783986	0.0314034	0.247222	180	0.0910131	0.115179	1	0.737924
S4_27181142	4	27181142	0.0314289	0.205556	180	0.0910131	0.115172	1	-0.878706
S4_27181171	4	27181171	0.0314289	0.205556	180	0.0910131	0.115172	1	-0.878706
S1_51308654	1	51308654	0.0315705	0.444444	180	0.0910131	0.115131	1	-0.92218
S2_49203869	2	49203869	0.031707	0.302778	180	0.0910131	0.115092	1	-0.581529
S7_27213096	7	27213096	0.0317186	0.430556	180	0.0910131	0.115089	1	-0.662512
S7_27213113	7	27213113	0.0317186	0.430556	180	0.0910131	0.115089	1	-0.662512
S7_27213125	7	27213125	0.0317186	0.430556	180	0.0910131	0.115089	1	-0.662512
S2_27129360	2	27129360	0.0317538	0.202778	180	0.0910131	0.115079	1	-0.705633
S8_57821665	8	57821665	0.0317678	0.380556	180	0.0910131	0.115075	1	0.733304
S8_57821717	8	57821717	0.0317678	0.380556	180	0.0910131	0.115075	1	0.733304
S3_27519160	3	27519160	0.0318685	0.463889	180	0.0910131	0.115046	1	0.793676
S4_38296252	4	38296252	0.0319169	0.155556	180	0.0910131	0.115032	1	-1.0166
S11_35921373	11	35921373	0.0319203	0.366667	180	0.0910131	0.115031	1	0.799383
S2_48766115	2	48766115	0.0319684	0.211111	180	0.0910131	0.115018	1	-0.692968
S7_36796001	7	36796001	0.0319913	0.291667	180	0.0910131	0.115011	1	0.735254
S7_36796008	7	36796008	0.0319913	0.291667	180	0.0910131	0.115011	1	0.735254
S8_2036861	8	2036861	0.0320094	0.336111	180	0.0910131	0.115006	1	0.841477
S8_2036870	8	2036870	0.0320094	0.336111	180	0.0910131	0.115006	1	0.841477
S8_2036931	8	2036931	0.0320094	0.336111	180	0.0910131	0.115006	1	0.841477
S1_44348472	1	44348472	0.0320255	0.191667	180	0.0910131	0.115002	1	-0.749278
S1_44348475	1	44348475	0.0320255	0.191667	180	0.0910131	0.115002	1	-0.749278
S1_44348511	1	44348511	0.0320255	0.191667	180	0.0910131	0.115002	1	-0.749278
S1_44348514	1	44348514	0.0320255	0.191667	180	0.0910131	0.115002	1	-0.749278
S1_46129744	1	46129744	0.0320404	0.308333	180	0.0910131	0.114997	1	0.744213
S1_46129757	1	46129757	0.0320404	0.308333	180	0.0910131	0.114997	1	0.744213
S8_7291165	8	7291165	0.0320585	0.419444	180	0.0910131	0.114992	1	-0.834856
S8_7291186	8	7291186	0.0320585	0.419444	180	0.0910131	0.114992	1	-0.834856
S6_14913611	6	14913611	0.0322182	0.475	180	0.0910131	0.114947	1	-0.627549
S9_35520413	9	35520413	0.0322203	0.186111	180	0.0910131	0.114947	1	-1.16369
S8_53212669	8	53212669	0.0322682	0.430556	180	0.0910131	0.114933	1	0.884206
S8_61206855	8	61206855	0.0322745	0.2	180	0.0910131	0.114931	1	-0.747634
S2_1247388	2	1247388	0.032334	0.458333	180	0.0910131	0.114915	1	-0.795307
S10_41264805	10	41264805	0.0323372	0.261111	180	0.0910131	0.114914	1	0.993777
S3_8119260	3	8119260	0.0325611	0.211111	180	0.0910131	0.114851	1	-0.838861
S3_8119274	3	8119274	0.0325611	0.211111	180	0.0910131	0.114851	1	-0.838861
S3_50117301	3	50117301	0.0327105	0.141667	180	0.0910131	0.11481	1	0.828543
S9_27331238	9	27331238	0.0327169	0.4	180	0.0910131	0.114808	1	-1.20765
S8_1092911	8	1092911	0.032744	0.161111	180	0.0910131	0.114801	1	0.68938
S9_14084902	9	14084902	0.0327464	0.338889	180	0.0910131	0.1148	1	0.715372
S2_1932760	2	1932760	0.0328693	0.330556	180	0.0910131	0.114766	1	-0.573177
S2_49502720	2	49502720	0.0328901	0.338889	180	0.0910131	0.11476	1	0.593887
S4_1795133	4	1795133	0.0329326	0.244444	180	0.0910131	0.114749	1	-0.603259
S4_1795136	4	1795136	0.0329326	0.244444	180	0.0910131	0.114749	1	-0.603259
S29_106592	NA	106592	0.0330307	0.216667	180	0.0910131	0.114722	1	0.818429
S4_43637438	4	43637438	0.0330525	0.394444	180	0.0910131	0.114716	1	-0.720181
S7_4818687	7	4818687	0.0331295	0.197222	180	0.0910131	0.114695	1	0.764519
S7_32735847	7	32735847	0.0331667	0.377778	180	0.0910131	0.114685	1	0.855054
S3_50376448	3	50376448	0.033223	0.255556	180	0.0910131	0.114669	1	-1.13086
S3_50376449	3	50376449	0.033223	0.255556	180	0.0910131	0.114669	1	-1.13086
S1_41082649	1	41082649	0.0332906	0.308333	180	0.0910131	0.114651	1	1.2806
S1_41082650	1	41082650	0.0332906	0.308333	180	0.0910131	0.114651	1	1.2806
S4_39248506	4	39248506	0.0333183	0.405556	180	0.0910131	0.114643	1	0.722082
S11_36028626	11	36028626	0.0334512	0.202778	180	0.0910131	0.114607	1	0.784993
S2_39483988	2	39483988	0.0334744	0.416667	180	0.0910131	0.114601	1	-0.993201
S10_1974085	10	1974085	0.0335012	0.219444	180	0.0910131	0.114594	1	0.761201
S10_1974110	10	1974110	0.0335012	0.219444	180	0.0910131	0.114594	1	0.761201
S10_24011835	10	24011835	0.033562	0.311111	180	0.0910131	0.114577	1	0.6694
S10_24011838	10	24011838	0.033562	0.311111	180	0.0910131	0.114577	1	0.6694
S3_12733817	3	12733817	0.0336062	0.247222	180	0.0910131	0.114565	1	0.710892
S3_12733823	3	12733823	0.0336062	0.247222	180	0.0910131	0.114565	1	0.710892
S11_16656277	11	16656277	0.0336235	0.0694444	180	0.0910131	0.114561	1	0.955323
S4_1723902	4	1723902	0.0337484	0.461111	180	0.0910131	0.114527	1	0.596818
S11_52652194	11	52652194	0.0338066	0.213889	180	0.0910131	0.114512	1	0.905422
S8_58326821	8	58326821	0.0338502	0.305556	180	0.0910131	0.1145	1	-0.718621
S8_58326829	8	58326829	0.0338502	0.305556	180	0.0910131	0.1145	1	-0.718621
S6_21722500	6	21722500	0.0338675	0.416667	180	0.0910131	0.114495	1	0.995388
S5_36523917	5	36523917	0.0339674	0.202778	180	0.0910131	0.114469	1	-0.683479
S6_29155004	6	29155004	0.0339975	0.419444	180	0.0910131	0.114461	1	1.0128
S1_46158248	1	46158248	0.0340744	0.258333	180	0.0910131	0.11444	1	-0.822076
S9_10852209	9	10852209	0.0340977	0.491667	180	0.0910131	0.114434	1	-0.825366
S10_6664394	10	6664394	0.0341174	0.430556	180	0.0910131	0.114429	1	0.991076
S1_44742771	1	44742771	0.0341913	0.222222	180	0.0910131	0.11441	1	0.699654
S2_42813291	2	42813291	0.0342027	0.330556	180	0.0910131	0.114407	1	0.644494
S4_1679987	4	1679987	0.0342799	0.177778	180	0.0910131	0.114386	1	0.832657
S4_1834823	4	1834823	0.0343128	0.438889	180	0.0910131	0.114377	1	-0.504029
S3_729522	3	729522	0.034334	0.35	180	0.0910131	0.114372	1	-0.74381
S9_13655184	9	13655184	0.0343561	0.163889	180	0.0910131	0.114366	1	-0.743153
S6_27815575	6	27815575	0.0344035	0.319444	180	0.0910131	0.114354	1	1.13726
S7_38526199	7	38526199	0.0345455	0.394444	180	0.0910131	0.114316	1	-0.81195
S6_28228188	6	28228188	0.0346073	0.183333	180	0.0910131	0.1143	1	-0.849563
S6_28228195	6	28228195	0.0346073	0.183333	180	0.0910131	0.1143	1	-0.849563
S6_28228205	6	28228205	0.0346073	0.183333	180	0.0910131	0.1143	1	-0.849563
S54_6012	NA	6012	0.0346446	0.236111	180	0.0910131	0.114291	1	-0.94479
S54_6044	NA	6044	0.0346446	0.236111	180	0.0910131	0.114291	1	-0.94479
S3_51643214	3	51643214	0.0346457	0.455556	180	0.0910131	0.11429	1	0.901284
S3_51643222	3	51643222	0.0346457	0.455556	180	0.0910131	0.11429	1	0.901284
S2_49543860	2	49543860	0.0346588	0.227778	180	0.0910131	0.114287	1	-0.597914
S4_46934152	4	46934152	0.034696	0.313889	180	0.0910131	0.114277	1	-0.754767
S9_36919283	9	36919283	0.034741	0.366667	180	0.0910131	0.114266	1	0.582729
S7_37412294	7	37412294	0.0348259	0.427778	180	0.0910131	0.114244	1	1.13701
S2_2714923	2	2714923	0.0348658	0.466667	180	0.0910131	0.114233	1	-0.583969
S7_37261237	7	37261237	0.0349854	0.197222	180	0.0910131	0.114202	1	-0.909394
S7_37261265	7	37261265	0.0349854	0.197222	180	0.0910131	0.114202	1	-0.909394
S2_49212691	2	49212691	0.0350104	0.497222	180	0.0910131	0.114196	1	-0.427287
S5_38554286	5	38554286	0.0351649	0.394444	180	0.0910131	0.114156	1	0.590802
S5_38554317	5	38554317	0.0351649	0.394444	180	0.0910131	0.114156	1	0.590802
S10_9439853	10	9439853	0.0352282	0.402778	180	0.0910131	0.11414	1	1.14595
S10_9439855	10	9439855	0.0352282	0.402778	180	0.0910131	0.11414	1	1.14595
S9_17364304	9	17364304	0.0353452	0.469444	180	0.0910131	0.11411	1	0.839373
S9_17364347	9	17364347	0.0353452	0.469444	180	0.0910131	0.11411	1	0.839373
S6_30936946	6	30936946	0.0354661	0.352778	180	0.0910131	0.114079	1	0.753545
S2_45510438	2	45510438	0.0355373	0.425	180	0.0910131	0.114061	1	0.66072
S2_45510439	2	45510439	0.0355373	0.425	180	0.0910131	0.114061	1	0.66072
S2_48863820	2	48863820	0.0356226	0.3	180	0.0910131	0.11404	1	0.610466
S10_9192007	10	9192007	0.0356455	0.216667	180	0.0910131	0.114034	1	-0.786689
S3_6996038	3	6996038	0.0356478	0.219444	180	0.0910131	0.114033	1	-1.06035
S6_9560238	6	9560238	0.0356876	0.316667	180	0.0910131	0.114023	1	0.849512
S10_37164419	10	37164419	0.0357231	0.291667	180	0.0910131	0.114014	1	-0.762189
S4_39956698	4	39956698	0.0357887	0.458333	180	0.0910131	0.113998	1	-0.677654
S9_18797376	9	18797376	0.0358733	0.419444	180	0.0910131	0.113976	1	1.24559
S54_5978	NA	5978	0.0361554	0.225	180	0.0910131	0.113906	1	-0.903001
S8_61963105	8	61963105	0.036199	0.344444	180	0.0910131	0.113895	1	-0.616687
S9_18543628	9	18543628	0.036279	0.413889	180	0.0910131	0.113875	1	1.0439
S2_48828559	2	48828559	0.0363187	0.413889	180	0.0910131	0.113865	1	0.699822
S3_45612106	3	45612106	0.0364408	0.3	180	0.0910131	0.113835	1	0.746167
S6_7240679	6	7240679	0.0365808	0.35	180	0.0910131	0.113801	1	0.562143
S2_48924775	2	48924775	0.0365926	0.322222	180	0.0910131	0.113798	1	-0.656579
S10_42930965	10	42930965	0.0366207	0.463889	180	0.0910131	0.113791	1	0.737413
S9_10194019	9	10194019	0.0367024	0.355556	180	0.0910131	0.113771	1	-0.756781
S8_7409312	8	7409312	0.0367598	0.344444	180	0.0910131	0.113757	1	-0.635429
S11_51893901	11	51893901	0.0368251	0.405556	180	0.0910131	0.113741	1	-0.717292
S11_51893904	11	51893904	0.0368251	0.405556	180	0.0910131	0.113741	1	-0.717292
S9_7216914	9	7216914	0.0369684	0.408333	180	0.0910131	0.113706	1	-1.05228
S6_24860165	6	24860165	0.0370241	0.463889	180	0.0910131	0.113692	1	0.440116
S1_10142145	1	10142145	0.0370602	0.441667	180	0.0910131	0.113684	1	1.05124
S9_36682038	9	36682038	0.0370983	0.225	180	0.0910131	0.113674	1	0.671987
S8_52403865	8	52403865	0.0371232	0.422222	180	0.0910131	0.113668	1	-1.14069
S10_6312267	10	6312267	0.0371303	0.452778	180	0.0910131	0.113667	1	0.787078
S2_2714922	2	2714922	0.0371647	0.461111	180	0.0910131	0.113658	1	-0.596308
S2_2090279	2	2090279	0.0371893	0.486111	180	0.0910131	0.113652	1	-0.622938
S2_2090300	2	2090300	0.0371893	0.486111	180	0.0910131	0.113652	1	-0.622938
S7_4323541	7	4323541	0.037201	0.386111	180	0.0910131	0.113649	1	0.815957
S7_39990184	7	39990184	0.0372079	0.411111	180	0.0910131	0.113648	1	0.803647
S3_30641035	3	30641035	0.0373076	0.225	180	0.0910131	0.113624	1	-0.868437
S8_58326835	8	58326835	0.0373499	0.266667	180	0.0910131	0.113614	1	0.830325
S1_46291033	1	46291033	0.0373823	0.2	180	0.0910131	0.113606	1	-0.843193
S8_43494611	8	43494611	0.0374471	0.422222	180	0.0910131	0.11359	1	-0.948448
S5_3361634	5	3361634	0.0375895	0.430556	180	0.0910131	0.113556	1	0.815473
S10_40378151	10	40378151	0.0376179	0.402778	180	0.0910131	0.113549	1	-0.753394
S3_7115769	3	7115769	0.0376347	0.219444	180	0.0910131	0.113545	1	-0.956903
S3_37263979	3	37263979	0.0377387	0.252778	180	0.0910131	0.11352	1	-0.826164
S10_2179996	10	2179996	0.037787	0.197222	180	0.0910131	0.113509	1	-0.690713
S10_42486872	10	42486872	0.0379227	0.425	180	0.0910131	0.113477	1	0.806741
S10_42533705	10	42533705	0.0379666	0.472222	180	0.0910131	0.113466	1	0.704998
S6_20208341	6	20208341	0.0380804	0.219444	180	0.0910131	0.11344	1	0.7591
S1_45112125	1	45112125	0.0381106	0.358333	180	0.0910131	0.113432	1	0.654084
S3_28475573	3	28475573	0.0382116	0.3	180	0.0910131	0.113409	1	-0.661477
S1_46643439	1	46643439	0.0382358	0.302778	180	0.0910131	0.113403	1	0.731606
S2_48828628	2	48828628	0.0383041	0.280556	180	0.0910131	0.113387	1	0.608812
S2_48828639	2	48828639	0.0383041	0.280556	180	0.0910131	0.113387	1	0.608812
S2_4180802	2	4180802	0.0384033	0.444444	180	0.0910131	0.113364	1	-0.615458
S2_2715996	2	2715996	0.0384617	0.488889	180	0.0910131	0.11335	1	0.625993
S6_27487808	6	27487808	0.0384762	0.263889	180	0.0910131	0.113347	1	0.717566
S6_27487813	6	27487813	0.0384762	0.263889	180	0.0910131	0.113347	1	0.717566
S7_2641402	7	2641402	0.0386171	0.383333	180	0.0910131	0.113314	1	0.709537
S3_32742986	3	32742986	0.0387887	0.213889	180	0.0910131	0.113274	1	-0.987378
S9_37431766	9	37431766	0.0387906	0.386111	180	0.0910131	0.113274	1	0.590476
S5_22411847	5	22411847	0.0389817	0.455556	180	0.0910131	0.11323	1	-0.800425
S15_69574	NA	69574	0.03907	0.188889	180	0.0910131	0.113209	1	-0.686653
S8_60892463	8	60892463	0.0390931	0.355556	180	0.0910131	0.113204	1	0.726531
S1_7654809	1	7654809	0.0391195	0.402778	180	0.0910131	0.113198	1	1.13244
S2_2404781	2	2404781	0.0391542	0.186111	180	0.0910131	0.11319	1	-0.993959
S6_25682851	6	25682851	0.0392051	0.377778	180	0.0910131	0.113179	1	-0.943174
S5_3956130	5	3956130	0.0392831	0.430556	180	0.0910131	0.113161	1	0.784664
S6_16892242	6	16892242	0.0393698	0.388889	180	0.0910131	0.113141	1	-1.30754
S3_33349789	3	33349789	0.0394028	0.288889	180	0.0910131	0.113133	1	0.820959
S2_48755228	2	48755228	0.0394656	0.480556	180	0.0910131	0.113119	1	-0.479431
S3_50678185	3	50678185	0.0395176	0.416667	180	0.0910131	0.113107	1	1.10985
S3_32966746	3	32966746	0.0395267	0.372222	180	0.0910131	0.113105	1	-0.754639
S11_32432886	11	32432886	0.039633	0.372222	180	0.0910131	0.113081	1	-0.913871
S7_37600250	7	37600250	0.0396553	0.408333	180	0.0910131	0.113076	1	0.978509
S11_2715045	11	2715045	0.039664	0.391667	180	0.0910131	0.113074	1	-0.917196
S8_54107163	8	54107163	0.0396691	0.4	180	0.0910131	0.113073	1	0.945723
S3_503694	3	503694	0.0398132	0.3	180	0.0910131	0.113041	1	0.778023
S3_50511601	3	50511601	0.0398711	0.416667	180	0.0910131	0.113028	1	1.18113
S2_27129356	2	27129356	0.0398943	0.2	180	0.0910131	0.113022	1	-0.654192
S9_7866363	9	7866363	0.039954	0.463889	180	0.0910131	0.113009	1	0.731554
S3_37406536	3	37406536	0.040017	0.269444	180	0.0910131	0.112995	1	-0.686772
S3_37406544	3	37406544	0.040017	0.269444	180	0.0910131	0.112995	1	-0.686772
S3_33039199	3	33039199	0.0401551	0.327778	180	0.0910131	0.112964	1	0.793321
S8_43532835	8	43532835	0.0401718	0.275	180	0.0910131	0.11296	1	-0.672722
S11_48539633	11	48539633	0.0401895	0.430556	180	0.0910131	0.112956	1	-0.885845
S2_20198232	2	20198232	0.0402605	0.241667	180	0.0910131	0.112941	1	-0.757755
S10_23937295	10	23937295	0.0402977	0.280556	180	0.0910131	0.112932	1	-0.785905
S4_1919859	4	1919859	0.0403034	0.466667	180	0.0910131	0.112931	1	-0.523848
S4_1919865	4	1919865	0.0403034	0.466667	180	0.0910131	0.112931	1	-0.523848
S4_1919897	4	1919897	0.0403034	0.466667	180	0.0910131	0.112931	1	-0.523848
S1_34937550	1	34937550	0.0403302	0.425	180	0.0910131	0.112925	1	0.986128
S10_4064988	10	4064988	0.0404025	0.433333	180	0.0910131	0.112909	1	-0.653492
S10_4064996	10	4064996	0.0404025	0.433333	180	0.0910131	0.112909	1	-0.653492
S3_2629089	3	2629089	0.0405524	0.188889	180	0.0910131	0.112876	1	-0.6758
S8_62864132	8	62864132	0.0407345	0.208333	180	0.0910131	0.112836	1	0.731149
S9_35587011	9	35587011	0.0407597	0.186111	180	0.0910131	0.11283	1	0.745866
S4_1834853	4	1834853	0.0408407	0.433333	180	0.0910131	0.112813	1	-0.484267
S8_60224624	8	60224624	0.0409155	0.355556	180	0.0910131	0.112796	1	0.720798
S9_21034693	9	21034693	0.0409265	0.408333	180	0.0910131	0.112794	1	-1.16936
S3_2915677	3	2915677	0.0411225	0.386111	180	0.0910131	0.112751	1	-0.779721
S8_62375001	8	62375001	0.0411779	0.377778	180	0.0910131	0.112739	1	0.752799
S8_62375003	8	62375003	0.0411779	0.377778	180	0.0910131	0.112739	1	0.752799
S8_62375035	8	62375035	0.0411779	0.377778	180	0.0910131	0.112739	1	0.752799
S8_62375038	8	62375038	0.0411779	0.377778	180	0.0910131	0.112739	1	0.752799
S1_46215863	1	46215863	0.0412113	0.341667	180	0.0910131	0.112732	1	0.766866
S1_46215911	1	46215911	0.0412113	0.341667	180	0.0910131	0.112732	1	0.766866
S7_8521797	7	8521797	0.0412128	0.411111	180	0.0910131	0.112732	1	0.996519
S8_48972498	8	48972498	0.0412161	0.166667	180	0.0910131	0.112731	1	-0.632917
S11_50882772	11	50882772	0.0412421	0.233333	180	0.0910131	0.112725	1	0.782848
S3_32241466	3	32241466	0.0413436	0.177778	180	0.0910131	0.112703	1	-0.778302
S15_395601	NA	395601	0.0413615	0.291667	180	0.0910131	0.112699	1	-0.654892
S8_1671579	8	1671579	0.0413931	0.127778	180	0.0910131	0.112693	1	-0.859314
S2_47556093	2	47556093	0.0414348	0.175	180	0.0910131	0.112684	1	0.835329
S2_49373686	2	49373686	0.0414529	0.263889	180	0.0910131	0.11268	1	-0.58507
S2_49373715	2	49373715	0.0414529	0.263889	180	0.0910131	0.11268	1	-0.58507
S11_2737894	11	2737894	0.0414566	0.380556	180	0.0910131	0.112679	1	-0.867293
S4_541287	4	541287	0.0414917	0.133333	180	0.0910131	0.112671	1	-0.744268
S8_58295325	8	58295325	0.0415027	0.272222	180	0.0910131	0.112669	1	-0.728658
S5_35436918	5	35436918	0.0415057	0.466667	180	0.0910131	0.112668	1	-0.727033
S4_1723916	4	1723916	0.0417277	0.311111	180	0.0910131	0.112621	1	-0.67565
S1_49139009	1	49139009	0.0417713	0.227778	180	0.0910131	0.112611	1	-0.590011
S7_26167027	7	26167027	0.0417891	0.419444	180	0.0910131	0.112608	1	-0.88042
S6_14619784	6	14619784	0.0418089	0.461111	180	0.0910131	0.112603	1	-0.706181
S3_33034003	3	33034003	0.041963	0.297222	180	0.0910131	0.112571	1	0.774482
S4_1670956	4	1670956	0.0420278	0.244444	180	0.0910131	0.112557	1	-0.789816
S5_40375312	5	40375312	0.0420823	0.233333	180	0.0910131	0.112545	1	0.610394
S3_36501869	3	36501869	0.0421578	0.25	180	0.0910131	0.112529	1	0.910432
S11_1016346	11	1016346	0.0421826	0.205556	180	0.0910131	0.112524	1	0.680048
S8_23504006	8	23504006	0.0422551	0.227778	180	0.0910131	0.112509	1	-0.726717
S8_23504025	8	23504025	0.0422551	0.227778	180	0.0910131	0.112509	1	-0.726717
S8_23504068	8	23504068	0.0422551	0.227778	180	0.0910131	0.112509	1	-0.726717
S7_8715158	7	8715158	0.0422575	0.147222	180	0.0910131	0.112508	1	0.848512
S8_62224327	8	62224327	0.0422722	0.244444	180	0.0910131	0.112505	1	-0.613742
S5_3186417	5	3186417	0.0422939	0.430556	180	0.0910131	0.1125	1	0.98501
S2_44880444	2	44880444	0.0424177	0.319444	180	0.0910131	0.112474	1	0.628474
S22_26146	NA	26146	0.0424644	0.361111	180	0.0910131	0.112465	1	-0.618011
S1_41656037	1	41656037	0.0425477	0.144444	180	0.0910131	0.112447	1	0.739581
S3_25589320	3	25589320	0.0425835	0.208333	180	0.0910131	0.11244	1	-0.876442
S3_25589339	3	25589339	0.0425835	0.208333	180	0.0910131	0.11244	1	-0.876442
S3_25589351	3	25589351	0.0425835	0.208333	180	0.0910131	0.11244	1	-0.876442
S3_25589367	3	25589367	0.0425835	0.208333	180	0.0910131	0.11244	1	-0.876442
S54_6955	NA	6955	0.0426406	0.133333	180	0.0910131	0.112428	1	0.788643
S8_15383021	8	15383021	0.0426462	0.416667	180	0.0910131	0.112426	1	-1.12774
S1_48821880	1	48821880	0.0426677	0.4	180	0.0910131	0.112422	1	0.813924
S11_34990772	11	34990772	0.0426747	0.377778	180	0.0910131	0.112421	1	0.670998
S3_23885430	3	23885430	0.0427852	0.158333	180	0.0910131	0.112397	1	-0.861664
S1_45384576	1	45384576	0.0428005	0.352778	180	0.0910131	0.112394	1	0.605287
S11_50261446	11	50261446	0.0428141	0.275	180	0.0910131	0.112391	1	0.686272
S11_50261473	11	50261473	0.0428141	0.275	180	0.0910131	0.112391	1	0.686272
S2_33750803	2	33750803	0.042909	0.216667	180	0.0910131	0.112372	1	-0.712212
S2_40675865	2	40675865	0.0429207	0.430556	180	0.0910131	0.112369	1	-0.764598
S2_49026172	2	49026172	0.0429219	0.216667	180	0.0910131	0.112369	1	0.684512
S9_17755170	9	17755170	0.0429705	0.336111	180	0.0910131	0.112359	1	-0.663612
S9_17755237	9	17755237	0.0429705	0.336111	180	0.0910131	0.112359	1	-0.663612
S2_47814171	2	47814171	0.0430196	0.45	180	0.0910131	0.112349	1	-0.816858
S2_47814189	2	47814189	0.0430196	0.45	180	0.0910131	0.112349	1	-0.816858
S2_47814192	2	47814192	0.0430196	0.45	180	0.0910131	0.112349	1	-0.816858
S7_32759078	7	32759078	0.0430377	0.369444	180	0.0910131	0.112345	1	0.75853
S4_432726	4	432726	0.0431582	0.272222	180	0.0910131	0.11232	1	-0.444822
S11_5337671	11	5337671	0.0431678	0.15	180	0.0910131	0.112318	1	-0.667454
S3_30623856	3	30623856	0.0431941	0.219444	180	0.0910131	0.112313	1	0.634233
S8_60647770	8	60647770	0.0431983	0.291667	180	0.0910131	0.112312	1	0.739955
S1_28851108	1	28851108	0.0433652	0.427778	180	0.0910131	0.112277	1	1.03101
S6_16231804	6	16231804	0.0433847	0.183333	180	0.0910131	0.112273	1	-0.863847
S6_16231806	6	16231806	0.0433847	0.183333	180	0.0910131	0.112273	1	-0.863847
S3_11281770	3	11281770	0.0434937	0.25	180	0.0910131	0.112251	1	0.647846
S7_36785057	7	36785057	0.0435905	0.372222	180	0.0910131	0.112231	1	0.609027
S7_36785066	7	36785066	0.0435905	0.372222	180	0.0910131	0.112231	1	0.609027
S7_36785079	7	36785079	0.0435905	0.372222	180	0.0910131	0.112231	1	0.609027
S6_30972390	6	30972390	0.0437036	0.372222	180	0.0910131	0.112208	1	0.746979
S6_30972429	6	30972429	0.0437036	0.372222	180	0.0910131	0.112208	1	0.746979
S9_31096812	9	31096812	0.0437341	0.477778	180	0.0910131	0.112202	1	-0.826635
S7_34822110	7	34822110	0.0438004	0.386111	180	0.0910131	0.112189	1	-0.950284
S10_3363520	10	3363520	0.0439143	0.230556	180	0.0910131	0.112165	1	0.693058
S2_4244531	2	4244531	0.0439678	0.436111	180	0.0910131	0.112155	1	-0.564753
S1_36780625	1	36780625	0.0439716	0.233333	180	0.0910131	0.112154	1	-0.990219
S1_46498415	1	46498415	0.044025	0.419444	180	0.0910131	0.112143	1	-1.0209
S8_1633216	8	1633216	0.0442708	0.263889	180	0.0910131	0.112094	1	-1.11248
S7_33275186	7	33275186	0.0442735	0.294444	180	0.0910131	0.112093	1	0.656092
S3_11273706	3	11273706	0.0442963	0.252778	180	0.0910131	0.112088	1	0.656022
S1_45841648	1	45841648	0.0443201	0.333333	180	0.0910131	0.112084	1	0.65491
S2_41664674	2	41664674	0.0444075	0.405556	180	0.0910131	0.112066	1	-0.852811
S4_43901221	4	43901221	0.0445281	0.355556	180	0.0910131	0.112042	1	0.457357
S9_14241219	9	14241219	0.0445697	0.383333	180	0.0910131	0.112034	1	1.05508
S9_14241231	9	14241231	0.0445697	0.383333	180	0.0910131	0.112034	1	1.05508
S11_50684249	11	50684249	0.0446413	0.163889	180	0.0910131	0.112019	1	0.785781
S11_50684255	11	50684255	0.0446413	0.163889	180	0.0910131	0.112019	1	0.785781
S11_35622189	11	35622189	0.0446978	0.163889	180	0.0910131	0.112008	1	-0.824886
S2_4772892	2	4772892	0.0447028	0.444444	180	0.0910131	0.112007	1	0.535622
S4_1743683	4	1743683	0.0447437	0.291667	180	0.0910131	0.111999	1	-0.699508
S4_1743707	4	1743707	0.0447437	0.291667	180	0.0910131	0.111999	1	-0.699508
S4_1743713	4	1743713	0.0447437	0.291667	180	0.0910131	0.111999	1	-0.699508
S1_35500369	1	35500369	0.0448192	0.419444	180	0.0910131	0.111984	1	-1.17585
S2_44614810	2	44614810	0.0449824	0.433333	180	0.0910131	0.111952	1	0.843163
S2_44614832	2	44614832	0.0449824	0.433333	180	0.0910131	0.111952	1	0.843163
S2_44614844	2	44614844	0.0449824	0.433333	180	0.0910131	0.111952	1	0.843163
S11_51790191	11	51790191	0.0449848	0.166667	180	0.0910131	0.111951	1	0.745448
S6_28893919	6	28893919	0.0449881	0.3	180	0.0910131	0.111951	1	0.739846
S6_28893943	6	28893943	0.0449881	0.3	180	0.0910131	0.111951	1	0.739846
S3_730643	3	730643	0.0450208	0.247222	180	0.0910131	0.111944	1	-0.818739
S8_61928208	8	61928208	0.0450687	0.311111	180	0.0910131	0.111935	1	0.603522
S4_2753948	4	2753948	0.0451444	0.455556	180	0.0910131	0.11192	1	-0.587799
S10_662170	10	662170	0.0451661	0.169444	180	0.0910131	0.111916	1	0.765594
S7_8718557	7	8718557	0.04526	0.25	180	0.0910131	0.111897	1	0.828485
S1_39551320	1	39551320	0.0452935	0.416667	180	0.0910131	0.11189	1	0.962256
S6_27234902	6	27234902	0.04532	0.394444	180	0.0910131	0.111885	1	0.980538
S10_6648658	10	6648658	0.0453445	0.297222	180	0.0910131	0.111881	1	0.626764
S2_48863965	2	48863965	0.0454623	0.216667	180	0.0910131	0.111857	1	-0.751953
S6_21423502	6	21423502	0.0455435	0.408333	180	0.0910131	0.111842	1	0.982118
S4_1723739	4	1723739	0.0455969	0.344444	180	0.0910131	0.111831	1	-0.542858
S9_28544043	9	28544043	0.0456203	0.230556	180	0.0910131	0.111827	1	-0.596187
S9_28544044	9	28544044	0.0456203	0.230556	180	0.0910131	0.111827	1	-0.596187
S9_28544045	9	28544045	0.0456203	0.230556	180	0.0910131	0.111827	1	-0.596187
S11_49375779	11	49375779	0.0456245	0.425	180	0.0910131	0.111826	1	-0.781415
S6_13814780	6	13814780	0.0456334	0.402778	180	0.0910131	0.111824	1	-0.687798
S7_28632018	7	28632018	0.0456361	0.4	180	0.0910131	0.111824	1	-1.21334
S7_28632027	7	28632027	0.0456361	0.4	180	0.0910131	0.111824	1	-1.21334
S1_40629725	1	40629725	0.04578	0.305556	180	0.0910131	0.111796	1	0.768829
S2_47727048	2	47727048	0.0458679	0.466667	180	0.0910131	0.111779	1	-0.714733
S8_4836493	8	4836493	0.0458875	0.402778	180	0.0910131	0.111775	1	-1.01624
S8_54591096	8	54591096	0.0458983	0.222222	180	0.0910131	0.111773	1	0.689698
S8_54591123	8	54591123	0.0458983	0.222222	180	0.0910131	0.111773	1	0.689698
S15_69390	NA	69390	0.0458993	0.191667	180	0.0910131	0.111773	1	-0.664771
S6_23146773	6	23146773	0.0460153	0.266667	180	0.0910131	0.11175	1	-0.653407
S3_40181014	3	40181014	0.0460883	0.302778	180	0.0910131	0.111736	1	0.807059
S1_45532303	1	45532303	0.0461461	0.366667	180	0.0910131	0.111725	1	0.577205
S6_25087749	6	25087749	0.0461613	0.175	180	0.0910131	0.111722	1	-0.95027
S3_32711245	3	32711245	0.046183	0.225	180	0.0910131	0.111718	1	-0.86283
S2_47053941	2	47053941	0.0463817	0.172222	180	0.0910131	0.11168	1	0.896835
S1_5016387	1	5016387	0.0464194	0.422222	180	0.0910131	0.111673	1	0.784032
S3_11250924	3	11250924	0.0464746	0.244444	180	0.0910131	0.111662	1	-0.654059
S3_11250929	3	11250929	0.0464746	0.244444	180	0.0910131	0.111662	1	-0.654059
S3_11250930	3	11250930	0.0464746	0.244444	180	0.0910131	0.111662	1	-0.654059
S3_43719908	3	43719908	0.0465318	0.341667	180	0.0910131	0.111651	1	0.604205
S2_37732747	2	37732747	0.0465434	0.197222	180	0.0910131	0.111649	1	-0.851616
S2_44290781	2	44290781	0.0465891	0.411111	180	0.0910131	0.11164	1	0.825525
S3_14620275	3	14620275	0.0465907	0.377778	180	0.0910131	0.11164	1	-0.893474
S5_40588613	5	40588613	0.0466307	0.397222	180	0.0910131	0.111632	1	0.484088
S11_4543501	11	4543501	0.0466333	0.275	180	0.0910131	0.111632	1	0.743956
S8_61240366	8	61240366	0.0467062	0.383333	180	0.0910131	0.111618	1	0.749341
S54_8237	NA	8237	0.0467856	0.297222	180	0.0910131	0.111603	1	0.665237
S54_8248	NA	8248	0.0467856	0.297222	180	0.0910131	0.111603	1	0.665237
S54_8250	NA	8250	0.0467856	0.297222	180	0.0910131	0.111603	1	0.665237
S6_4058988	6	4058988	0.0467884	0.144444	180	0.0910131	0.111602	1	-0.84669
S2_48664763	2	48664763	0.0469571	0.133333	180	0.0910131	0.11157	1	0.694856
S2_48889697	2	48889697	0.0472682	0.377778	180	0.0910131	0.111512	1	-0.529047
S3_2649825	3	2649825	0.0474317	0.386111	180	0.0910131	0.111481	1	-0.697236
S4_2753986	4	2753986	0.0474575	0.238889	180	0.0910131	0.111477	1	-0.720654
S3_11281631	3	11281631	0.047473	0.275	180	0.0910131	0.111474	1	-0.669775
S7_28567962	7	28567962	0.0474871	0.225	180	0.0910131	0.111471	1	0.741034
S3_30551930	3	30551930	0.0475168	0.158333	180	0.0910131	0.111465	1	-0.781583
S7_39289620	7	39289620	0.0475516	0.375	180	0.0910131	0.111459	1	0.455917
S3_11673640	3	11673640	0.047587	0.263889	180	0.0910131	0.111452	1	-0.733075
S2_49430310	2	49430310	0.0476252	0.361111	180	0.0910131	0.111445	1	0.593749
S2_49430319	2	49430319	0.0476252	0.361111	180	0.0910131	0.111445	1	0.593749
S15_495663	NA	495663	0.0476466	0.438889	180	0.0910131	0.111441	1	-0.768357
S15_495671	NA	495671	0.0476466	0.438889	180	0.0910131	0.111441	1	-0.768357
S4_1426786	4	1426786	0.0476874	0.3	180	0.0910131	0.111434	1	0.689712
S1_48000087	1	48000087	0.0479583	0.427778	180	0.0910131	0.111384	1	0.812002
S2_8612290	2	8612290	0.0479604	0.283333	180	0.0910131	0.111383	1	-0.522681
S8_702106	8	702106	0.0479748	0.333333	180	0.0910131	0.111381	1	-0.629443
S11_35921351	11	35921351	0.0480526	0.125	180	0.0910131	0.111366	1	-0.857597
S10_36727141	10	36727141	0.0480975	0.402778	180	0.0910131	0.111358	1	-1.33346
S3_812391	3	812391	0.0481047	0.480556	180	0.0910131	0.111357	1	0.749352
S11_11600779	11	11600779	0.0482103	0.441667	180	0.0910131	0.111337	1	-0.67784
S4_8339910	4	8339910	0.0483901	0.480556	180	0.0910131	0.111304	1	-0.640707
S4_8339950	4	8339950	0.0483901	0.480556	180	0.0910131	0.111304	1	-0.640707
S4_8339957	4	8339957	0.0483901	0.480556	180	0.0910131	0.111304	1	-0.640707
S10_42429609	10	42429609	0.0486589	0.325	180	0.0910131	0.111255	1	-0.553131
S10_42429627	10	42429627	0.0486589	0.325	180	0.0910131	0.111255	1	-0.553131
S1_42652363	1	42652363	0.0488252	0.469444	180	0.0910131	0.111225	1	-0.73255
S11_5856966	11	5856966	0.0488256	0.411111	180	0.0910131	0.111225	1	-0.888062
S1_45613553	1	45613553	0.048892	0.344444	180	0.0910131	0.111213	1	0.57712
S1_45613557	1	45613557	0.048892	0.344444	180	0.0910131	0.111213	1	0.57712
S8_62201529	8	62201529	0.0488953	0.380556	180	0.0910131	0.111212	1	0.625442
S6_30013512	6	30013512	0.0491968	0.322222	180	0.0910131	0.111158	1	0.908859
S6_30013548	6	30013548	0.0491968	0.322222	180	0.0910131	0.111158	1	0.908859
S6_30013569	6	30013569	0.0491968	0.322222	180	0.0910131	0.111158	1	0.908859
S4_156715	4	156715	0.0492494	0.497222	180	0.0910131	0.111149	1	-0.465356
S6_19446364	6	19446364	0.0492681	0.180556	180	0.0910131	0.111145	1	0.763732
S4_2243418	4	2243418	0.0493682	0.363889	180	0.0910131	0.111127	1	-0.489477
S4_45154281	4	45154281	0.0493691	0.313889	180	0.0910131	0.111127	1	-0.537113
S7_1231683	7	1231683	0.0495385	0.3	180	0.0910131	0.111097	1	0.647302
S5_35951206	5	35951206	0.0495551	0.244444	180	0.0910131	0.111094	1	-0.528685
S5_35951215	5	35951215	0.0495551	0.244444	180	0.0910131	0.111094	1	-0.528685
S10_40378054	10	40378054	0.0495676	0.402778	180	0.0910131	0.111092	1	-0.684341
S10_40378076	10	40378076	0.0495676	0.402778	180	0.0910131	0.111092	1	-0.684341
S8_9861951	8	9861951	0.0496564	0.444444	180	0.0910131	0.111076	1	-0.839769
S8_9861957	8	9861957	0.0496564	0.444444	180	0.0910131	0.111076	1	-0.839769
S8_9861960	8	9861960	0.0496564	0.444444	180	0.0910131	0.111076	1	-0.839769
S1_48925633	1	48925633	0.049668	0.402778	180	0.0910131	0.111074	1	0.773593
S2_4517381	2	4517381	0.0497269	0.475	180	0.0910131	0.111063	1	-0.474495
S1_45738668	1	45738668	0.0497364	0.169444	180	0.0910131	0.111062	1	-0.828151
S2_48755243	2	48755243	0.0498452	0.480556	180	0.0910131	0.111042	1	-0.456863
S3_33349900	3	33349900	0.0498711	0.288889	180	0.0910131	0.111038	1	0.781103
S6_18568208	6	18568208	0.0499366	0.391667	180	0.0910131	0.111026	1	-1.15092
S2_47600677	2	47600677	0.0500009	0.138889	180	0.0910131	0.111015	1	0.773745
S6_16823693	6	16823693	0.0500249	0.438889	180	0.0910131	0.111011	1	0.965881
S11_51645614	11	51645614	0.0501	0.25	180	0.0910131	0.110997	1	0.937205
S10_4552800	10	4552800	0.0501034	0.369444	180	0.0910131	0.110997	1	-0.621341
S4_44382592	4	44382592	0.0501305	0.391667	180	0.0910131	0.110992	1	0.476162
S4_44382598	4	44382598	0.0501305	0.391667	180	0.0910131	0.110992	1	0.476162
S4_44382599	4	44382599	0.0501305	0.391667	180	0.0910131	0.110992	1	0.476162
S4_44382600	4	44382600	0.0501305	0.391667	180	0.0910131	0.110992	1	0.476162
S4_44382601	4	44382601	0.0501305	0.391667	180	0.0910131	0.110992	1	0.476162
S4_44382612	4	44382612	0.0501305	0.391667	180	0.0910131	0.110992	1	0.476162
S2_41682386	2	41682386	0.050282	0.202778	180	0.0910131	0.110965	1	0.89597
S10_34727888	10	34727888	0.0503078	0.255556	180	0.0910131	0.110961	1	0.627057
S4_1670957	4	1670957	0.050353	0.25	180	0.0910131	0.110953	1	-0.786298
S2_48290482	2	48290482	0.0503532	0.191667	180	0.0910131	0.110953	1	-0.625363
S7_1443474	7	1443474	0.0503737	0.386111	180	0.0910131	0.110949	1	-0.929307
S7_3485285	7	3485285	0.0503842	0.205556	180	0.0910131	0.110948	1	0.633894
S9_18797227	9	18797227	0.0504171	0.419444	180	0.0910131	0.110942	1	1.1524
S3_30202158	3	30202158	0.0504379	0.183333	180	0.0910131	0.110938	1	-0.761793
S10_21632571	10	21632571	0.0504649	0.147222	180	0.0910131	0.110933	1	-0.779893
S4_5494577	4	5494577	0.0505575	0.369444	180	0.0910131	0.110917	1	-0.690051
S3_2580011	3	2580011	0.050558	0.216667	180	0.0910131	0.110917	1	0.654769
S3_2580021	3	2580021	0.050558	0.216667	180	0.0910131	0.110917	1	0.654769
S2_49514912	2	49514912	0.0506599	0.488889	180	0.0910131	0.110899	1	-0.575375
S3_45067461	3	45067461	0.050672	0.416667	180	0.0910131	0.110897	1	-1.12371
S7_8479517	7	8479517	0.0507024	0.352778	180	0.0910131	0.110892	1	0.682815
S7_3673582	7	3673582	0.050707	0.247222	180	0.0910131	0.110891	1	0.637399
S6_19785187	6	19785187	0.0507253	0.411111	180	0.0910131	0.110888	1	1.12795
S11_229894	11	229894	0.050753	0.194444	180	0.0910131	0.110883	1	0.756793
S8_3299035	8	3299035	0.0507689	0.416667	180	0.0910131	0.11088	1	-0.987129
S4_40813400	4	40813400	0.0508554	0.433333	180	0.0910131	0.110865	1	-0.753103
S2_42088635	2	42088635	0.0508788	0.422222	180	0.0910131	0.110861	1	0.691015
S2_42088650	2	42088650	0.0508788	0.422222	180	0.0910131	0.110861	1	0.691015
S1_40325882	1	40325882	0.0508997	0.411111	180	0.0910131	0.110858	1	-0.949612
S7_9577824	7	9577824	0.0509691	0.430556	180	0.0910131	0.110846	1	0.814179
S2_44880283	2	44880283	0.0509779	0.311111	180	0.0910131	0.110844	1	0.620329
S9_36110821	9	36110821	0.0510543	0.211111	180	0.0910131	0.110831	1	-0.726501
S8_60348341	8	60348341	0.0510654	0.166667	180	0.0910131	0.110829	1	-0.773748
S5_36152510	5	36152510	0.0511275	0.247222	180	0.0910131	0.110818	1	-0.722063
S7_4595953	7	4595953	0.0511396	0.4	180	0.0910131	0.110816	1	0.716401
S1_37130440	1	37130440	0.0511412	0.388889	180	0.0910131	0.110816	1	0.744958
S6_16230484	6	16230484	0.0512149	0.286111	180	0.0910131	0.110803	1	-0.657424
S9_36794452	9	36794452	0.0512708	0.186111	180	0.0910131	0.110794	1	-0.689985
S3_45923579	3	45923579	0.0513905	0.202778	180	0.0910131	0.110773	1	-0.855084
S3_45923586	3	45923586	0.0513905	0.202778	180	0.0910131	0.110773	1	-0.855084
S3_45923598	3	45923598	0.0513905	0.202778	180	0.0910131	0.110773	1	-0.855084
S3_45923616	3	45923616	0.0513905	0.202778	180	0.0910131	0.110773	1	-0.855084
S8_53634550	8	53634550	0.0514594	0.444444	180	0.0910131	0.110761	1	-0.68754
S1_45028364	1	45028364	0.0514595	0.191667	180	0.0910131	0.110761	1	-0.786872
S54_7163	NA	7163	0.0514925	0.241667	180	0.0910131	0.110756	1	0.688481
S1_1639053	1	1639053	0.0515096	0.402778	180	0.0910131	0.110753	1	-0.889869
S4_46374129	4	46374129	0.0515464	0.316667	180	0.0910131	0.110747	1	-0.552624
S11_49890746	11	49890746	0.0516416	0.388889	180	0.0910131	0.11073	1	0.672207
S2_49543856	2	49543856	0.0516591	0.236111	180	0.0910131	0.110727	1	-0.580727
S3_15577329	3	15577329	0.0517224	0.45	180	0.0910131	0.110716	1	0.680968
S3_730125	3	730125	0.0517639	0.147222	180	0.0910131	0.110709	1	-0.643369
S3_730171	3	730171	0.0517639	0.147222	180	0.0910131	0.110709	1	-0.643369
S4_1322102	4	1322102	0.051797	0.325	180	0.0910131	0.110704	1	-0.448708
S9_36161384	9	36161384	0.0518023	0.188889	180	0.0910131	0.110703	1	-0.865319
S1_4623527	1	4623527	0.0519569	0.411111	180	0.0910131	0.110677	1	1.14159
S1_3057557	1	3057557	0.0520282	0.405556	180	0.0910131	0.110665	1	0.708281
S58_87712	NA	87712	0.0520402	0.216667	180	0.0910131	0.110663	1	-0.61236
S58_87716	NA	87716	0.0520402	0.216667	180	0.0910131	0.110663	1	-0.61236
S4_44157951	4	44157951	0.0521687	0.35	180	0.0910131	0.110641	1	0.474608
S4_44157998	4	44157998	0.0521687	0.35	180	0.0910131	0.110641	1	0.474608
S4_40885621	4	40885621	0.0521864	0.441667	180	0.0910131	0.110638	1	-0.656293
S6_27571579	6	27571579	0.0522313	0.347222	180	0.0910131	0.11063	1	0.672138
S2_47703969	2	47703969	0.0522374	0.447222	180	0.0910131	0.110629	1	-0.79954
S5_7603041	5	7603041	0.0523067	0.497222	180	0.0910131	0.110618	1	-0.638185
S10_35754518	10	35754518	0.0523552	0.4	180	0.0910131	0.110609	1	-0.493986
S8_22533595	8	22533595	0.0523745	0.433333	180	0.0910131	0.110606	1	-0.890682
S2_4627425	2	4627425	0.0523801	0.486111	180	0.0910131	0.110605	1	-0.510124
S7_38553310	7	38553310	0.0525234	0.225	180	0.0910131	0.110581	1	0.69548
S7_38553312	7	38553312	0.0525234	0.225	180	0.0910131	0.110581	1	0.69548
S7_38553330	7	38553330	0.0525234	0.225	180	0.0910131	0.110581	1	-0.69548
S7_38553333	7	38553333	0.0525234	0.225	180	0.0910131	0.110581	1	-0.69548
S6_19130494	6	19130494	0.0525298	0.241667	180	0.0910131	0.11058	1	0.816726
S1_5596859	1	5596859	0.0526116	0.202778	180	0.0910131	0.110566	1	0.77546
S4_2413435	4	2413435	0.0526323	0.352778	180	0.0910131	0.110563	1	-0.4458
S4_2413496	4	2413496	0.0526323	0.352778	180	0.0910131	0.110563	1	-0.4458
S6_31191599	6	31191599	0.0526526	0.386111	180	0.0910131	0.11056	1	0.874713
S1_41806554	1	41806554	0.0527208	0.4	180	0.0910131	0.110548	1	-0.874987
S3_41553476	3	41553476	0.0527534	0.305556	180	0.0910131	0.110543	1	0.655852
S3_41553477	3	41553477	0.0527534	0.305556	180	0.0910131	0.110543	1	0.655852
S9_8158105	9	8158105	0.0527741	0.263889	180	0.0910131	0.110539	1	0.610254
S3_40366597	3	40366597	0.0528392	0.183333	180	0.0910131	0.110529	1	-0.78563
S11_36105380	11	36105380	0.0529117	0.186111	180	0.0910131	0.110516	1	0.822807
S9_31043087	9	31043087	0.0529134	0.425	180	0.0910131	0.110516	1	-0.840322
S8_51593039	8	51593039	0.0529852	0.25	180	0.0910131	0.110504	1	-0.811721
S4_46934061	4	46934061	0.0530155	0.313889	180	0.0910131	0.110499	1	-0.920231
S3_31459305	3	31459305	0.0530672	0.4	180	0.0910131	0.110491	1	0.853634
S3_31459314	3	31459314	0.0530672	0.4	180	0.0910131	0.110491	1	0.853634
S6_31191451	6	31191451	0.0531022	0.402778	180	0.0910131	0.110485	1	0.869294
S6_31191478	6	31191478	0.0531022	0.402778	180	0.0910131	0.110485	1	0.869294
S4_13699969	4	13699969	0.0531749	0.463889	180	0.0910131	0.110473	1	-0.629502
S2_4371291	2	4371291	0.0533805	0.475	180	0.0910131	0.110439	1	0.515426
S2_4371297	2	4371297	0.0533805	0.475	180	0.0910131	0.110439	1	0.515426
S2_4180546	2	4180546	0.0534074	0.433333	180	0.0910131	0.110434	1	-0.57495
S6_23658507	6	23658507	0.0534821	0.402778	180	0.0910131	0.110422	1	-0.957276
S3_27136521	3	27136521	0.0535209	0.208333	180	0.0910131	0.110416	1	-0.822382
S8_61987270	8	61987270	0.0535809	0.305556	180	0.0910131	0.110406	1	-0.521377
S4_15703320	4	15703320	0.0536146	0.3	180	0.0910131	0.1104	1	0.637376
S4_15703268	4	15703268	0.0536146	0.3	180	0.0910131	0.1104	1	-0.637376
S1_6293384	1	6293384	0.0536202	0.397222	180	0.0910131	0.1104	1	-1.00011
S8_1091986	8	1091986	0.0537224	0.138889	180	0.0910131	0.110383	1	0.607164
S2_44689964	2	44689964	0.0537822	0.438889	180	0.0910131	0.110373	1	0.82465
S8_29730565	8	29730565	0.0539151	0.430556	180	0.0910131	0.110351	1	-0.950447
S6_31159113	6	31159113	0.0539572	0.402778	180	0.0910131	0.110345	1	0.881961
S11_51766174	11	51766174	0.0540205	0.202778	180	0.0910131	0.110334	1	0.80483
S3_9012968	3	9012968	0.0540317	0.344444	180	0.0910131	0.110332	1	0.800184
S3_25513543	3	25513543	0.0540317	0.375	180	0.0910131	0.110332	1	0.740981
S3_25513546	3	25513546	0.0540317	0.375	180	0.0910131	0.110332	1	0.740981
S3_25513572	3	25513572	0.0540317	0.375	180	0.0910131	0.110332	1	0.740981
S1_44753874	1	44753874	0.0542139	0.333333	180	0.0910131	0.110303	1	0.553333
S6_30322546	6	30322546	0.0542304	0.408333	180	0.0910131	0.1103	1	1.14919
S2_11457685	2	11457685	0.0542407	0.358333	180	0.0910131	0.110299	1	0.592321
S11_8526585	11	8526585	0.0543045	0.483333	180	0.0910131	0.110288	1	-0.7035
S1_47225379	1	47225379	0.0543311	0.255556	180	0.0910131	0.110284	1	-0.636836
S5_36218310	5	36218310	0.0543676	0.486111	180	0.0910131	0.110278	1	-0.644675
S15_33951	NA	33951	0.0543735	0.247222	180	0.0910131	0.110277	1	0.690871
S6_19696194	6	19696194	0.0545266	0.425	180	0.0910131	0.110252	1	1.00895
S10_662396	10	662396	0.0545437	0.180556	180	0.0910131	0.11025	1	-0.77172
S1_45613541	1	45613541	0.0547182	0.347222	180	0.0910131	0.110222	1	0.57103
S4_47502111	4	47502111	0.0547687	0.4	180	0.0910131	0.110214	1	0.724202
S3_33237708	3	33237708	0.0548825	0.347222	180	0.0910131	0.110195	1	0.626857
S3_33237730	3	33237730	0.0548825	0.347222	180	0.0910131	0.110195	1	0.626857
S3_33237743	3	33237743	0.0548825	0.347222	180	0.0910131	0.110195	1	0.626857
S3_33237758	3	33237758	0.0548825	0.347222	180	0.0910131	0.110195	1	0.626857
S3_33237759	3	33237759	0.0548825	0.347222	180	0.0910131	0.110195	1	0.626857
S4_46203242	4	46203242	0.0549324	0.327778	180	0.0910131	0.110187	1	-0.673239
S3_2629113	3	2629113	0.0549784	0.175	180	0.0910131	0.11018	1	0.698227
S10_4109604	10	4109604	0.0549874	0.166667	180	0.0910131	0.110179	1	-0.741911
S4_38296277	4	38296277	0.0550248	0.161111	180	0.0910131	0.110173	1	-0.833528
S7_36623841	7	36623841	0.0550477	0.408333	180	0.0910131	0.110169	1	0.906285
S3_48574784	3	48574784	0.0552155	0.397222	180	0.0910131	0.110142	1	0.88168
S5_35436919	5	35436919	0.0552972	0.466667	180	0.0910131	0.110129	1	-0.632994
S3_41092676	3	41092676	0.0553238	0.313889	180	0.0910131	0.110125	1	-0.510016
S3_25893803	3	25893803	0.0553301	0.372222	180	0.0910131	0.110124	1	0.699427
S4_1683040	4	1683040	0.0553749	0.316667	180	0.0910131	0.110117	1	0.562418
S4_40887917	4	40887917	0.0554053	0.152778	180	0.0910131	0.110112	1	-0.733008
S3_13305602	3	13305602	0.0554199	0.258333	180	0.0910131	0.11011	1	0.664652
S3_13305608	3	13305608	0.0554199	0.258333	180	0.0910131	0.11011	1	0.664652
S3_32711301	3	32711301	0.055555	0.405556	180	0.0910131	0.110089	1	1.03448
S11_45427539	11	45427539	0.055656	0.427778	180	0.0910131	0.110073	1	-0.793933
S3_29142334	3	29142334	0.055675	0.416667	180	0.0910131	0.11007	1	0.978026
S7_27218323	7	27218323	0.0557197	0.186111	180	0.0910131	0.110063	1	0.734399
S4_2032934	4	2032934	0.055826	0.241667	180	0.0910131	0.110046	1	-0.535494
S6_21710067	6	21710067	0.0559652	0.177778	180	0.0910131	0.110024	1	0.76682
S8_61844358	8	61844358	0.05601	0.444444	180	0.0910131	0.110017	1	0.465509
S7_28968710	7	28968710	0.0560898	0.416667	180	0.0910131	0.110005	1	0.802014
S8_56766681	8	56766681	0.0562791	0.411111	180	0.0910131	0.109975	1	1.09995
S10_9145794	10	9145794	0.0562806	0.405556	180	0.0910131	0.109975	1	1.04989
S10_9145812	10	9145812	0.0562806	0.405556	180	0.0910131	0.109975	1	1.04989
S4_5796374	4	5796374	0.0563705	0.433333	180	0.0910131	0.109961	1	-0.764583
S4_432854	4	432854	0.0565203	0.427778	180	0.0910131	0.109938	1	-0.472204
S5_38386093	5	38386093	0.0565525	0.163889	180	0.0910131	0.109933	1	-0.827848
S11_203806	11	203806	0.0566847	0.447222	180	0.0910131	0.109912	1	-0.933026
S31_217219	NA	217219	0.0567594	0.447222	180	0.0910131	0.109901	1	-0.835263
S3_11105137	3	11105137	0.0567756	0.136111	180	0.0910131	0.109898	1	-0.687414
S3_11105149	3	11105149	0.0567756	0.136111	180	0.0910131	0.109898	1	-0.687414
S2_26398721	2	26398721	0.0567804	0.175	180	0.0910131	0.109897	1	-0.77044
S4_967204	4	967204	0.0567864	0.411111	180	0.0910131	0.109897	1	0.546536
S8_24209603	8	24209603	0.0568755	0.252778	180	0.0910131	0.109883	1	0.697918
S1_49085068	1	49085068	0.0569325	0.35	180	0.0910131	0.109874	1	0.598008
S7_3673539	7	3673539	0.0569433	0.177778	180	0.0910131	0.109872	1	-0.737163
S352_1391	NA	1391	0.0569603	0.419444	180	0.0910131	0.10987	1	-1.02891
S9_35901374	9	35901374	0.0569887	0.152778	180	0.0910131	0.109865	1	-0.867008
S11_53132150	11	53132150	0.0569953	0.275	180	0.0910131	0.109864	1	-0.583721
S3_52595070	3	52595070	0.0569998	0.327778	180	0.0910131	0.109864	1	0.718008
S1_49085168	1	49085168	0.0570183	0.205556	180	0.0910131	0.109861	1	-0.652594
S8_60114572	8	60114572	0.0571218	0.325	180	0.0910131	0.109845	1	-0.797888
S3_49132046	3	49132046	0.0571749	0.394444	180	0.0910131	0.109837	1	-0.997231
S7_7837485	7	7837485	0.0571921	0.45	180	0.0910131	0.109834	1	0.716773
S11_219104	11	219104	0.0572004	0.147222	180	0.0910131	0.109833	1	-0.8256
S5_352707	5	352707	0.0572241	0.333333	180	0.0910131	0.109829	1	-0.62975
S11_50066851	11	50066851	0.0572261	0.263889	180	0.0910131	0.109829	1	-0.593107
S11_50066878	11	50066878	0.0572261	0.263889	180	0.0910131	0.109829	1	-0.593107
S11_46483164	11	46483164	0.0572421	0.277778	180	0.0910131	0.109827	1	-0.827344
S4_126165	4	126165	0.057253	0.427778	180	0.0910131	0.109825	1	-0.42194
S3_117569	3	117569	0.0572926	0.180556	180	0.0910131	0.109819	1	0.697721
S8_5097721	8	5097721	0.0573145	0.333333	180	0.0910131	0.109816	1	-0.631791
S2_37863952	2	37863952	0.0573956	0.247222	180	0.0910131	0.109803	1	0.704044
S2_40132809	2	40132809	0.0574836	0.433333	180	0.0910131	0.10979	1	-0.749235
S10_42429613	10	42429613	0.0575234	0.322222	180	0.0910131	0.109784	1	-0.532332
S6_15345781	6	15345781	0.0576431	0.155556	180	0.0910131	0.109766	1	0.755521
S7_33522991	7	33522991	0.0576851	0.402778	180	0.0910131	0.109759	1	-1.15397
S7_33523000	7	33523000	0.0576851	0.402778	180	0.0910131	0.109759	1	-1.15397
S9_10882740	9	10882740	0.0577007	0.405556	180	0.0910131	0.109757	1	1.16603
S9_10882756	9	10882756	0.0577007	0.405556	180	0.0910131	0.109757	1	1.16603
S4_7272451	4	7272451	0.0577218	0.155556	180	0.0910131	0.109754	1	0.595361
S4_47502095	4	47502095	0.0577462	0.247222	180	0.0910131	0.10975	1	0.733999
S5_410511	5	410511	0.0577498	0.302778	180	0.0910131	0.109749	1	0.623882
S5_410548	5	410548	0.0577498	0.302778	180	0.0910131	0.109749	1	0.623882
S5_410572	5	410572	0.0577498	0.302778	180	0.0910131	0.109749	1	0.623882
S10_3015745	10	3015745	0.0578219	0.180556	180	0.0910131	0.109739	1	-0.731791
S10_3015762	10	3015762	0.0578219	0.180556	180	0.0910131	0.109739	1	-0.731791
S4_2567035	4	2567035	0.0578504	0.338889	180	0.0910131	0.109734	1	-0.502332
S11_36105496	11	36105496	0.0578738	0.358333	180	0.0910131	0.109731	1	0.709503
S11_36105541	11	36105541	0.0578738	0.358333	180	0.0910131	0.109731	1	0.709503
S1_44965423	1	44965423	0.0578902	0.172222	180	0.0910131	0.109728	1	-0.672529
S7_29104195	7	29104195	0.0579721	0.4	180	0.0910131	0.109716	1	-0.880293
S11_7704438	11	7704438	0.0580683	0.277778	180	0.0910131	0.109701	1	0.678109
S10_23937040	10	23937040	0.0580724	0.258333	180	0.0910131	0.109701	1	-0.64594
S8_61589787	8	61589787	0.0581448	0.291667	180	0.0910131	0.10969	1	-0.444062
S7_4438535	7	4438535	0.0581625	0.444444	180	0.0910131	0.109687	1	0.906441
S7_28632208	7	28632208	0.0581678	0.413889	180	0.0910131	0.109686	1	-1.03817
S4_43913149	4	43913149	0.0582034	0.336111	180	0.0910131	0.109681	1	-0.422097
S4_2387106	4	2387106	0.0582395	0.391667	180	0.0910131	0.109676	1	0.48907
S6_8588640	6	8588640	0.0582731	0.183333	180	0.0910131	0.109671	1	-0.69545
S3_729892	3	729892	0.0584191	0.127778	180	0.0910131	0.109649	1	-0.807585
S6_14802142	6	14802142	0.0585019	0.466667	180	0.0910131	0.109636	1	-0.638315
S6_14802151	6	14802151	0.0585019	0.466667	180	0.0910131	0.109636	1	-0.638315
S10_8838257	10	8838257	0.0585891	0.238889	180	0.0910131	0.109623	1	-0.721958
S58_15437	NA	15437	0.0586119	0.158333	180	0.0910131	0.10962	1	0.746822
S9_27861114	9	27861114	0.058652	0.402778	180	0.0910131	0.109614	1	-0.847455
S2_44880352	2	44880352	0.0587049	0.305556	180	0.0910131	0.109606	1	0.568462
S2_44880373	2	44880373	0.0587049	0.305556	180	0.0910131	0.109606	1	0.568462
S8_62934663	8	62934663	0.0587512	0.413889	180	0.0910131	0.109599	1	0.50762
S7_39289621	7	39289621	0.0588168	0.377778	180	0.0910131	0.10959	1	0.443653
S1_46158225	1	46158225	0.0588348	0.261111	180	0.0910131	0.109587	1	-0.712358
S3_41415502	3	41415502	0.058882	0.233333	180	0.0910131	0.10958	1	-0.919384
S7_4202529	7	4202529	0.0589133	0.4	180	0.0910131	0.109575	1	0.595251
S5_2871661	5	2871661	0.0589574	0.391667	180	0.0910131	0.109569	1	-0.926823
S5_2871665	5	2871665	0.0589574	0.391667	180	0.0910131	0.109569	1	-0.926823
S5_2871677	5	2871677	0.0589574	0.391667	180	0.0910131	0.109569	1	-0.926823
S54_7526	NA	7526	0.0590871	0.233333	180	0.0910131	0.10955	1	-0.601127
S5_7534822	5	7534822	0.0591482	0.263889	180	0.0910131	0.10954	1	-0.524929
S1_47813206	1	47813206	0.0592631	0.427778	180	0.0910131	0.109524	1	0.895097
S7_37480970	7	37480970	0.0592652	0.411111	180	0.0910131	0.109523	1	0.864754
S11_50397665	11	50397665	0.0592939	0.241667	180	0.0910131	0.109519	1	0.621607
S4_1426800	4	1426800	0.059296	0.308333	180	0.0910131	0.109519	1	0.650733
S54_12988	NA	12988	0.0594392	0.238889	180	0.0910131	0.109498	1	0.521982
S3_1152045	3	1152045	0.059444	0.405556	180	0.0910131	0.109497	1	0.585217
S6_28045860	6	28045860	0.0595218	0.288889	180	0.0910131	0.109486	1	0.698521
S7_12960751	7	12960751	0.0595284	0.147222	180	0.0910131	0.109485	1	0.678815
S1_45339993	1	45339993	0.0596305	0.347222	180	0.0910131	0.10947	1	0.529042
S3_30156694	3	30156694	0.0597845	0.269444	180	0.0910131	0.109447	1	0.741197
S11_50258275	11	50258275	0.059825	0.202778	180	0.0910131	0.109441	1	0.583373
S11_50258286	11	50258286	0.059825	0.202778	180	0.0910131	0.109441	1	0.583373
S3_50291030	3	50291030	0.0598462	0.419444	180	0.0910131	0.109438	1	1.05008
S6_18684797	6	18684797	0.0598595	0.25	180	0.0910131	0.109436	1	0.748324
S7_1443448	7	1443448	0.0598953	0.383333	180	0.0910131	0.109431	1	-0.907245
S8_58386204	8	58386204	0.0599005	0.419444	180	0.0910131	0.10943	1	-0.955612
S11_203805	11	203805	0.0599175	0.45	180	0.0910131	0.109428	1	-0.896002
S7_36037229	7	36037229	0.0599541	0.4	180	0.0910131	0.109422	1	0.642873
S5_38444090	5	38444090	0.0599674	0.15	180	0.0910131	0.109421	1	-0.789643
S8_3098589	8	3098589	0.0600588	0.461111	180	0.0910131	0.109407	1	-0.613151
S1_2062201	1	2062201	0.0601791	0.405556	180	0.0910131	0.10939	1	1.06822
S2_45977578	2	45977578	0.0601837	0.422222	180	0.0910131	0.109389	1	0.816778
S58_67252	NA	67252	0.0603357	0.169444	180	0.0910131	0.109367	1	0.657854
S7_37087569	7	37087569	0.0603556	0.152778	180	0.0910131	0.109364	1	0.765701
S4_2413495	4	2413495	0.0603705	0.336111	180	0.0910131	0.109362	1	-0.437252
S4_2413504	4	2413504	0.0603705	0.336111	180	0.0910131	0.109362	1	-0.437252
S10_41669263	10	41669263	0.0603941	0.436111	180	0.0910131	0.109359	1	0.654804
S1_27051288	1	27051288	0.0604624	0.238889	180	0.0910131	0.109349	1	0.773475
S1_51193077	1	51193077	0.0604713	0.447222	180	0.0910131	0.109348	1	-0.823656
S1_44415549	1	44415549	0.0605092	0.277778	180	0.0910131	0.109342	1	0.588113
S8_62941391	8	62941391	0.0605699	0.416667	180	0.0910131	0.109333	1	0.548039
S5_3463556	5	3463556	0.060643	0.158333	180	0.0910131	0.109323	1	0.834687
S8_60224683	8	60224683	0.0606674	0.352778	180	0.0910131	0.109319	1	0.652125
S8_7784623	8	7784623	0.0607755	0.283333	180	0.0910131	0.109304	1	-0.604968
S8_62882659	8	62882659	0.0608249	0.241667	180	0.0910131	0.109297	1	0.66933
S5_36523916	5	36523916	0.0609133	0.177778	180	0.0910131	0.109284	1	-0.63127
S5_40563880	5	40563880	0.0609874	0.225	180	0.0910131	0.109274	1	-0.723059
S9_17429755	9	17429755	0.0609882	0.305556	180	0.0910131	0.109274	1	0.667699
S11_51893766	11	51893766	0.0610671	0.411111	180	0.0910131	0.109262	1	0.713436
S6_19874160	6	19874160	0.0611104	0.2	180	0.0910131	0.109256	1	0.614667
S3_31483883	3	31483883	0.0611109	0.419444	180	0.0910131	0.109256	1	1.1392
S6_24136431	6	24136431	0.0611448	0.213889	180	0.0910131	0.109251	1	0.750683
S2_49095090	2	49095090	0.0611634	0.497222	180	0.0910131	0.109249	1	0.386319
S4_448766	4	448766	0.0612326	0.186111	180	0.0910131	0.109239	1	0.693831
S4_448783	4	448783	0.0612326	0.186111	180	0.0910131	0.109239	1	0.693831
S397_229	NA	229	0.061373	0.447222	180	0.0910131	0.109219	1	-0.685679
S2_48727479	2	48727479	0.061422	0.275	180	0.0910131	0.109212	1	0.437852
S7_27213118	7	27213118	0.0616285	0.230556	180	0.0910131	0.109183	1	-0.620147
S9_11469633	9	11469633	0.0616499	0.411111	180	0.0910131	0.10918	1	1.04709
S9_11469675	9	11469675	0.0616499	0.411111	180	0.0910131	0.10918	1	1.04709
S3_35678866	3	35678866	0.0616718	0.327778	180	0.0910131	0.109177	1	-0.837119
S3_35678880	3	35678880	0.0616718	0.327778	180	0.0910131	0.109177	1	-0.837119
S5_82306	5	82306	0.0617791	0.405556	180	0.0910131	0.109161	1	-0.589726
S7_33159621	7	33159621	0.0617966	0.319444	180	0.0910131	0.109159	1	0.709017
S2_44614831	2	44614831	0.0618253	0.433333	180	0.0910131	0.109155	1	0.758146
S2_44614843	2	44614843	0.0618253	0.433333	180	0.0910131	0.109155	1	0.758146
S4_1509906	4	1509906	0.0618742	0.313889	180	0.0910131	0.109148	1	0.595312
S10_20032844	10	20032844	0.0618768	0.319444	180	0.0910131	0.109148	1	0.846422
S3_45067542	3	45067542	0.0619096	0.413889	180	0.0910131	0.109143	1	-0.941688
S11_47875999	11	47875999	0.0622271	0.427778	180	0.0910131	0.109099	1	-0.775478
S8_41088411	8	41088411	0.0622353	0.411111	180	0.0910131	0.109097	1	-0.854276
S6_27487863	6	27487863	0.0624023	0.263889	180	0.0910131	0.109074	1	0.646013
S10_3130018	10	3130018	0.0624069	0.372222	180	0.0910131	0.109074	1	0.62488
S7_1690012	7	1690012	0.0624162	0.425	180	0.0910131	0.109072	1	0.952963
S6_30941616	6	30941616	0.0624347	0.3	180	0.0910131	0.10907	1	0.634142
S3_221587	3	221587	0.0624454	0.325	180	0.0910131	0.109068	1	-0.529271
S7_12214631	7	12214631	0.0625369	0.138889	180	0.0910131	0.109055	1	0.66764
S8_49060680	8	49060680	0.0625916	0.475	180	0.0910131	0.109048	1	-0.651556
S1_44069942	1	44069942	0.0626016	0.394444	180	0.0910131	0.109046	1	-1.03633
S4_46804702	4	46804702	0.0626062	0.325	180	0.0910131	0.109046	1	-0.648505
S1_40608788	1	40608788	0.0628403	0.194444	180	0.0910131	0.109013	1	-0.823226
S7_33275552	7	33275552	0.0628405	0.311111	180	0.0910131	0.109013	1	0.597604
S2_871635	2	871635	0.0628413	0.238889	180	0.0910131	0.109013	1	0.677729
S8_12877482	8	12877482	0.0628717	0.408333	180	0.0910131	0.109009	1	-0.880804
S11_3345775	11	3345775	0.0629258	0.444444	180	0.0910131	0.109002	1	0.796869
S4_43913245	4	43913245	0.0630579	0.452778	180	0.0910131	0.108983	1	0.394427
S11_36616311	11	36616311	0.0631264	0.388889	180	0.0910131	0.108974	1	0.620906
S11_36616342	11	36616342	0.0631264	0.388889	180	0.0910131	0.108974	1	0.620906
S2_4691123	2	4691123	0.0631685	0.486111	180	0.0910131	0.108968	1	0.497695
S5_7093972	5	7093972	0.0631952	0.45	180	0.0910131	0.108965	1	-0.617827
S6_24465796	6	24465796	0.0631969	0.166667	180	0.0910131	0.108964	1	0.658625
S2_1630174	2	1630174	0.0632266	0.25	180	0.0910131	0.10896	1	-0.647774
S2_48889618	2	48889618	0.0632408	0.394444	180	0.0910131	0.108958	1	-0.483064
S4_39377208	4	39377208	0.0632414	0.45	180	0.0910131	0.108958	1	0.535642
S4_39377218	4	39377218	0.0632414	0.45	180	0.0910131	0.108958	1	0.535642
S4_39377222	4	39377222	0.0632414	0.45	180	0.0910131	0.108958	1	0.535642
S2_4506345	2	4506345	0.0632415	0.447222	180	0.0910131	0.108958	1	-0.490466
S58_15475	NA	15475	0.063308	0.15	180	0.0910131	0.108949	1	-0.692286
S3_50821646	3	50821646	0.0633455	0.366667	180	0.0910131	0.108944	1	-0.76974
S3_50821683	3	50821683	0.0633455	0.366667	180	0.0910131	0.108944	1	-0.76974
S9_38119558	9	38119558	0.0633939	0.347222	180	0.0910131	0.108937	1	0.495639
S5_7603386	5	7603386	0.0634642	0.313889	180	0.0910131	0.108928	1	-0.50527
S8_51544917	8	51544917	0.0634643	0.402778	180	0.0910131	0.108928	1	-0.9036
S3_422484	3	422484	0.0635709	0.327778	180	0.0910131	0.108913	1	0.819595
S4_46934145	4	46934145	0.0635888	0.194444	180	0.0910131	0.108911	1	-0.581787
S4_46934164	4	46934164	0.0635888	0.194444	180	0.0910131	0.108911	1	-0.581787
S9_26056910	9	26056910	0.0637221	0.394444	180	0.0910131	0.108892	1	-1.05086
S9_26056913	9	26056913	0.0637221	0.394444	180	0.0910131	0.108892	1	-1.05086
S7_4302480	7	4302480	0.0639642	0.25	180	0.0910131	0.10886	1	0.769939
S7_32695109	7	32695109	0.0640758	0.369444	180	0.0910131	0.108844	1	0.747932
S10_42533835	10	42533835	0.0642516	0.477778	180	0.0910131	0.108821	1	0.58908
S10_42533845	10	42533845	0.0642516	0.477778	180	0.0910131	0.108821	1	0.58908
S6_20202658	6	20202658	0.0642806	0.297222	180	0.0910131	0.108817	1	-0.60906
S5_1963027	5	1963027	0.064371	0.288889	180	0.0910131	0.108805	1	0.8432
S8_61266513	8	61266513	0.06445	0.427778	180	0.0910131	0.108794	1	0.862044
S2_40132778	2	40132778	0.0645846	0.441667	180	0.0910131	0.108776	1	-0.771692
S3_39633554	3	39633554	0.064585	0.252778	180	0.0910131	0.108776	1	0.555065
S5_7534310	5	7534310	0.0645989	0.308333	180	0.0910131	0.108774	1	0.511361
S6_19125871	6	19125871	0.0646972	0.241667	180	0.0910131	0.108761	1	0.75556
S11_7907117	11	7907117	0.064707	0.416667	180	0.0910131	0.108759	1	-0.822888
S6_20208233	6	20208233	0.0647239	0.225	180	0.0910131	0.108757	1	0.684253
S6_20208259	6	20208259	0.0647239	0.225	180	0.0910131	0.108757	1	0.684253
S2_49019119	2	49019119	0.064798	0.172222	180	0.0910131	0.108747	1	0.696235
S8_45849449	8	45849449	0.064834	0.433333	180	0.0910131	0.108742	1	-0.558366
S1_45142938	1	45142938	0.0648528	0.169444	180	0.0910131	0.10874	1	-0.769948
S1_7713483	1	7713483	0.0649435	0.419444	180	0.0910131	0.108728	1	1.076
S9_6532277	9	6532277	0.0649634	0.405556	180	0.0910131	0.108725	1	-1.09574
S8_61341521	8	61341521	0.0650342	0.35	180	0.0910131	0.108716	1	0.633922
S8_61341555	8	61341555	0.0650342	0.35	180	0.0910131	0.108716	1	0.633922
S11_5335201	11	5335201	0.0650435	0.166667	180	0.0910131	0.108715	1	-0.588813
S11_5335225	11	5335225	0.0650435	0.166667	180	0.0910131	0.108715	1	-0.588813
S1_50379006	1	50379006	0.065303	0.441667	180	0.0910131	0.10868	1	-0.69986
S1_50379016	1	50379016	0.065303	0.441667	180	0.0910131	0.10868	1	-0.69986
S3_730016	3	730016	0.0654282	0.211111	180	0.0910131	0.108663	1	-0.82912
S8_45857617	8	45857617	0.0654805	0.261111	180	0.0910131	0.108657	1	-0.590484
S8_45857645	8	45857645	0.0654805	0.261111	180	0.0910131	0.108657	1	-0.590484
S8_45857651	8	45857651	0.0654805	0.261111	180	0.0910131	0.108657	1	-0.590484
S4_42501932	4	42501932	0.065628	0.422222	180	0.0910131	0.108637	1	-0.65649
S2_44929438	2	44929438	0.065723	0.444444	180	0.0910131	0.108625	1	0.764001
S2_44929444	2	44929444	0.065723	0.444444	180	0.0910131	0.108625	1	0.764001
S7_32351568	7	32351568	0.0657925	0.269444	180	0.0910131	0.108615	1	-0.63142
S7_3320425	7	3320425	0.0658031	0.355556	180	0.0910131	0.108614	1	-0.437427
S3_2089482	3	2089482	0.0658588	0.422222	180	0.0910131	0.108607	1	-0.505912
S9_36161367	9	36161367	0.0658782	0.461111	180	0.0910131	0.108604	1	0.664886
S5_11941848	5	11941848	0.0658911	0.172222	180	0.0910131	0.108602	1	-0.712902
S2_49105336	2	49105336	0.0659509	0.222222	180	0.0910131	0.108595	1	0.619187
S5_352748	5	352748	0.0659708	0.469444	180	0.0910131	0.108592	1	-0.57607
S6_25140178	6	25140178	0.0659919	0.25	180	0.0910131	0.108589	1	-0.607625
S3_13550038	3	13550038	0.0659921	0.252778	180	0.0910131	0.108589	1	0.585909
S3_39014981	3	39014981	0.0662278	0.227778	180	0.0910131	0.108558	1	-0.659965
S3_39014987	3	39014987	0.0662278	0.227778	180	0.0910131	0.108558	1	-0.659965
S3_28318819	3	28318819	0.0662715	0.463889	180	0.0910131	0.108553	1	0.678273
S8_60362801	8	60362801	0.0662779	0.255556	180	0.0910131	0.108552	1	0.810359
S11_30441010	11	30441010	0.0662981	0.175	180	0.0910131	0.108549	1	-0.808778
S11_30441055	11	30441055	0.0662981	0.175	180	0.0910131	0.108549	1	-0.808778
S2_40132832	2	40132832	0.0663733	0.216667	180	0.0910131	0.108539	1	0.603337
S2_47812347	2	47812347	0.0665473	0.458333	180	0.0910131	0.108517	1	-0.753552
S7_27213139	7	27213139	0.0666849	0.194444	180	0.0910131	0.108499	1	-0.623015
S58_67351	NA	67351	0.0669428	0.125	180	0.0910131	0.108465	1	-0.600409
S8_1709737	8	1709737	0.0669585	0.147222	180	0.0910131	0.108463	1	-0.74505
S8_1709794	8	1709794	0.0669585	0.147222	180	0.0910131	0.108463	1	-0.74505
S8_62952246	8	62952246	0.0669656	0.397222	180	0.0910131	0.108462	1	0.537181
S8_62952267	8	62952267	0.0669656	0.397222	180	0.0910131	0.108462	1	0.537181
S8_62952292	8	62952292	0.0669656	0.397222	180	0.0910131	0.108462	1	0.537181
S4_42663	4	42663	0.0670814	0.466667	180	0.0910131	0.108448	1	-0.412503
S6_22714799	6	22714799	0.0671548	0.241667	180	0.0910131	0.108438	1	0.757819
S8_2466541	8	2466541	0.0671757	0.280556	180	0.0910131	0.108435	1	-0.624048
S3_48184946	3	48184946	0.0675708	0.397222	180	0.0910131	0.108385	1	0.961544
S3_48184947	3	48184947	0.0675708	0.397222	180	0.0910131	0.108385	1	0.961544
S10_42515259	10	42515259	0.0677502	0.369444	180	0.0910131	0.108362	1	0.721513
S2_41980783	2	41980783	0.0677923	0.430556	180	0.0910131	0.108357	1	0.671427
S2_48787644	2	48787644	0.0678482	0.325	180	0.0910131	0.108349	1	-0.547655
S10_1453143	10	1453143	0.0678593	0.216667	180	0.0910131	0.108348	1	0.702774
S3_49904506	3	49904506	0.0679127	0.283333	180	0.0910131	0.108341	1	0.71577
S3_2975771	3	2975771	0.0679866	0.372222	180	0.0910131	0.108332	1	-0.722848
S2_49348302	2	49348302	0.0680847	0.205556	180	0.0910131	0.108319	1	0.654157
S2_23295338	2	23295338	0.0681164	0.155556	180	0.0910131	0.108315	1	0.804154
S9_33494788	9	33494788	0.0681691	0.233333	180	0.0910131	0.108309	1	0.599863
S3_41422014	3	41422014	0.0682058	0.294444	180	0.0910131	0.108304	1	0.643068
S54_13199	NA	13199	0.0682158	0.344444	180	0.0910131	0.108303	1	0.630067
S3_52011156	3	52011156	0.0683054	0.425	180	0.0910131	0.108291	1	0.72665
S2_19442561	2	19442561	0.068314	0.475	180	0.0910131	0.10829	1	-0.553867
S6_17259654	6	17259654	0.0683366	0.216667	180	0.0910131	0.108287	1	0.707722
S6_28901570	6	28901570	0.0683621	0.205556	180	0.0910131	0.108284	1	-0.780073
S7_29406794	7	29406794	0.0684063	0.394444	180	0.0910131	0.108279	1	-0.840583
S4_45172266	4	45172266	0.0684899	0.172222	180	0.0910131	0.108268	1	0.698457
S3_2867838	3	2867838	0.0685485	0.325	180	0.0910131	0.108261	1	-0.713851
S3_2867853	3	2867853	0.0685485	0.325	180	0.0910131	0.108261	1	-0.713851
S1_45992776	1	45992776	0.0686307	0.141667	180	0.0910131	0.10825	1	-0.886678
S7_29142414	7	29142414	0.0689143	0.375	180	0.0910131	0.108215	1	0.743172
S1_50615805	1	50615805	0.0689147	0.144444	180	0.0910131	0.108215	1	-0.828646
S3_51140861	3	51140861	0.0691518	0.352778	180	0.0910131	0.108185	1	0.656985
S2_41980897	2	41980897	0.0691894	0.441667	180	0.0910131	0.10818	1	0.679084
S3_738732	3	738732	0.0691896	0.180556	180	0.0910131	0.10818	1	0.803848
S11_50437173	11	50437173	0.069295	0.236111	180	0.0910131	0.108167	1	0.52821
S10_7762088	10	7762088	0.0695358	0.175	180	0.0910131	0.108137	1	0.624854
S11_1524784	11	1524784	0.0695616	0.186111	180	0.0910131	0.108134	1	0.71219
S1_50408359	1	50408359	0.0696194	0.455556	180	0.0910131	0.108127	1	-0.727945
S1_50408374	1	50408374	0.0696194	0.455556	180	0.0910131	0.108127	1	-0.727945
S1_42906500	1	42906500	0.0696469	0.311111	180	0.0910131	0.108124	1	0.735714
S54_11119	NA	11119	0.0696488	0.233333	180	0.0910131	0.108123	1	-0.581613
S6_26901396	6	26901396	0.0697033	0.402778	180	0.0910131	0.108117	1	0.95729
S3_12928809	3	12928809	0.0698551	0.261111	180	0.0910131	0.108098	1	0.602819
S6_22989520	6	22989520	0.0698678	0.147222	180	0.0910131	0.108096	1	0.698799
S6_22989572	6	22989572	0.0698678	0.147222	180	0.0910131	0.108096	1	0.698799
S6_22989574	6	22989574	0.0698678	0.147222	180	0.0910131	0.108096	1	0.698799
S10_11344091	10	11344091	0.0698694	0.280556	180	0.0910131	0.108096	1	0.765281
S2_1258295	2	1258295	0.0701453	0.452778	180	0.0910131	0.108062	1	-0.650144
S8_12877513	8	12877513	0.0703082	0.363889	180	0.0910131	0.108042	1	-0.65429
S3_35784253	3	35784253	0.0703259	0.166667	180	0.0910131	0.10804	1	0.69826
S4_2418560	4	2418560	0.0703278	0.475	180	0.0910131	0.10804	1	-0.425026
S4_1322146	4	1322146	0.0703373	0.308333	180	0.0910131	0.108039	1	-0.419174
S5_1728257	5	1728257	0.0703375	0.4	180	0.0910131	0.108039	1	-0.407611
S9_12501442	9	12501442	0.0703942	0.244444	180	0.0910131	0.108032	1	0.836787
S8_61206771	8	61206771	0.0704747	0.238889	180	0.0910131	0.108022	1	-0.602264
S11_45236511	11	45236511	0.0705316	0.416667	180	0.0910131	0.108015	1	-0.686065
S8_61871040	8	61871040	0.0705969	0.152778	180	0.0910131	0.108007	1	-0.814446
S1_36940987	1	36940987	0.0706199	0.402778	180	0.0910131	0.108004	1	-0.704323
S1_36941017	1	36941017	0.0706199	0.402778	180	0.0910131	0.108004	1	-0.704323
S8_45849419	8	45849419	0.070736	0.361111	180	0.0910131	0.10799	1	-0.556121
S8_45849459	8	45849459	0.070736	0.361111	180	0.0910131	0.10799	1	-0.556121
S1_46258299	1	46258299	0.0707853	0.416667	180	0.0910131	0.107984	1	-0.911575
S1_526416	1	526416	0.0708327	0.311111	180	0.0910131	0.107978	1	-0.633739
S8_61885695	8	61885695	0.0708542	0.313889	180	0.0910131	0.107976	1	0.545334
S7_18887858	7	18887858	0.0709051	0.391667	180	0.0910131	0.10797	1	0.771765
S3_8860025	3	8860025	0.070923	0.411111	180	0.0910131	0.107967	1	-0.884203
S3_2579936	3	2579936	0.070928	0.311111	180	0.0910131	0.107967	1	-0.587763
S3_2579940	3	2579940	0.070928	0.311111	180	0.0910131	0.107967	1	-0.587763
S3_2579943	3	2579943	0.070928	0.311111	180	0.0910131	0.107967	1	-0.587763
S7_574724	7	574724	0.0709336	0.377778	180	0.0910131	0.107966	1	0.79311
S4_47503773	4	47503773	0.0709477	0.402778	180	0.0910131	0.107964	1	0.60953
S3_11577488	3	11577488	0.070965	0.286111	180	0.0910131	0.107962	1	-0.668035
S8_1633137	8	1633137	0.0709704	0.133333	180	0.0910131	0.107962	1	-0.785633
S8_1633144	8	1633144	0.0709704	0.133333	180	0.0910131	0.107962	1	-0.785633
S10_30102096	10	30102096	0.0709977	0.480556	180	0.0910131	0.107958	1	-0.683122
S2_41690632	2	41690632	0.0710137	0.419444	180	0.0910131	0.107956	1	0.696818
S1_6523812	1	6523812	0.0711154	0.455556	180	0.0910131	0.107944	1	0.798204
S8_16466624	8	16466624	0.071283	0.15	180	0.0910131	0.107924	1	0.772278
S4_1322101	4	1322101	0.0713561	0.316667	180	0.0910131	0.107915	1	-0.3996
S5_3057318	5	3057318	0.0713703	0.180556	180	0.0910131	0.107913	1	-0.575851
S8_60479716	8	60479716	0.0714874	0.311111	180	0.0910131	0.107899	1	0.664145
S11_2741759	11	2741759	0.071498	0.436111	180	0.0910131	0.107898	1	-0.599031
S7_6301426	7	6301426	0.0715071	0.416667	180	0.0910131	0.107897	1	0.789588
S4_45773434	4	45773434	0.0715334	0.438889	180	0.0910131	0.107894	1	0.667029
S5_31821098	5	31821098	0.0716793	0.222222	180	0.0910131	0.107876	1	-0.590195
S2_47814219	2	47814219	0.0717157	0.45	180	0.0910131	0.107872	1	-0.700285
S11_7892777	11	7892777	0.0718555	0.166667	180	0.0910131	0.107855	1	-0.728941
S5_11216780	5	11216780	0.0718688	0.2	180	0.0910131	0.107853	1	-0.671886
S6_19727683	6	19727683	0.0719784	0.286111	180	0.0910131	0.10784	1	-0.640314
S11_1349773	11	1349773	0.0719849	0.402778	180	0.0910131	0.10784	1	0.699893
S3_41421933	3	41421933	0.0721071	0.291667	180	0.0910131	0.107825	1	0.628049
S3_41421963	3	41421963	0.0721071	0.291667	180	0.0910131	0.107825	1	0.628049
S3_45802317	3	45802317	0.0721398	0.325	180	0.0910131	0.107821	1	0.67272
S1_174031	1	174031	0.0722399	0.397222	180	0.0910131	0.107809	1	-1.20637
S5_10688972	5	10688972	0.0723309	0.444444	180	0.0910131	0.107798	1	-0.683199
S8_1845589	8	1845589	0.0723489	0.188889	180	0.0910131	0.107796	1	0.59032
S4_1426109	4	1426109	0.0723652	0.313889	180	0.0910131	0.107794	1	0.646651
S5_38357008	5	38357008	0.0723859	0.375	180	0.0910131	0.107792	1	0.536541
S7_33257884	7	33257884	0.0724071	0.386111	180	0.0910131	0.107789	1	-0.786594
S11_50261445	11	50261445	0.0724554	0.277778	180	0.0910131	0.107784	1	0.580155
S11_50261472	11	50261472	0.0724554	0.277778	180	0.0910131	0.107784	1	0.580155
S3_40474143	3	40474143	0.072467	0.388889	180	0.0910131	0.107782	1	0.637035
S6_25139492	6	25139492	0.0724751	0.180556	180	0.0910131	0.107781	1	-0.803918
S10_8925193	10	8925193	0.072496	0.341667	180	0.0910131	0.107779	1	0.604578
S6_22428260	6	22428260	0.0725037	0.397222	180	0.0910131	0.107778	1	-1.11207
S6_22428274	6	22428274	0.0725037	0.397222	180	0.0910131	0.107778	1	-1.11207
S6_22428279	6	22428279	0.0725037	0.397222	180	0.0910131	0.107778	1	-1.11207
S3_37406510	3	37406510	0.0725949	0.269444	180	0.0910131	0.107767	1	-0.59616
S3_37406527	3	37406527	0.0725949	0.269444	180	0.0910131	0.107767	1	-0.59616
S2_42363840	2	42363840	0.0726082	0.283333	180	0.0910131	0.107765	1	0.688561
S2_42363877	2	42363877	0.0726082	0.283333	180	0.0910131	0.107765	1	0.688561
S2_42363885	2	42363885	0.0726082	0.283333	180	0.0910131	0.107765	1	0.688561
S9_12964848	9	12964848	0.0727138	0.419444	180	0.0910131	0.107753	1	0.906726
S9_14106674	9	14106674	0.0727515	0.216667	180	0.0910131	0.107749	1	0.637486
S8_12538626	8	12538626	0.0729243	0.402778	180	0.0910131	0.107728	1	-0.87486
S4_3957281	4	3957281	0.0729829	0.272222	180	0.0910131	0.107721	1	-0.556618
S8_59203267	8	59203267	0.0730002	0.391667	180	0.0910131	0.107719	1	0.696462
S8_60662908	8	60662908	0.0730265	0.177778	180	0.0910131	0.107716	1	-0.685376
S3_45538368	3	45538368	0.0730775	0.488889	180	0.0910131	0.10771	1	0.499203
S9_5366038	9	5366038	0.0731024	0.422222	180	0.0910131	0.107707	1	-0.824956
S4_40179188	4	40179188	0.0731778	0.475	180	0.0910131	0.107698	1	0.522695
S29_243785	NA	243785	0.0735884	0.391667	180	0.0910131	0.10765	1	-1.05649
S5_39533190	5	39533190	0.0736658	0.272222	180	0.0910131	0.107641	1	0.591534
S5_4184573	5	4184573	0.0736664	0.241667	180	0.0910131	0.107641	1	0.771286
S8_4900412	8	4900412	0.0737257	0.380556	180	0.0910131	0.107634	1	-0.773752
S8_4900465	8	4900465	0.0737257	0.380556	180	0.0910131	0.107634	1	-0.773752
S8_4900481	8	4900481	0.0737257	0.380556	180	0.0910131	0.107634	1	-0.773752
S1_29274600	1	29274600	0.0738021	0.227778	180	0.0910131	0.107626	1	0.557218
S9_15961266	9	15961266	0.0738293	0.397222	180	0.0910131	0.107622	1	0.913195
S5_3095815	5	3095815	0.0738588	0.313889	180	0.0910131	0.107619	1	0.604065
S10_3192290	10	3192290	0.0739161	0.302778	180	0.0910131	0.107612	1	0.659463
S3_37464971	3	37464971	0.0739559	0.247222	180	0.0910131	0.107608	1	-0.621068
S4_4560328	4	4560328	0.0739666	0.338889	180	0.0910131	0.107606	1	-0.612072
S6_31190555	6	31190555	0.0740208	0.272222	180	0.0910131	0.1076	1	0.555701
S8_61730231	8	61730231	0.0741378	0.127778	180	0.0910131	0.107587	1	0.773784
S8_51070473	8	51070473	0.0741688	0.308333	180	0.0910131	0.107583	1	0.511939
S6_21019809	6	21019809	0.0742139	0.425	180	0.0910131	0.107578	1	0.665796
S9_26674646	9	26674646	0.0742795	0.391667	180	0.0910131	0.10757	1	-1.01528
S3_36509596	3	36509596	0.0743446	0.336111	180	0.0910131	0.107563	1	0.672028
S5_18034955	5	18034955	0.074395	0.363889	180	0.0910131	0.107557	1	-0.710792
S5_2215957	5	2215957	0.0744896	0.430556	180	0.0910131	0.107546	1	0.744193
S5_2215975	5	2215975	0.0744896	0.430556	180	0.0910131	0.107546	1	0.744193
S3_1740933	3	1740933	0.0745156	0.336111	180	0.0910131	0.107543	1	-0.650764
S6_24799535	6	24799535	0.0746094	0.272222	180	0.0910131	0.107532	1	-0.568362
S11_35921290	11	35921290	0.0746764	0.352778	180	0.0910131	0.107525	1	0.668779
S3_536943	3	536943	0.0746868	0.35	180	0.0910131	0.107523	1	-0.413372
S11_69204	11	69204	0.0747175	0.336111	180	0.0910131	0.10752	1	-0.898813
S9_31096653	9	31096653	0.0747303	0.422222	180	0.0910131	0.107518	1	-0.780295
S2_173979	2	173979	0.0747388	0.213889	180	0.0910131	0.107517	1	0.572616
S9_10194016	9	10194016	0.0747524	0.361111	180	0.0910131	0.107516	1	-0.661292
S2_48290470	2	48290470	0.0748017	0.225	180	0.0910131	0.10751	1	-0.534167
S1_49068333	1	49068333	0.0748782	0.3	180	0.0910131	0.107501	1	-0.731355
S1_49068341	1	49068341	0.0748782	0.3	180	0.0910131	0.107501	1	-0.731355
S9_13011865	9	13011865	0.0749034	0.175	180	0.0910131	0.107499	1	0.778025
S2_42930995	2	42930995	0.0749524	0.438889	180	0.0910131	0.107493	1	0.767388
S5_38386200	5	38386200	0.0750744	0.155556	180	0.0910131	0.107479	1	-0.789344
S3_33537090	3	33537090	0.0751148	0.255556	180	0.0910131	0.107474	1	0.629026
S15_33947	NA	33947	0.0752394	0.252778	180	0.0910131	0.10746	1	0.648925
S8_59879027	8	59879027	0.0753126	0.430556	180	0.0910131	0.107452	1	-0.743562
S11_30441014	11	30441014	0.0753274	0.172222	180	0.0910131	0.10745	1	-0.812461
S4_9356824	4	9356824	0.0753681	0.477778	180	0.0910131	0.107446	1	-0.564504
S5_8698296	5	8698296	0.0753701	0.169444	180	0.0910131	0.107445	1	-0.640668
S3_31136003	3	31136003	0.0753809	0.316667	180	0.0910131	0.107444	1	0.56212
S2_4358907	2	4358907	0.0754877	0.441667	180	0.0910131	0.107432	1	-0.503772
S11_7304129	11	7304129	0.0756221	0.497222	180	0.0910131	0.107417	1	-0.510838
S4_12206418	4	12206418	0.0758239	0.225	180	0.0910131	0.107394	1	0.674828
S4_29178158	4	29178158	0.075827	0.244444	180	0.0910131	0.107394	1	0.645252
S11_50263005	11	50263005	0.07583	0.425	180	0.0910131	0.107393	1	-0.808137
S11_53507123	11	53507123	0.0758719	0.416667	180	0.0910131	0.107389	1	0.972073
S2_2906754	2	2906754	0.0758722	0.494444	180	0.0910131	0.107389	1	-0.562442
S3_42222227	3	42222227	0.0760014	0.311111	180	0.0910131	0.107374	1	0.594209
S3_42222245	3	42222245	0.0760014	0.311111	180	0.0910131	0.107374	1	0.594209
S3_27132345	3	27132345	0.0761059	0.211111	180	0.0910131	0.107362	1	-0.742585
S6_24989431	6	24989431	0.0763197	0.163889	180	0.0910131	0.107338	1	-0.751813
S2_13482748	2	13482748	0.0764103	0.377778	180	0.0910131	0.107328	1	0.465551
S6_21945675	6	21945675	0.0764156	0.416667	180	0.0910131	0.107328	1	1.04541
S6_20409763	6	20409763	0.0764616	0.241667	180	0.0910131	0.107322	1	-0.631394
S11_46181316	11	46181316	0.0764794	0.45	180	0.0910131	0.10732	1	0.464473
S4_2032983	4	2032983	0.0764804	0.291667	180	0.0910131	0.10732	1	0.48902
S2_49216312	2	49216312	0.0765967	0.483333	180	0.0910131	0.107307	1	0.369412
S10_40624588	10	40624588	0.0765971	0.233333	180	0.0910131	0.107307	1	-0.665487
S4_38296239	4	38296239	0.0768373	0.175	180	0.0910131	0.10728	1	0.767311
S6_25300229	6	25300229	0.0768485	0.372222	180	0.0910131	0.107279	1	0.623206
S2_46287716	2	46287716	0.0768775	0.241667	180	0.0910131	0.107276	1	-0.585714
S3_43950162	3	43950162	0.0769215	0.280556	180	0.0910131	0.107271	1	0.570382
S7_194941	7	194941	0.0770874	0.375	180	0.0910131	0.107253	1	0.723302
S10_38654357	10	38654357	0.0770919	0.355556	180	0.0910131	0.107252	1	0.810534
S6_30104764	6	30104764	0.0771027	0.411111	180	0.0910131	0.107251	1	0.879479
S8_59494560	8	59494560	0.0771174	0.422222	180	0.0910131	0.107249	1	-0.822362
S2_49490530	2	49490530	0.077193	0.391667	180	0.0910131	0.107241	1	0.519652
S3_31135833	3	31135833	0.0771974	0.216667	180	0.0910131	0.107241	1	-0.597355
S3_52567843	3	52567843	0.0773216	0.427778	180	0.0910131	0.107227	1	0.776912
S11_46186692	11	46186692	0.0773992	0.430556	180	0.0910131	0.107218	1	-0.639149
S5_3754272	5	3754272	0.0774107	0.155556	180	0.0910131	0.107217	1	-0.748319
S8_12877775	8	12877775	0.0776108	0.461111	180	0.0910131	0.107195	1	-0.635269
S1_7075184	1	7075184	0.077636	0.311111	180	0.0910131	0.107192	1	0.538622
S4_46127076	4	46127076	0.0776425	0.344444	180	0.0910131	0.107191	1	0.599165
S1_40436859	1	40436859	0.0776904	0.405556	180	0.0910131	0.107186	1	-0.92412
S1_17718529	1	17718529	0.0776947	0.386111	180	0.0910131	0.107186	1	-0.957445
S9_14832542	9	14832542	0.0777569	0.147222	180	0.0910131	0.107179	1	-0.718636
S4_19968531	4	19968531	0.0778098	0.411111	180	0.0910131	0.107173	1	0.50081
S10_28839898	10	28839898	0.0779091	0.213889	180	0.0910131	0.107162	1	-0.686254
S1_45791897	1	45791897	0.07792	0.352778	180	0.0910131	0.107161	1	0.502017
S10_42264357	10	42264357	0.0779277	0.216667	180	0.0910131	0.10716	1	0.687073
S4_2356656	4	2356656	0.078031	0.436111	180	0.0910131	0.107149	1	-0.453261
S2_47116906	2	47116906	0.0780807	0.194444	180	0.0910131	0.107143	1	-0.691681
S8_3490409	8	3490409	0.0781276	0.433333	180	0.0910131	0.107138	1	-0.93721
S8_3490412	8	3490412	0.0781276	0.433333	180	0.0910131	0.107138	1	-0.93721
S11_42788311	11	42788311	0.0781502	0.347222	180	0.0910131	0.107136	1	0.62228
S8_62952082	8	62952082	0.0781584	0.402778	180	0.0910131	0.107135	1	0.484085
S8_62952091	8	62952091	0.0781584	0.402778	180	0.0910131	0.107135	1	0.484085
S8_62952104	8	62952104	0.0781584	0.402778	180	0.0910131	0.107135	1	0.484085
S2_42009915	2	42009915	0.0782515	0.444444	180	0.0910131	0.107125	1	0.64645
S8_60451009	8	60451009	0.0783012	0.177778	180	0.0910131	0.107119	1	-0.679748
S1_50944690	1	50944690	0.078396	0.261111	180	0.0910131	0.107109	1	-0.541183
S1_47260168	1	47260168	0.0784121	0.208333	180	0.0910131	0.107107	1	-0.663044
S1_47260200	1	47260200	0.0784121	0.208333	180	0.0910131	0.107107	1	-0.663044
S3_766003	3	766003	0.0784147	0.269444	180	0.0910131	0.107107	1	0.587236
S2_49499492	2	49499492	0.0784574	0.413889	180	0.0910131	0.107102	1	-0.458648
S6_20325445	6	20325445	0.0786413	0.216667	180	0.0910131	0.107082	1	0.707973
S6_20325446	6	20325446	0.0786413	0.216667	180	0.0910131	0.107082	1	0.707973
S6_20325447	6	20325447	0.0786413	0.216667	180	0.0910131	0.107082	1	0.707973
S6_20325450	6	20325450	0.0786413	0.216667	180	0.0910131	0.107082	1	0.707973
S6_20325470	6	20325470	0.0786413	0.216667	180	0.0910131	0.107082	1	0.707973
S9_20343458	9	20343458	0.0786644	0.472222	180	0.0910131	0.10708	1	-0.486338
S8_45857578	8	45857578	0.0786722	0.269444	180	0.0910131	0.107079	1	-0.548813
S1_47574560	1	47574560	0.0787928	0.419444	180	0.0910131	0.107066	1	-0.782632
S1_47574615	1	47574615	0.0787928	0.419444	180	0.0910131	0.107066	1	-0.782632
S3_41687483	3	41687483	0.0788451	0.25	180	0.0910131	0.10706	1	-0.665539
S9_17070129	9	17070129	0.0790359	0.230556	180	0.0910131	0.10704	1	0.749117
S7_3524877	7	3524877	0.0790915	0.158333	180	0.0910131	0.107034	1	-0.68657
S7_3524891	7	3524891	0.0790915	0.158333	180	0.0910131	0.107034	1	-0.68657
S7_3524917	7	3524917	0.0790915	0.158333	180	0.0910131	0.107034	1	-0.68657
S7_1842933	7	1842933	0.0790928	0.236111	180	0.0910131	0.107033	1	0.521213
S4_8339870	4	8339870	0.0792269	0.483333	180	0.0910131	0.107019	1	-0.566576
S5_3290423	5	3290423	0.079249	0.236111	180	0.0910131	0.107017	1	0.619922
S5_3290430	5	3290430	0.079249	0.236111	180	0.0910131	0.107017	1	0.619922
S6_19323737	6	19323737	0.0792556	0.230556	180	0.0910131	0.107016	1	0.611155
S11_46410534	11	46410534	0.0793065	0.375	180	0.0910131	0.10701	1	-0.496667
S8_61020462	8	61020462	0.0793583	0.152778	180	0.0910131	0.107005	1	0.768308
S1_4953439	1	4953439	0.0793927	0.261111	180	0.0910131	0.107001	1	0.590401
S1_45602715	1	45602715	0.0793986	0.366667	180	0.0910131	0.107001	1	0.511719
S3_11716160	3	11716160	0.0795547	0.425	180	0.0910131	0.106984	1	0.975482
S5_36537156	5	36537156	0.0796298	0.177778	180	0.0910131	0.106976	1	-0.594886
S8_61260054	8	61260054	0.0796458	0.344444	180	0.0910131	0.106974	1	0.590396
S5_40760913	5	40760913	0.0798033	0.202778	180	0.0910131	0.106957	1	-0.89216
S2_39916385	2	39916385	0.0798693	0.438889	180	0.0910131	0.10695	1	-0.770325
S11_17720509	11	17720509	0.0798745	0.169444	180	0.0910131	0.10695	1	-0.662489
S5_4187993	5	4187993	0.0799565	0.405556	180	0.0910131	0.106941	1	-0.611597
S11_52617212	11	52617212	0.0799967	0.297222	180	0.0910131	0.106937	1	0.607387
S3_52214940	3	52214940	0.0800394	0.416667	180	0.0910131	0.106932	1	-0.847407
S3_52214942	3	52214942	0.0800394	0.416667	180	0.0910131	0.106932	1	-0.847407
S10_9418867	10	9418867	0.0801545	0.2	180	0.0910131	0.10692	1	-0.674629
S1_1220807	1	1220807	0.0801563	0.241667	180	0.0910131	0.10692	1	0.675755
S3_26969345	3	26969345	0.0801737	0.244444	180	0.0910131	0.106918	1	0.629487
S10_9145760	10	9145760	0.0802073	0.286111	180	0.0910131	0.106914	1	0.551565
S7_35633689	7	35633689	0.0802202	0.408333	180	0.0910131	0.106913	1	0.818836
S2_49445758	2	49445758	0.0802296	0.361111	180	0.0910131	0.106912	1	0.540859
S10_30949355	10	30949355	0.0803395	0.430556	180	0.0910131	0.1069	1	-0.799246
S6_18280341	6	18280341	0.0803847	0.241667	180	0.0910131	0.106895	1	0.700344
S5_38831954	5	38831954	0.080391	0.269444	180	0.0910131	0.106895	1	0.491319
S3_36213103	3	36213103	0.0804811	0.477778	180	0.0910131	0.106885	1	-0.476497
S4_1723767	4	1723767	0.0805022	0.25	180	0.0910131	0.106883	1	0.499834
S9_21874338	9	21874338	0.0805734	0.402778	180	0.0910131	0.106875	1	1.05523
S8_16674224	8	16674224	0.0805884	0.447222	180	0.0910131	0.106874	1	-0.694916
S6_30144868	6	30144868	0.0806581	0.408333	180	0.0910131	0.106867	1	0.852065
S6_30144903	6	30144903	0.0806581	0.408333	180	0.0910131	0.106867	1	0.852065
S9_7241493	9	7241493	0.0806656	0.419444	180	0.0910131	0.106866	1	-0.954009
S7_3919740	7	3919740	0.0806838	0.269444	180	0.0910131	0.106864	1	-0.414746
S3_37373207	3	37373207	0.0806842	0.266667	180	0.0910131	0.106864	1	-0.584586
S1_5645079	1	5645079	0.0806965	0.4	180	0.0910131	0.106862	1	0.826031
S54_8832	NA	8832	0.0808398	0.152778	180	0.0910131	0.106847	1	-0.707342
S54_8833	NA	8833	0.0808398	0.152778	180	0.0910131	0.106847	1	-0.707342
S3_40282353	3	40282353	0.0808665	0.227778	180	0.0910131	0.106845	1	-0.736743
S15_17485	NA	17485	0.0808666	0.402778	180	0.0910131	0.106845	1	-0.936381
S15_17486	NA	17486	0.0808666	0.402778	180	0.0910131	0.106845	1	-0.936381
S1_34902576	1	34902576	0.080917	0.411111	180	0.0910131	0.106839	1	0.865565
S2_13699759	2	13699759	0.0809369	0.361111	180	0.0910131	0.106837	1	0.468677
S8_49237502	8	49237502	0.0810362	0.166667	180	0.0910131	0.106827	1	-0.583652
S8_18683055	8	18683055	0.0811433	0.325	180	0.0910131	0.106815	1	-0.85597
S11_4527425	11	4527425	0.0811856	0.288889	180	0.0910131	0.106811	1	0.550921
S2_47837916	2	47837916	0.0812004	0.458333	180	0.0910131	0.10681	1	-0.743478
S1_50379010	1	50379010	0.0812251	0.444444	180	0.0910131	0.106807	1	-0.664031
S1_50379020	1	50379020	0.0812251	0.444444	180	0.0910131	0.106807	1	-0.664031
S2_42476305	2	42476305	0.0812616	0.463889	180	0.0910131	0.106803	1	0.601223
S11_51585140	11	51585140	0.0814251	0.452778	180	0.0910131	0.106786	1	0.544404
S1_34902549	1	34902549	0.0815788	0.408333	180	0.0910131	0.10677	1	0.884305
S9_19331308	9	19331308	0.0815983	0.411111	180	0.0910131	0.106768	1	-1.06644
S8_7027107	8	7027107	0.0816346	0.188889	180	0.0910131	0.106764	1	0.59624
S11_29949932	11	29949932	0.0816462	0.419444	180	0.0910131	0.106763	1	-0.627362
S11_12052171	11	12052171	0.0817423	0.45	180	0.0910131	0.106753	1	-0.645355
S2_48867926	2	48867926	0.0817933	0.263889	180	0.0910131	0.106748	1	-0.513929
S2_4380675	2	4380675	0.0818036	0.475	180	0.0910131	0.106747	1	0.482175
S2_27944022	2	27944022	0.0818127	0.416667	180	0.0910131	0.106746	1	0.557663
S4_1723864	4	1723864	0.0818655	0.361111	180	0.0910131	0.10674	1	-0.609198
S8_1679633	8	1679633	0.081875	0.408333	180	0.0910131	0.106739	1	-0.749355
S54_7161	NA	7161	0.0820011	0.230556	180	0.0910131	0.106726	1	-0.714768
S54_7230	NA	7230	0.0820011	0.230556	180	0.0910131	0.106726	1	-0.714768
S5_10694933	5	10694933	0.082008	0.444444	180	0.0910131	0.106725	1	-0.725571
S1_45880732	1	45880732	0.0820208	0.344444	180	0.0910131	0.106724	1	0.53883
S10_2389221	10	2389221	0.0820235	0.175	180	0.0910131	0.106724	1	-0.608355
S54_5862	NA	5862	0.0820622	0.352778	180	0.0910131	0.10672	1	-0.639081
S2_42831257	2	42831257	0.082135	0.416667	180	0.0910131	0.106712	1	-0.664238
S2_42831278	2	42831278	0.082135	0.416667	180	0.0910131	0.106712	1	-0.664238
S2_42831284	2	42831284	0.082135	0.416667	180	0.0910131	0.106712	1	-0.664238
S2_42831311	2	42831311	0.082135	0.416667	180	0.0910131	0.106712	1	-0.664238
S9_35885442	9	35885442	0.082261	0.208333	180	0.0910131	0.106699	1	0.685529
S54_8587	NA	8587	0.0822619	0.469444	180	0.0910131	0.106699	1	-0.500782
S7_28330255	7	28330255	0.0823819	0.272222	180	0.0910131	0.106687	1	0.543365
S2_49217272	2	49217272	0.0824108	0.330556	180	0.0910131	0.106684	1	-0.463085
S2_49217273	2	49217273	0.0824108	0.330556	180	0.0910131	0.106684	1	-0.463085
S4_10800881	4	10800881	0.0825264	0.416667	180	0.0910131	0.106672	1	0.506664
S1_29924221	1	29924221	0.0825369	0.4	180	0.0910131	0.106671	1	0.970207
S10_43299750	10	43299750	0.0825605	0.338889	180	0.0910131	0.106668	1	0.536496
S9_20534105	9	20534105	0.0825838	0.413889	180	0.0910131	0.106666	1	1.25569
S1_49034569	1	49034569	0.0825867	0.344444	180	0.0910131	0.106666	1	0.620079
S3_7217778	3	7217778	0.0826001	0.258333	180	0.0910131	0.106664	1	0.688434
S4_619731	4	619731	0.0827509	0.280556	180	0.0910131	0.106649	1	-0.570766
S4_13700563	4	13700563	0.0827623	0.447222	180	0.0910131	0.106648	1	-0.521476
S67_88385	NA	88385	0.0828452	0.447222	180	0.0910131	0.106639	1	0.580793
S7_3889647	7	3889647	0.0829039	0.386111	180	0.0910131	0.106633	1	0.410689
S8_62239565	8	62239565	0.0829231	0.241667	180	0.0910131	0.106631	1	-0.541721
S4_39956697	4	39956697	0.0829985	0.455556	180	0.0910131	0.106623	1	-0.572193
S6_28809998	6	28809998	0.0830087	0.405556	180	0.0910131	0.106622	1	1.00191
S8_2736554	8	2736554	0.0832057	0.411111	180	0.0910131	0.106602	1	-0.6976
S5_37446314	5	37446314	0.08335	0.433333	180	0.0910131	0.106588	1	0.702053
S6_29282893	6	29282893	0.0833691	0.411111	180	0.0910131	0.106586	1	-1.00117
S6_29282914	6	29282914	0.0833691	0.411111	180	0.0910131	0.106586	1	-1.00117
S6_27776111	6	27776111	0.0834479	0.283333	180	0.0910131	0.106578	1	-0.676122
S1_45878575	1	45878575	0.0834581	0.305556	180	0.0910131	0.106577	1	0.567359
S1_49181836	1	49181836	0.0834703	0.202778	180	0.0910131	0.106575	1	-0.522655
S1_49181845	1	49181845	0.0834703	0.202778	180	0.0910131	0.106575	1	-0.522655
S8_2736642	8	2736642	0.0836342	0.411111	180	0.0910131	0.106559	1	-0.744743
S8_2736658	8	2736658	0.0836342	0.411111	180	0.0910131	0.106559	1	-0.744743
S5_4487251	5	4487251	0.0836439	0.211111	180	0.0910131	0.106558	1	0.710261
S1_49034471	1	49034471	0.0836716	0.347222	180	0.0910131	0.106555	1	0.641914
S1_49034472	1	49034472	0.0836716	0.347222	180	0.0910131	0.106555	1	0.641914
S1_49034474	1	49034474	0.0836716	0.347222	180	0.0910131	0.106555	1	0.641914
S8_61020458	8	61020458	0.0837134	0.141667	180	0.0910131	0.106551	1	0.728961
S8_7844044	8	7844044	0.0838447	0.405556	180	0.0910131	0.106537	1	-0.734447
S8_7844093	8	7844093	0.0838447	0.405556	180	0.0910131	0.106537	1	-0.734447
S8_7844106	8	7844106	0.0838447	0.405556	180	0.0910131	0.106537	1	-0.734447
S7_33053835	7	33053835	0.0838729	0.2	180	0.0910131	0.106534	1	-0.682818
S9_21764864	9	21764864	0.0838962	0.402778	180	0.0910131	0.106532	1	0.74929
S3_49292978	3	49292978	0.08403	0.394444	180	0.0910131	0.106519	1	1.21027
S1_5816189	1	5816189	0.0840375	0.430556	180	0.0910131	0.106518	1	0.983128
S2_49373756	2	49373756	0.0840913	0.233333	180	0.0910131	0.106512	1	0.666183
S2_49373757	2	49373757	0.0840913	0.233333	180	0.0910131	0.106512	1	0.666183
S2_49373758	2	49373758	0.0840913	0.233333	180	0.0910131	0.106512	1	0.666183
S2_49373760	2	49373760	0.0840913	0.233333	180	0.0910131	0.106512	1	0.666183
S2_49373762	2	49373762	0.0840913	0.233333	180	0.0910131	0.106512	1	0.666183
S3_730331	3	730331	0.0841145	0.222222	180	0.0910131	0.10651	1	-0.584497
S8_61589791	8	61589791	0.0842064	0.280556	180	0.0910131	0.106501	1	-0.414888
S6_17406204	6	17406204	0.084242	0.211111	180	0.0910131	0.106497	1	0.641137
S6_17406242	6	17406242	0.084242	0.211111	180	0.0910131	0.106497	1	0.641137
S8_2555700	8	2555700	0.0843002	0.225	180	0.0910131	0.106491	1	0.549572
S9_15626328	9	15626328	0.0843004	0.411111	180	0.0910131	0.106491	1	1.13197
S9_29777347	9	29777347	0.0843381	0.266667	180	0.0910131	0.106488	1	0.554521
S4_1322179	4	1322179	0.0844182	0.197222	180	0.0910131	0.106479	1	-0.465371
S54_7610	NA	7610	0.0844226	0.211111	180	0.0910131	0.106479	1	0.535016
S54_7620	NA	7620	0.0844226	0.211111	180	0.0910131	0.106479	1	0.535016
S8_7460683	8	7460683	0.0844424	0.175	180	0.0910131	0.106477	1	0.53319
S6_24659754	6	24659754	0.0846042	0.308333	180	0.0910131	0.106461	1	-0.62002
S7_4270227	7	4270227	0.0846119	0.486111	180	0.0910131	0.10646	1	0.507441
S5_38217141	5	38217141	0.0846524	0.388889	180	0.0910131	0.106456	1	-0.803377
S5_38217158	5	38217158	0.0846524	0.388889	180	0.0910131	0.106456	1	-0.803377
S11_14575656	11	14575656	0.084654	0.405556	180	0.0910131	0.106456	1	-0.981263
S5_3463704	5	3463704	0.0847473	0.252778	180	0.0910131	0.106447	1	0.574847
S3_32702514	3	32702514	0.0849318	0.2	180	0.0910131	0.106428	1	-0.788284
S8_56395021	8	56395021	0.0849784	0.386111	180	0.0910131	0.106423	1	0.823063
S2_37029689	2	37029689	0.0849878	0.330556	180	0.0910131	0.106423	1	-0.470409
S13_438178	NA	438178	0.0849979	0.208333	180	0.0910131	0.106421	1	0.72718
S8_62957026	8	62957026	0.0851685	0.411111	180	0.0910131	0.106405	1	0.478558
S8_2107245	8	2107245	0.0851867	0.35	180	0.0910131	0.106403	1	-0.621883
S9_38128506	9	38128506	0.0851868	0.252778	180	0.0910131	0.106403	1	-0.462859
S8_61987300	8	61987300	0.0852472	0.15	180	0.0910131	0.106397	1	-0.754724
S3_34942365	3	34942365	0.0852613	0.177778	180	0.0910131	0.106395	1	0.665554
S5_3533481	5	3533481	0.0852651	0.186111	180	0.0910131	0.106395	1	0.582612
S5_3533487	5	3533487	0.0852651	0.186111	180	0.0910131	0.106395	1	0.582612
S3_729847	3	729847	0.0852865	0.116667	180	0.0910131	0.106393	1	0.607425
S6_25162707	6	25162707	0.085375	0.397222	180	0.0910131	0.106384	1	1.02088
S3_4762051	3	4762051	0.0854012	0.352778	180	0.0910131	0.106381	1	-0.572832
S3_4762077	3	4762077	0.0854012	0.352778	180	0.0910131	0.106381	1	-0.572832
S6_19584566	6	19584566	0.0854207	0.436111	180	0.0910131	0.106379	1	0.652548
S1_35695452	1	35695452	0.0854332	0.263889	180	0.0910131	0.106378	1	0.790956
S5_36290249	5	36290249	0.0854607	0.463889	180	0.0910131	0.106376	1	-0.593284
S2_39573787	2	39573787	0.085505	0.436111	180	0.0910131	0.106371	1	-0.861461
S7_36623820	7	36623820	0.0855149	0.413889	180	0.0910131	0.10637	1	0.808013
S11_48373581	11	48373581	0.0856154	0.419444	180	0.0910131	0.10636	1	-0.785782
S29_277787	NA	277787	0.0856241	0.411111	180	0.0910131	0.106359	1	0.955787
S29_277796	NA	277796	0.0856241	0.411111	180	0.0910131	0.106359	1	0.955787
S29_277808	NA	277808	0.0856241	0.411111	180	0.0910131	0.106359	1	0.955787
S9_26674650	9	26674650	0.0856271	0.388889	180	0.0910131	0.106359	1	-0.98375
S5_36523883	5	36523883	0.0857046	0.397222	180	0.0910131	0.106351	1	0.534293
S11_11508866	11	11508866	0.0857588	0.486111	180	0.0910131	0.106346	1	0.500642
S5_36960658	5	36960658	0.0857709	0.297222	180	0.0910131	0.106345	1	-0.671974
S6_20213154	6	20213154	0.0858852	0.244444	180	0.0910131	0.106334	1	-0.631601
S2_24861899	2	24861899	0.085992	0.236111	180	0.0910131	0.106323	1	0.53305
S6_21423519	6	21423519	0.0860134	0.283333	180	0.0910131	0.106321	1	0.781632
S3_45786083	3	45786083	0.0860784	0.213889	180	0.0910131	0.106315	1	-0.701558
S11_182141	11	182141	0.0862054	0.436111	180	0.0910131	0.106302	1	-0.773488
S11_182185	11	182185	0.0862054	0.436111	180	0.0910131	0.106302	1	-0.773488
S7_4202530	7	4202530	0.086211	0.408333	180	0.0910131	0.106302	1	0.548393
S230_539	NA	539	0.0862877	0.155556	180	0.0910131	0.106294	1	0.614685
S10_43577805	10	43577805	0.0862911	0.291667	180	0.0910131	0.106294	1	0.683341
S3_50229571	3	50229571	0.0863589	0.147222	180	0.0910131	0.106287	1	0.688071
S6_29270865	6	29270865	0.0863866	0.438889	180	0.0910131	0.106284	1	0.748969
S11_50261535	11	50261535	0.0863871	0.252778	180	0.0910131	0.106284	1	0.573656
S5_749194	5	749194	0.0866811	0.255556	180	0.0910131	0.106256	1	-0.544841
S54_13177	NA	13177	0.0867941	0.480556	180	0.0910131	0.106244	1	-0.602344
S3_1375559	3	1375559	0.086829	0.283333	180	0.0910131	0.106241	1	-0.553758
S4_30405508	4	30405508	0.0868894	0.233333	180	0.0910131	0.106235	1	0.598695
S5_32680151	5	32680151	0.0869051	0.45	180	0.0910131	0.106234	1	-0.634321
S5_11942129	5	11942129	0.086967	0.325	180	0.0910131	0.106228	1	-0.690499
S5_11942140	5	11942140	0.086967	0.325	180	0.0910131	0.106228	1	-0.690499
S10_38137478	10	38137478	0.0870622	0.413889	180	0.0910131	0.106218	1	0.7233
S2_49600334	2	49600334	0.0870689	0.5	180	0.0910131	0.106218	1	-0.527187
S5_37438241	5	37438241	0.0870821	0.436111	180	0.0910131	0.106216	1	-0.410159
S2_33750656	2	33750656	0.0871062	0.222222	180	0.0910131	0.106214	1	-0.619368
S2_33750683	2	33750683	0.0871062	0.222222	180	0.0910131	0.106214	1	-0.619368
S6_4126134	6	4126134	0.0872061	0.461111	180	0.0910131	0.106204	1	-0.683372
S8_2018631	8	2018631	0.0872809	0.336111	180	0.0910131	0.106197	1	0.662433
S8_2018661	8	2018661	0.0872809	0.336111	180	0.0910131	0.106197	1	0.662433
S8_2018686	8	2018686	0.0872809	0.336111	180	0.0910131	0.106197	1	0.662433
S8_2018688	8	2018688	0.0872809	0.336111	180	0.0910131	0.106197	1	0.662433
S8_2018691	8	2018691	0.0872809	0.336111	180	0.0910131	0.106197	1	0.662433
S2_44545141	2	44545141	0.0872898	0.15	180	0.0910131	0.106196	1	-0.697475
S2_44545144	2	44545144	0.0872898	0.15	180	0.0910131	0.106196	1	-0.697475
S3_48184924	3	48184924	0.0873613	0.397222	180	0.0910131	0.106189	1	0.951067
S4_46398046	4	46398046	0.08737	0.133333	180	0.0910131	0.106189	1	0.74663
S3_27475385	3	27475385	0.0874104	0.45	180	0.0910131	0.106185	1	0.63081
S6_31190125	6	31190125	0.0874544	0.466667	180	0.0910131	0.10618	1	0.601364
S9_2259280	9	2259280	0.087463	0.330556	180	0.0910131	0.10618	1	0.578502
S8_60212073	8	60212073	0.0874752	0.463889	180	0.0910131	0.106178	1	0.74014
S9_8453803	9	8453803	0.0874946	0.402778	180	0.0910131	0.106177	1	1.12544
S3_729958	3	729958	0.0875974	0.208333	180	0.0910131	0.106167	1	-0.765529
S11_50718902	11	50718902	0.0876227	0.180556	180	0.0910131	0.106164	1	0.490498
S3_36903176	3	36903176	0.0877228	0.408333	180	0.0910131	0.106155	1	-0.800172
S7_4558450	7	4558450	0.0877458	0.391667	180	0.0910131	0.106152	1	-0.832855
S4_38296233	4	38296233	0.0877533	0.316667	180	0.0910131	0.106152	1	0.591642
S4_38296246	4	38296246	0.0877533	0.316667	180	0.0910131	0.106152	1	0.591642
S8_62957030	8	62957030	0.0877849	0.411111	180	0.0910131	0.106149	1	0.470923
S4_45832006	4	45832006	0.0879145	0.311111	180	0.0910131	0.106136	1	0.623121
S10_4352923	10	4352923	0.0879259	0.161111	180	0.0910131	0.106135	1	0.613284
S10_4352958	10	4352958	0.0879259	0.161111	180	0.0910131	0.106135	1	0.613284
S6_30511819	6	30511819	0.0879805	0.416667	180	0.0910131	0.10613	1	0.84376
S4_2753987	4	2753987	0.0880935	0.275	180	0.0910131	0.106119	1	-0.705599
S6_18097143	6	18097143	0.0881077	0.391667	180	0.0910131	0.106118	1	-1.01774
S10_12247049	10	12247049	0.088297	0.433333	180	0.0910131	0.106099	1	1.03911
S54_9248	NA	9248	0.0883153	0.383333	180	0.0910131	0.106098	1	-0.587019
S8_59071242	8	59071242	0.0883317	0.411111	180	0.0910131	0.106096	1	0.706257
S11_1349774	11	1349774	0.0884761	0.405556	180	0.0910131	0.106082	1	0.702581
S7_34826173	7	34826173	0.088513	0.411111	180	0.0910131	0.106079	1	-0.773455
S7_34826175	7	34826175	0.088513	0.411111	180	0.0910131	0.106079	1	-0.773455
S11_2133612	11	2133612	0.0885886	0.433333	180	0.0910131	0.106072	1	0.780137
S11_2133649	11	2133649	0.0885886	0.433333	180	0.0910131	0.106072	1	0.780137
S1_45028363	1	45028363	0.088608	0.166667	180	0.0910131	0.10607	1	-0.708835
S11_49895754	11	49895754	0.0886167	0.422222	180	0.0910131	0.106069	1	-0.784559
S2_47812388	2	47812388	0.0886202	0.463889	180	0.0910131	0.106069	1	-0.667349
S4_46268549	4	46268549	0.088657	0.241667	180	0.0910131	0.106065	1	0.666407
S7_9330389	7	9330389	0.0886572	0.163889	180	0.0910131	0.106065	1	-0.778983
S6_27273887	6	27273887	0.0887964	0.422222	180	0.0910131	0.106052	1	0.775287
S9_31495772	9	31495772	0.0888745	0.416667	180	0.0910131	0.106044	1	-0.733052
S9_31495806	9	31495806	0.0888745	0.416667	180	0.0910131	0.106044	1	-0.733052
S8_4137566	8	4137566	0.0889397	0.427778	180	0.0910131	0.106038	1	-0.87887
S8_4137586	8	4137586	0.0889397	0.427778	180	0.0910131	0.106038	1	-0.87887
S8_4137610	8	4137610	0.0889397	0.427778	180	0.0910131	0.106038	1	-0.87887
S8_4137622	8	4137622	0.0889397	0.427778	180	0.0910131	0.106038	1	-0.87887
S8_4137631	8	4137631	0.0889397	0.427778	180	0.0910131	0.106038	1	-0.87887
S8_4137634	8	4137634	0.0889397	0.427778	180	0.0910131	0.106038	1	-0.87887
S2_34182306	2	34182306	0.0890295	0.477778	180	0.0910131	0.10603	1	-0.492367
S2_34182341	2	34182341	0.0890295	0.477778	180	0.0910131	0.10603	1	-0.492367
S54_7635	NA	7635	0.0890896	0.327778	180	0.0910131	0.106024	1	-0.669868
S54_7665	NA	7665	0.0890896	0.327778	180	0.0910131	0.106024	1	-0.669868
S11_4712654	11	4712654	0.089102	0.238889	180	0.0910131	0.106023	1	-0.602931
S11_4712679	11	4712679	0.089102	0.238889	180	0.0910131	0.106023	1	-0.602931
S3_48729092	3	48729092	0.0891503	0.397222	180	0.0910131	0.106018	1	-0.966165
S6_18728494	6	18728494	0.0891937	0.25	180	0.0910131	0.106014	1	0.622817
S2_1472229	2	1472229	0.0892314	0.411111	180	0.0910131	0.106011	1	-0.923365
S6_30924031	6	30924031	0.0892344	0.25	180	0.0910131	0.10601	1	0.620418
S6_30924047	6	30924047	0.0892344	0.25	180	0.0910131	0.10601	1	0.620418
S10_6316469	10	6316469	0.0892508	0.425	180	0.0910131	0.106009	1	0.670116
S8_60594028	8	60594028	0.0893583	0.166667	180	0.0910131	0.105999	1	0.699655
S11_3129576	11	3129576	0.0894023	0.413889	180	0.0910131	0.105994	1	0.74054
S11_51585169	11	51585169	0.0895143	0.438889	180	0.0910131	0.105984	1	0.544255
S7_32368079	7	32368079	0.0895625	0.166667	180	0.0910131	0.105979	1	0.639333
S3_8262269	3	8262269	0.0897758	0.263889	180	0.0910131	0.105959	1	0.55268
S7_184255	7	184255	0.0898021	0.238889	180	0.0910131	0.105957	1	0.586492
S7_184258	7	184258	0.0898021	0.238889	180	0.0910131	0.105957	1	0.586492
S4_734029	4	734029	0.0900982	0.358333	180	0.0910131	0.105929	1	0.451976
S10_38654358	10	38654358	0.0901216	0.344444	180	0.0910131	0.105927	1	0.805411
S10_38654373	10	38654373	0.0901216	0.344444	180	0.0910131	0.105927	1	0.805411
S11_30994685	11	30994685	0.0902914	0.177778	180	0.0910131	0.105911	1	-0.798934
S3_33039198	3	33039198	0.0902964	0.316667	180	0.0910131	0.105911	1	0.71306
S8_58091409	8	58091409	0.0903126	0.4	180	0.0910131	0.105909	1	0.751172
S6_24112932	6	24112932	0.0904222	0.247222	180	0.0910131	0.105899	1	0.555771
S6_24112987	6	24112987	0.0904222	0.247222	180	0.0910131	0.105899	1	0.555771
S7_27727970	7	27727970	0.0906081	0.177778	180	0.0910131	0.105882	1	0.643573
S15_579583	NA	579583	0.0907083	0.252778	180	0.0910131	0.105872	1	0.600888
S9_10882755	9	10882755	0.0907786	0.425	180	0.0910131	0.105866	1	1.10037
S178_1146	NA	1146	0.0908435	0.238889	180	0.0910131	0.10586	1	-0.74372
S6_26322692	6	26322692	0.0908556	0.425	180	0.0910131	0.105859	1	1.01922
S3_46931848	3	46931848	0.0908871	0.4	180	0.0910131	0.105856	1	-1.03108
S4_83029	4	83029	0.0909547	0.463889	180	0.0910131	0.105849	1	-0.38202
S4_83056	4	83056	0.0909547	0.463889	180	0.0910131	0.105849	1	-0.38202
S4_884507	4	884507	0.0909658	0.311111	180	0.0910131	0.105848	1	0.512442
S4_884541	4	884541	0.0909658	0.311111	180	0.0910131	0.105848	1	0.512442
S4_884542	4	884542	0.0909658	0.311111	180	0.0910131	0.105848	1	0.512442
S6_17203688	6	17203688	0.0909852	0.2	180	0.0910131	0.105847	1	0.623341
S6_17203695	6	17203695	0.0909852	0.2	180	0.0910131	0.105847	1	0.623341
S6_17203696	6	17203696	0.0909852	0.2	180	0.0910131	0.105847	1	0.623341
S6_17203703	6	17203703	0.0909852	0.2	180	0.0910131	0.105847	1	0.623341
S6_17203704	6	17203704	0.0909852	0.2	180	0.0910131	0.105847	1	0.623341
S6_17203705	6	17203705	0.0909852	0.2	180	0.0910131	0.105847	1	0.623341
S1_865348	1	865348	0.0910229	0.369444	180	0.0910131	0.105843	1	-0.590177
S1_865385	1	865385	0.0910229	0.369444	180	0.0910131	0.105843	1	-0.590177
S8_61150550	8	61150550	0.0910925	0.297222	180	0.0910131	0.105837	1	0.603603
S6_24136430	6	24136430	0.0910965	0.225	180	0.0910131	0.105836	1	0.672035
S11_44114580	11	44114580	0.0911509	0.327778	180	0.0910131	0.105831	1	-0.504987
S2_4201829	2	4201829	0.0913873	0.183333	180	0.0910131	0.105809	1	0.695845
S1_18875675	1	18875675	0.0914839	0.416667	180	0.0910131	0.105801	1	-0.955683
S7_26106289	7	26106289	0.0915339	0.438889	180	0.0910131	0.105796	1	-0.681683
S9_28415129	9	28415129	0.0916545	0.4	180	0.0910131	0.105785	1	-0.851571
S8_1759458	8	1759458	0.0917487	0.477778	180	0.0910131	0.105776	1	0.642351
S7_32761983	7	32761983	0.0918075	0.327778	180	0.0910131	0.105771	1	0.624253
S9_11918914	9	11918914	0.0918329	0.416667	180	0.0910131	0.105769	1	1.19406
S8_60479656	8	60479656	0.091845	0.191667	180	0.0910131	0.105767	1	-0.67112
S9_32923466	9	32923466	0.0918511	0.252778	180	0.0910131	0.105767	1	-0.486103
S7_5526718	7	5526718	0.0920366	0.427778	180	0.0910131	0.10575	1	0.795505
S8_56216458	8	56216458	0.0921362	0.319444	180	0.0910131	0.105741	1	-0.578127
S2_48907095	2	48907095	0.0921707	0.213889	180	0.0910131	0.105738	1	0.512742
S2_48907127	2	48907127	0.0921707	0.213889	180	0.0910131	0.105738	1	0.512742
S7_35524519	7	35524519	0.0922836	0.163889	180	0.0910131	0.105727	1	0.624333
S7_35524527	7	35524527	0.0922836	0.163889	180	0.0910131	0.105727	1	0.624333
S7_35524531	7	35524531	0.0922836	0.163889	180	0.0910131	0.105727	1	0.624333
S8_51544921	8	51544921	0.0922992	0.408333	180	0.0910131	0.105726	1	-0.730814
S3_882987	3	882987	0.092313	0.480556	180	0.0910131	0.105725	1	0.645845
S1_49058277	1	49058277	0.0923169	0.338889	180	0.0910131	0.105724	1	0.582611
S1_49058278	1	49058278	0.0923169	0.338889	180	0.0910131	0.105724	1	0.582611
S1_49058280	1	49058280	0.0923169	0.338889	180	0.0910131	0.105724	1	0.582611
S6_15409139	6	15409139	0.0924575	0.422222	180	0.0910131	0.105712	1	-0.757234
S9_36725341	9	36725341	0.0926748	0.313889	180	0.0910131	0.105692	1	0.381112
S1_8316005	1	8316005	0.0927518	0.163889	180	0.0910131	0.105685	1	-0.719853
S7_2698011	7	2698011	0.0927641	0.175	180	0.0910131	0.105684	1	-0.586618
S4_46855310	4	46855310	0.0928293	0.330556	180	0.0910131	0.105678	1	0.614031
S4_39353701	4	39353701	0.0928444	0.208333	180	0.0910131	0.105676	1	0.632252
S2_539118	2	539118	0.0929012	0.227778	180	0.0910131	0.105671	1	-0.767819
S2_45687461	2	45687461	0.0929068	0.222222	180	0.0910131	0.105671	1	0.660086
S7_23893241	7	23893241	0.0929873	0.263889	180	0.0910131	0.105664	1	0.558744
S9_12083436	9	12083436	0.093049	0.411111	180	0.0910131	0.105658	1	-0.973951
S1_4188315	1	4188315	0.093095	0.208333	180	0.0910131	0.105654	1	0.570403
S8_61185312	8	61185312	0.0931619	0.313889	180	0.0910131	0.105648	1	0.586701
S7_26069759	7	26069759	0.0932973	0.425	180	0.0910131	0.105636	1	-0.777284
S2_45896919	2	45896919	0.0933913	0.213889	180	0.0910131	0.105627	1	0.516872
S3_27457672	3	27457672	0.0935975	0.4	180	0.0910131	0.105609	1	0.493579
S10_24092927	10	24092927	0.0936011	0.311111	180	0.0910131	0.105608	1	0.532472
S6_30149129	6	30149129	0.0936228	0.436111	180	0.0910131	0.105606	1	0.675354
S1_40291464	1	40291464	0.093659	0.419444	180	0.0910131	0.105603	1	0.899857
S11_51733291	11	51733291	0.0937178	0.163889	180	0.0910131	0.105598	1	0.792831
S3_50511351	3	50511351	0.0938541	0.397222	180	0.0910131	0.105586	1	0.991021
S5_4185208	5	4185208	0.0938984	0.416667	180	0.0910131	0.105582	1	-0.67318
S9_33568249	9	33568249	0.0939374	0.238889	180	0.0910131	0.105578	1	0.643691
S5_37426311	5	37426311	0.0939591	0.419444	180	0.0910131	0.105576	1	-0.914578
S5_37426320	5	37426320	0.0939591	0.419444	180	0.0910131	0.105576	1	-0.914578
S2_1904866	2	1904866	0.0940803	0.483333	180	0.0910131	0.105565	1	-0.56928
S2_1904870	2	1904870	0.0940803	0.483333	180	0.0910131	0.105565	1	-0.56928
S2_1904900	2	1904900	0.0940803	0.483333	180	0.0910131	0.105565	1	-0.56928
S2_48925325	2	48925325	0.0941967	0.45	180	0.0910131	0.105555	1	0.365272
S2_44383651	2	44383651	0.0942844	0.422222	180	0.0910131	0.105547	1	0.864509
S3_36947438	3	36947438	0.0943921	0.141667	180	0.0910131	0.105538	1	-0.695125
S3_36947458	3	36947458	0.0943921	0.141667	180	0.0910131	0.105538	1	-0.695125
S3_52018428	3	52018428	0.0944533	0.433333	180	0.0910131	0.105532	1	0.83345
S10_9142622	10	9142622	0.0944923	0.291667	180	0.0910131	0.105529	1	0.578136
S10_5821180	10	5821180	0.0945509	0.155556	180	0.0910131	0.105524	1	0.625597
S7_9640320	7	9640320	0.0947599	0.275	180	0.0910131	0.105505	1	-0.552656
S11_51790254	11	51790254	0.09477	0.175	180	0.0910131	0.105504	1	0.616246
S4_39956715	4	39956715	0.0948261	0.452778	180	0.0910131	0.105499	1	-0.544597
S4_39956735	4	39956735	0.0948261	0.452778	180	0.0910131	0.105499	1	-0.544597
S4_39956749	4	39956749	0.0948261	0.452778	180	0.0910131	0.105499	1	-0.544597
S7_5830819	7	5830819	0.0948267	0.411111	180	0.0910131	0.105499	1	0.817638
S5_36537155	5	36537155	0.0948612	0.186111	180	0.0910131	0.105496	1	-0.560581
S3_30451482	3	30451482	0.0948748	0.369444	180	0.0910131	0.105495	1	0.571281
S7_38824916	7	38824916	0.0950098	0.333333	180	0.0910131	0.105483	1	-0.459186
S6_19994585	6	19994585	0.09502	0.319444	180	0.0910131	0.105482	1	-0.536539
S11_384794	11	384794	0.0950472	0.311111	180	0.0910131	0.10548	1	0.453633
S3_44890844	3	44890844	0.0950898	0.475	180	0.0910131	0.105476	1	-0.451309
S11_1010694	11	1010694	0.0951648	0.419444	180	0.0910131	0.105469	1	0.389006
S9_6975427	9	6975427	0.0951831	0.436111	180	0.0910131	0.105468	1	0.754665
S8_62053475	8	62053475	0.0952079	0.277778	180	0.0910131	0.105466	1	0.52712
S3_51655722	3	51655722	0.0952627	0.144444	180	0.0910131	0.105461	1	0.712399
S4_44814229	4	44814229	0.0953431	0.208333	180	0.0910131	0.105454	1	-0.509827
S8_56254624	8	56254624	0.09553	0.402778	180	0.0910131	0.105437	1	-0.935688
[truncated: 20,591 more rows]

## Sheet: Race 73
Supplemantry Table 4. Significant SNPs for anthranose race 73
SNP	Chromosome	Position	P.value	maf	nobs	Rsquare.of.Model.without.SNP	Rsquare.of.Model.with.SNP	FDR_Adjusted_P-values	effect
S8_563738	8	563738	9.45794e-05	0.169444	180	0.0352907	0.122324	1	-1.07023
S8_1091987	8	1091987	0.000108586	0.155556	180	0.0352907	0.12077	1	-1.13863
S1_2981865	1	2981865	0.0003088	0.172222	180	0.0352907	0.109139	1	-1.19891
S11_51790295	11	51790295	0.00053024	0.147222	180	0.0352907	0.10321	1	-1.08041
S8_1092911	8	1092911	0.000534924	0.161111	180	0.0352907	0.103114	1	-0.993195
S9_10829029	9	10829029	0.000746191	0.4	180	0.0352907	0.0994966	1	-1.80011
S1_43221928	1	43221928	0.000844683	0.488889	180	0.0352907	0.0981555	1	-0.812237
S10_6657705	10	6657705	0.000910272	0.3	180	0.0352907	0.0973482	1	-0.900817
S7_23591893	7	23591893	0.000924657	0.158333	180	0.0352907	0.0971792	1	-0.841779
S11_8939283	11	8939283	0.00120822	0.233333	180	0.0352907	0.0943036	1	-0.753622
S9_2480359	9	2480359	0.00126426	0.341667	180	0.0352907	0.0938178	1	-0.669659
S9_8978515	9	8978515	0.00141882	0.294444	180	0.0352907	0.0925844	1	1.06527
S9_8978524	9	8978524	0.00141882	0.294444	180	0.0352907	0.0925844	1	1.06527
S8_62961769	8	62961769	0.00146159	0.430556	180	0.0352907	0.0922673	1	0.812139
S7_36965281	7	36965281	0.00182445	0.222222	180	0.0352907	0.0899067	1	-0.971948
S2_48828585	2	48828585	0.00196833	0.3	180	0.0352907	0.0891015	1	0.8779
S2_48828591	2	48828591	0.00196833	0.3	180	0.0352907	0.0891015	1	0.8779
S2_48828604	2	48828604	0.00196833	0.3	180	0.0352907	0.0891015	1	0.8779
S2_48828606	2	48828606	0.00196833	0.3	180	0.0352907	0.0891015	1	0.8779
S3_10977876	3	10977876	0.00203456	0.3	180	0.0352907	0.0887509	1	0.84298
S8_1091438	8	1091438	0.00209717	0.158333	180	0.0352907	0.0884301	1	-0.882272
S8_1091459	8	1091459	0.00209717	0.158333	180	0.0352907	0.0884301	1	-0.882272
S8_1091471	8	1091471	0.00209717	0.158333	180	0.0352907	0.0884301	1	-0.882272
S4_46727431	4	46727431	0.00231916	0.3	180	0.0352907	0.0873668	1	-0.949711
S4_46727432	4	46727432	0.00231916	0.3	180	0.0352907	0.0873668	1	-0.949711
S8_59380829	8	59380829	0.00247606	0.194444	180	0.0352907	0.0866764	1	0.681137
S9_27553926	9	27553926	0.00250535	0.391667	180	0.0352907	0.0865525	1	-1.51213
S1_44742771	1	44742771	0.00250879	0.222222	180	0.0352907	0.0865381	1	0.877556
S5_1031821	5	1031821	0.00258299	0.258333	180	0.0352907	0.0862311	1	0.638455
S5_4532273	5	4532273	0.00274269	0.477778	180	0.0352907	0.0856001	1	0.781865
S8_62895194	8	62895194	0.00278021	0.402778	180	0.0352907	0.0854573	1	0.787695
S3_50376448	3	50376448	0.00298628	0.255556	180	0.0352907	0.0847068	1	-1.39511
S3_50376449	3	50376449	0.00298628	0.255556	180	0.0352907	0.0847068	1	-1.39511
S4_45109849	4	45109849	0.00303964	0.202778	180	0.0352907	0.0845211	1	0.88762
S7_37410191	7	37410191	0.0030578	0.405556	180	0.0352907	0.0844587	1	-1.41429
S8_61825335	8	61825335	0.00306651	0.355556	180	0.0352907	0.0844289	1	0.791027
S7_31731915	7	31731915	0.0031695	0.4	180	0.0352907	0.0840828	1	-1.14569
S3_19501	3	19501	0.00319107	0.430556	180	0.0352907	0.0840118	1	-0.689894
S2_43814961	2	43814961	0.00320305	0.402778	180	0.0352907	0.0839726	1	-1.32437
S2_43814962	2	43814962	0.00320305	0.402778	180	0.0352907	0.0839726	1	-1.32437
S2_43814964	2	43814964	0.00320305	0.402778	180	0.0352907	0.0839726	1	-1.32437
S10_44169794	10	44169794	0.00338513	0.141667	180	0.0352907	0.0833943	1	-1.18442
S10_44169851	10	44169851	0.00338513	0.141667	180	0.0352907	0.0833943	1	-1.18442
S11_9082111	11	9082111	0.00351758	0.405556	180	0.0352907	0.0829933	1	0.674593
S7_16673668	7	16673668	0.00352997	0.447222	180	0.0352907	0.0829566	1	0.676752
S7_16673672	7	16673672	0.00352997	0.447222	180	0.0352907	0.0829566	1	0.676752
S9_2480358	9	2480358	0.00358557	0.313889	180	0.0352907	0.0827935	1	-0.621704
S1_44742772	1	44742772	0.00360749	0.227778	180	0.0352907	0.0827299	1	0.845202
S54_5979	NA	5979	0.0036153	0.169444	180	0.0352907	0.0827073	1	-1.04458
S5_38449654	5	38449654	0.00369113	0.172222	180	0.0352907	0.0824908	1	-1.04805
S7_9626071	7	9626071	0.00370223	0.244444	180	0.0352907	0.0824595	1	0.75695
S8_62894950	8	62894950	0.00376945	0.408333	180	0.0352907	0.0822719	1	0.787395
S7_36965265	7	36965265	0.00381855	0.205556	180	0.0352907	0.0821371	1	-0.884557
S7_38158117	7	38158117	0.00382329	0.319444	180	0.0352907	0.0821242	1	0.649737
S1_536149	1	536149	0.00389231	0.411111	180	0.0352907	0.0819378	1	-1.36503
S3_38867968	3	38867968	0.00396727	0.294444	180	0.0352907	0.0817393	1	0.616893
S7_23741400	7	23741400	0.00399136	0.480556	180	0.0352907	0.0816763	1	0.640928
S1_4188315	1	4188315	0.00413313	0.208333	180	0.0352907	0.0813133	1	-0.856765
S1_50878645	1	50878645	0.00420307	0.380556	180	0.0352907	0.0811389	1	-0.585423
S8_62961643	8	62961643	0.00424292	0.438889	180	0.0352907	0.0810409	1	0.747163
S10_651648	10	651648	0.00449893	0.252778	180	0.0352907	0.0804328	1	-0.993367
S10_651697	10	651697	0.00449893	0.252778	180	0.0352907	0.0804328	1	-0.993367
S7_23591894	7	23591894	0.00474083	0.197222	180	0.0352907	0.0798901	1	-0.721236
S5_38449521	5	38449521	0.00491578	0.172222	180	0.0352907	0.0795151	1	-1.05949
S8_61589787	8	61589787	0.00492029	0.291667	180	0.0352907	0.0795056	1	-0.581071
S7_37007402	7	37007402	0.00500289	0.397222	180	0.0352907	0.0793334	1	-0.83212
S2_49017627	2	49017627	0.00515621	0.330556	180	0.0352907	0.0790215	1	-0.762555
S2_42563539	2	42563539	0.0052412	0.336111	180	0.0352907	0.0788527	1	0.580301
S11_9079059	11	9079059	0.00530485	0.236111	180	0.0352907	0.0787281	1	-0.634721
S7_675803	7	675803	0.00533384	0.388889	180	0.0352907	0.0786718	1	-1.471
S4_2965346	4	2965346	0.00555791	0.427778	180	0.0352907	0.0782475	1	-0.910659
S4_2617102	4	2617102	0.00563185	0.330556	180	0.0352907	0.0781113	1	-0.743141
S1_1692574	1	1692574	0.00569918	0.397222	180	0.0352907	0.0779889	1	-1.35289
S8_62941391	8	62941391	0.0058949	0.416667	180	0.0352907	0.0776413	1	0.707991
S6_11067887	6	11067887	0.00600611	0.233333	180	0.0352907	0.0774491	1	-0.647016
S1_991771	1	991771	0.00602155	0.408333	180	0.0352907	0.0774227	1	-1.19269
S8_1092995	8	1092995	0.00625106	0.197222	180	0.0352907	0.0770384	1	0.72631
S1_41828164	1	41828164	0.00628842	0.388889	180	0.0352907	0.0769772	1	0.779106
S7_9626080	7	9626080	0.00646123	0.319444	180	0.0352907	0.076699	1	0.665319
S7_9626107	7	9626107	0.00646123	0.319444	180	0.0352907	0.076699	1	0.665319
S2_49019084	2	49019084	0.00659443	0.416667	180	0.0352907	0.0764897	1	0.496189
S15_69307	NA	69307	0.00679424	0.186111	180	0.0352907	0.0761838	1	-0.720326
S7_12159858	7	12159858	0.00684313	0.230556	180	0.0352907	0.0761104	1	-0.620426
S7_12777820	7	12777820	0.0068484	0.5	180	0.0352907	0.0761025	1	-0.639825
S11_49326725	11	49326725	0.00685953	0.477778	180	0.0352907	0.0760859	1	0.875894
S8_63007139	8	63007139	0.00695163	0.344444	180	0.0352907	0.0759493	1	0.657304
S9_8946439	9	8946439	0.00695389	0.358333	180	0.0352907	0.075946	1	0.54828
S6_18830053	6	18830053	0.00696394	0.475	180	0.0352907	0.0759312	1	-0.627409
S8_6960092	8	6960092	0.00711085	0.225	180	0.0352907	0.0757176	1	-0.676336
S4_46001791	4	46001791	0.00721812	0.427778	180	0.0352907	0.0755645	1	-0.590662
S11_51790221	11	51790221	0.00734169	0.388889	180	0.0352907	0.0753911	1	0.755141
S4_915930	4	915930	0.00748378	0.175	180	0.0352907	0.0751953	1	-0.892331
S4_2409491	4	2409491	0.00754514	0.230556	180	0.0352907	0.0751119	1	-0.795272
S11_51618137	11	51618137	0.00763739	0.222222	180	0.0352907	0.0749879	1	-0.768358
S7_1403790	7	1403790	0.00763901	0.408333	180	0.0352907	0.0749857	1	-0.880537
S7_1403822	7	1403822	0.00763901	0.408333	180	0.0352907	0.0749857	1	-0.880537
S2_48822673	2	48822673	0.00776537	0.491667	180	0.0352907	0.0748183	1	-0.553637
S54_8145	NA	8145	0.00782915	0.125	180	0.0352907	0.0747349	1	-0.900857
S54_8206	NA	8206	0.00782915	0.125	180	0.0352907	0.0747349	1	-0.900857
S11_2178714	11	2178714	0.00784638	0.388889	180	0.0352907	0.0747125	1	0.698208
S8_62956399	8	62956399	0.00788804	0.419444	180	0.0352907	0.0746585	1	0.706863
S4_44419473	4	44419473	0.00789193	0.419444	180	0.0352907	0.0746535	1	0.900984
S8_59709783	8	59709783	0.00793604	0.244444	180	0.0352907	0.0745967	1	0.624611
S8_61399331	8	61399331	0.00797311	0.402778	180	0.0352907	0.0745492	1	0.554102
S8_61982820	8	61982820	0.00822083	0.308333	180	0.0352907	0.0742376	1	-0.533576
S3_6768563	3	6768563	0.00825333	0.172222	180	0.0352907	0.0741974	1	0.782585
S8_61589791	8	61589791	0.00847363	0.280556	180	0.0352907	0.0739294	1	-0.557399
S6_4620134	6	4620134	0.00850993	0.5	180	0.0352907	0.073886	1	-0.78084
S11_8939282	11	8939282	0.00858111	0.211111	180	0.0352907	0.0738013	1	-0.623024
S11_6796219	11	6796219	0.00871433	0.280556	180	0.0352907	0.0736447	1	0.806232
S1_44485537	1	44485537	0.00890528	0.466667	180	0.0352907	0.0734246	1	0.611435
S8_62956362	8	62956362	0.00902851	0.419444	180	0.0352907	0.0732851	1	0.681466
S2_48523535	2	48523535	0.00910921	0.319444	180	0.0352907	0.0731948	1	-0.630165
S2_48523538	2	48523538	0.00910921	0.319444	180	0.0352907	0.0731948	1	-0.630165
S2_48523542	2	48523542	0.00910921	0.319444	180	0.0352907	0.0731948	1	-0.630165
S2_48523566	2	48523566	0.00910921	0.319444	180	0.0352907	0.0731948	1	-0.630165
S1_655803	1	655803	0.00912387	0.186111	180	0.0352907	0.0731785	1	-0.801023
S1_2962727	1	2962727	0.00915949	0.166667	180	0.0352907	0.073139	1	-0.927999
S1_2962744	1	2962744	0.00915949	0.166667	180	0.0352907	0.073139	1	-0.927999
S2_49026181	2	49026181	0.00936697	0.291667	180	0.0352907	0.0729119	1	0.537965
S4_47628200	4	47628200	0.00940746	0.425	180	0.0352907	0.0728682	1	-0.927904
S9_18543629	9	18543629	0.00947243	0.4	180	0.0352907	0.0727984	1	-1.07049
S58_99915	NA	99915	0.00953267	0.338889	180	0.0352907	0.0727342	1	-0.635433
S8_11671711	8	11671711	0.00965423	0.216667	180	0.0352907	0.0726059	1	-0.691404
S11_51790214	11	51790214	0.0098182	0.322222	180	0.0352907	0.0724355	1	-0.699581
S7_3231697	7	3231697	0.00984386	0.180556	180	0.0352907	0.0724091	1	0.808635
S3_50504311	3	50504311	0.00985358	0.391667	180	0.0352907	0.0723991	1	-1.24613
S5_4532129	5	4532129	0.00985656	0.488889	180	0.0352907	0.072396	1	0.660508
S5_4532175	5	4532175	0.00985656	0.488889	180	0.0352907	0.072396	1	0.660508
S2_19968337	2	19968337	0.00997796	0.0944444	180	0.0352907	0.0722722	1	-0.759777
S1_4818724	1	4818724	0.0100253	0.377778	180	0.0352907	0.0722244	1	1.07613
S9_27050528	9	27050528	0.0101091	0.4	180	0.0352907	0.0721401	1	-1.36637
S9_34097756	9	34097756	0.0101167	0.452778	180	0.0352907	0.0721325	1	0.840178
S5_1649827	5	1649827	0.0101621	0.45	180	0.0352907	0.0720874	1	-0.605759
S2_49019175	2	49019175	0.0101904	0.416667	180	0.0352907	0.0720592	1	-0.472668
S9_35473293	9	35473293	0.0102037	0.469444	180	0.0352907	0.072046	1	0.756015
S1_54667	1	54667	0.0102082	0.241667	180	0.0352907	0.0720415	1	-0.68704
S8_59545789	8	59545789	0.0102279	0.469444	180	0.0352907	0.0720221	1	0.909868
S9_18111249	9	18111249	0.0102592	0.444444	180	0.0352907	0.0719912	1	-0.978657
S1_44415549	1	44415549	0.0105473	0.277778	180	0.0352907	0.0717116	1	0.704897
S9_12937357	9	12937357	0.0105535	0.405556	180	0.0352907	0.0717056	1	-1.20643
S2_48825511	2	48825511	0.0106308	0.452778	180	0.0352907	0.071632	1	0.58311
S2_48825513	2	48825513	0.0106308	0.452778	180	0.0352907	0.071632	1	0.58311
S2_48825515	2	48825515	0.0106308	0.452778	180	0.0352907	0.071632	1	0.58311
S8_53212669	8	53212669	0.010778	0.430556	180	0.0352907	0.0714933	1	0.927675
S7_3133106	7	3133106	0.0107977	0.427778	180	0.0352907	0.0714749	1	-0.916995
S11_9079136	11	9079136	0.0108074	0.4	180	0.0352907	0.0714658	1	0.55548
S1_50086333	1	50086333	0.0109919	0.413889	180	0.0352907	0.0712952	1	-0.572738
S5_697789	5	697789	0.0110129	0.277778	180	0.0352907	0.0712759	1	0.580664
S2_49019134	2	49019134	0.0110483	0.391667	180	0.0352907	0.0712436	1	0.463089
S1_48430315	1	48430315	0.0110939	0.163889	180	0.0352907	0.0712021	1	-0.778344
S11_48706558	11	48706558	0.0113123	0.311111	180	0.0352907	0.0710058	1	-0.67674
S1_4359626	1	4359626	0.0113538	0.238889	180	0.0352907	0.0709689	1	1.1169
S4_44964231	4	44964231	0.0115436	0.477778	180	0.0352907	0.0708021	1	0.728111
S4_44964252	4	44964252	0.0115436	0.477778	180	0.0352907	0.0708021	1	0.728111
S5_464765	5	464765	0.0117573	0.455556	180	0.0352907	0.0706176	1	-0.567954
S8_4160913	8	4160913	0.0117612	0.488889	180	0.0352907	0.0706142	1	-0.645263
S8_4160918	8	4160918	0.0117612	0.488889	180	0.0352907	0.0706142	1	-0.645263
S5_36604407	5	36604407	0.0118531	0.472222	180	0.0352907	0.070536	1	0.733688
S5_39574596	5	39574596	0.0118811	0.238889	180	0.0352907	0.0705123	1	0.667801
S1_50948757	1	50948757	0.0119961	0.297222	180	0.0352907	0.0704155	1	-0.518227
S1_38895570	1	38895570	0.0120991	0.419444	180	0.0352907	0.0703297	1	-1.13955
S6_12234010	6	12234010	0.0121007	0.227778	180	0.0352907	0.0703284	1	0.829478
S6_12234028	6	12234028	0.0121007	0.227778	180	0.0352907	0.0703284	1	0.829478
S6_12234038	6	12234038	0.0121007	0.227778	180	0.0352907	0.0703284	1	0.829478
S6_12234039	6	12234039	0.0121007	0.227778	180	0.0352907	0.0703284	1	0.829478
S6_12234086	6	12234086	0.0121007	0.227778	180	0.0352907	0.0703284	1	0.829478
S7_37227946	7	37227946	0.0122441	0.3	180	0.0352907	0.0702101	1	-0.896826
S9_13853386	9	13853386	0.0122491	0.35	180	0.0352907	0.070206	1	-0.527981
S1_2110406	1	2110406	0.0122584	0.402778	180	0.0352907	0.0701983	1	-0.985311
S4_2409449	4	2409449	0.0123252	0.227778	180	0.0352907	0.0701438	1	-0.744008
S7_34753987	7	34753987	0.0123384	0.272222	180	0.0352907	0.0701331	1	0.714212
S2_48915191	2	48915191	0.0123459	0.333333	180	0.0352907	0.070127	1	-0.555518
S9_29972531	9	29972531	0.0124534	0.416667	180	0.0352907	0.07004	1	-1.01345
S2_49026392	2	49026392	0.0125258	0.377778	180	0.0352907	0.0699819	1	-0.46364
S6_16037751	6	16037751	0.0126499	0.230556	180	0.0352907	0.0698829	1	-0.700653
S54_6849	NA	6849	0.0127204	0.377778	180	0.0352907	0.0698273	1	0.621182
S4_13502987	4	13502987	0.0127253	0.413889	180	0.0352907	0.0698234	1	-0.61198
S9_35143735	9	35143735	0.0127378	0.147222	180	0.0352907	0.0698136	1	-0.745746
S9_35143772	9	35143772	0.0127378	0.147222	180	0.0352907	0.0698136	1	-0.745746
S7_32026374	7	32026374	0.0127819	0.377778	180	0.0352907	0.0697789	1	-1.0543
S8_61825334	8	61825334	0.0128384	0.325	180	0.0352907	0.0697347	1	0.690053
S10_40802094	10	40802094	0.0128931	0.45	180	0.0352907	0.0696921	1	-0.80534
S6_29286089	6	29286089	0.0130138	0.402778	180	0.0352907	0.0695988	1	-1.34262
S3_34048585	3	34048585	0.0131058	0.397222	180	0.0352907	0.0695282	1	-1.27148
S3_34048612	3	34048612	0.0131058	0.397222	180	0.0352907	0.0695282	1	-1.27148
S3_34048632	3	34048632	0.0131058	0.397222	180	0.0352907	0.0695282	1	-1.27148
S4_11380038	4	11380038	0.013109	0.413889	180	0.0352907	0.0695258	1	-0.626367
S10_43814464	10	43814464	0.013241	0.305556	180	0.0352907	0.0694255	1	-0.836368
S10_43814482	10	43814482	0.013241	0.305556	180	0.0352907	0.0694255	1	-0.836368
S10_43814500	10	43814500	0.013241	0.305556	180	0.0352907	0.0694255	1	-0.836368
S5_1728057	5	1728057	0.013387	0.488889	180	0.0352907	0.0693158	1	-0.613413
S2_24785706	2	24785706	0.0134247	0.436111	180	0.0352907	0.0692877	1	0.617005
S4_46727398	4	46727398	0.0134937	0.402778	180	0.0352907	0.0692364	1	-1.3894
S4_46727428	4	46727428	0.0134937	0.402778	180	0.0352907	0.0692364	1	-1.3894
S2_34832148	2	34832148	0.0134938	0.294444	180	0.0352907	0.0692363	1	0.893739
S2_49017899	2	49017899	0.0135117	0.302778	180	0.0352907	0.0692231	1	0.523038
S9_16863930	9	16863930	0.0135123	0.405556	180	0.0352907	0.0692226	1	-1.01727
S9_16863970	9	16863970	0.0135123	0.405556	180	0.0352907	0.0692226	1	-1.01727
S9_16863981	9	16863981	0.0135123	0.405556	180	0.0352907	0.0692226	1	-1.01727
S1_2962726	1	2962726	0.0135544	0.152778	180	0.0352907	0.0691915	1	-0.782436
S1_2962743	1	2962743	0.0135544	0.152778	180	0.0352907	0.0691915	1	-0.782436
S1_43923436	1	43923436	0.013648	0.408333	180	0.0352907	0.0691227	1	-1.37569
S9_27003060	9	27003060	0.0136883	0.405556	180	0.0352907	0.0690932	1	-1.1229
S1_2850828	1	2850828	0.0137334	0.194444	180	0.0352907	0.0690603	1	-0.909177
S8_62957026	8	62957026	0.0137624	0.411111	180	0.0352907	0.0690393	1	0.601212
S1_1355407	1	1355407	0.0138758	0.169444	180	0.0352907	0.0689572	1	0.751647
S8_13361381	8	13361381	0.0138848	0.172222	180	0.0352907	0.0689508	1	-0.713307
S8_62943334	8	62943334	0.0143451	0.413889	180	0.0352907	0.0686252	1	0.579812
S3_15191	3	15191	0.0143511	0.438889	180	0.0352907	0.068621	1	-0.873421
S9_26056856	9	26056856	0.0143953	0.388889	180	0.0352907	0.0685904	1	-1.14128
S9_26056871	9	26056871	0.0143953	0.388889	180	0.0352907	0.0685904	1	-1.14128
S9_26056881	9	26056881	0.0143953	0.388889	180	0.0352907	0.0685904	1	-1.14128
S9_26056911	9	26056911	0.0143953	0.388889	180	0.0352907	0.0685904	1	-1.14128
S9_26056914	9	26056914	0.0143953	0.388889	180	0.0352907	0.0685904	1	-1.14128
S7_1443338	7	1443338	0.0145363	0.380556	180	0.0352907	0.0684931	1	-1.13656
S8_1045526	8	1045526	0.0145448	0.322222	180	0.0352907	0.0684873	1	-0.501878
S7_37007333	7	37007333	0.014565	0.311111	180	0.0352907	0.0684735	1	-0.614161
S11_2470825	11	2470825	0.0146159	0.283333	180	0.0352907	0.0684387	1	0.680373
S1_2881513	1	2881513	0.0146354	0.377778	180	0.0352907	0.0684254	1	0.842116
S11_51893812	11	51893812	0.0146453	0.477778	180	0.0352907	0.0684187	1	0.746197
S8_62007803	8	62007803	0.0146537	0.2	180	0.0352907	0.0684129	1	-0.788168
S2_48962313	2	48962313	0.0147263	0.291667	180	0.0352907	0.0683636	1	-0.52552
S2_4608050	2	4608050	0.0148496	0.361111	180	0.0352907	0.0682806	1	-0.553071
S2_43927166	2	43927166	0.014868	0.433333	180	0.0352907	0.0682682	1	-0.98573
S7_27490755	7	27490755	0.0149313	0.227778	180	0.0352907	0.0682259	1	-0.601619
S11_181936	11	181936	0.0149659	0.430556	180	0.0352907	0.0682028	1	-1.15764
S9_22138851	9	22138851	0.0150542	0.236111	180	0.0352907	0.0681443	1	-0.703213
S7_27774104	7	27774104	0.0150738	0.211111	180	0.0352907	0.0681313	1	-0.598077
S2_44833805	2	44833805	0.0151853	0.380556	180	0.0352907	0.0680579	1	-0.774305
S11_8194448	11	8194448	0.0151962	0.486111	180	0.0352907	0.0680508	1	-0.526072
S3_40764864	3	40764864	0.0152254	0.216667	180	0.0352907	0.0680316	1	-0.864042
S3_40764896	3	40764896	0.0152254	0.216667	180	0.0352907	0.0680316	1	-0.864042
S11_51790118	11	51790118	0.0152736	0.4	180	0.0352907	0.0680002	1	0.710962
S2_28132747	2	28132747	0.0152753	0.461111	180	0.0352907	0.0679991	1	-0.650291
S5_30359189	5	30359189	0.0152972	0.311111	180	0.0352907	0.0679848	1	0.648362
S10_6657704	10	6657704	0.0154037	0.275	180	0.0352907	0.0679158	1	-0.644883
S9_26056910	9	26056910	0.0156648	0.394444	180	0.0352907	0.0677486	1	-1.2091
S9_26056913	9	26056913	0.0156648	0.394444	180	0.0352907	0.0677486	1	-1.2091
S9_5904203	9	5904203	0.0156654	0.425	180	0.0352907	0.0677483	1	0.94884
S4_1451091	4	1451091	0.0158531	0.255556	180	0.0352907	0.0676299	1	-0.697547
S29_170069	NA	170069	0.0158928	0.425	180	0.0352907	0.067605	1	-1.16317
S2_27956223	2	27956223	0.0160158	0.438889	180	0.0352907	0.0675284	1	-0.599921
S3_45538179	3	45538179	0.0161046	0.477778	180	0.0352907	0.0674735	1	0.745248
S8_61872744	8	61872744	0.0161713	0.405556	180	0.0352907	0.0674324	1	-0.681401
S8_61872777	8	61872777	0.0161713	0.405556	180	0.0352907	0.0674324	1	-0.681401
S54_7582	NA	7582	0.0161782	0.469444	180	0.0352907	0.0674282	1	-0.657222
S6_18904400	6	18904400	0.0162181	0.425	180	0.0352907	0.0674037	1	-0.890982
S2_41200779	2	41200779	0.0162247	0.180556	180	0.0352907	0.0673997	1	-0.690537
S7_20768470	7	20768470	0.0162424	0.486111	180	0.0352907	0.0673889	1	0.57095
S1_991789	1	991789	0.0162561	0.386111	180	0.0352907	0.0673805	1	-0.842688
S1_991795	1	991795	0.0162561	0.386111	180	0.0352907	0.0673805	1	-0.842688
S9_35693779	9	35693779	0.0163263	0.469444	180	0.0352907	0.0673378	1	0.732474
S6_18407510	6	18407510	0.0164043	0.397222	180	0.0352907	0.0672905	1	-1.29124
S10_9012066	10	9012066	0.0164413	0.311111	180	0.0352907	0.0672681	1	-0.543217
S4_1421295	4	1421295	0.0164434	0.383333	180	0.0352907	0.0672668	1	-0.504757
S1_2962854	1	2962854	0.0164655	0.138889	180	0.0352907	0.0672535	1	-0.807994
S10_649833	10	649833	0.0164882	0.275	180	0.0352907	0.0672398	1	-0.937376
S10_649845	10	649845	0.0164882	0.275	180	0.0352907	0.0672398	1	-0.937376
S1_4818751	1	4818751	0.0165633	0.261111	180	0.0352907	0.0671947	1	0.786772
S5_32445472	5	32445472	0.0166308	0.158333	180	0.0352907	0.0671544	1	-0.76177
S11_51893766	11	51893766	0.0169612	0.411111	180	0.0352907	0.0669594	1	-0.80051
S54_5248	NA	5248	0.0172877	0.391667	180	0.0352907	0.0667705	1	0.635631
S15_531037	NA	531037	0.0174533	0.472222	180	0.0352907	0.0666761	1	-0.645542
S4_45289110	4	45289110	0.0178818	0.444444	180	0.0352907	0.0664361	1	0.818427
S7_36386095	7	36386095	0.0179352	0.225	180	0.0352907	0.0664066	1	-0.550148
S8_1026137	8	1026137	0.0180424	0.388889	180	0.0352907	0.0663478	1	0.506336
S4_45501817	4	45501817	0.0180602	0.436111	180	0.0352907	0.066338	1	0.858229
S9_11215174	9	11215174	0.0181223	0.411111	180	0.0352907	0.0663041	1	-1.4836
S5_38217337	5	38217337	0.0181224	0.455556	180	0.0352907	0.066304	1	0.92692
S5_38217341	5	38217341	0.0181224	0.455556	180	0.0352907	0.066304	1	0.92692
S2_25166994	2	25166994	0.0182441	0.180556	180	0.0352907	0.0662379	1	-0.577026
S3_52460739	3	52460739	0.0183209	0.433333	180	0.0352907	0.0661964	1	0.750407
S3_40775040	3	40775040	0.0183234	0.35	180	0.0352907	0.066195	1	0.718734
S4_168139	4	168139	0.0184103	0.286111	180	0.0352907	0.0661483	1	0.533243
S4_168141	4	168141	0.0184103	0.286111	180	0.0352907	0.0661483	1	0.533243
S4_12935300	4	12935300	0.0184386	0.405556	180	0.0352907	0.0661331	1	-0.583006
S6_27908289	6	27908289	0.0185036	0.277778	180	0.0352907	0.0660984	1	-1.08268
S6_27908295	6	27908295	0.0185036	0.277778	180	0.0352907	0.0660984	1	-1.08268
S9_22138847	9	22138847	0.0185077	0.247222	180	0.0352907	0.0660962	1	-0.703941
S7_37986239	7	37986239	0.0185765	0.341667	180	0.0352907	0.0660596	1	-0.794529
S1_42300392	1	42300392	0.0186386	0.4	180	0.0352907	0.0660266	1	-1.19093
S2_28673244	2	28673244	0.01868	0.480556	180	0.0352907	0.0660048	1	-0.660814
S2_28673253	2	28673253	0.01868	0.480556	180	0.0352907	0.0660048	1	-0.660814
S2_28673301	2	28673301	0.01868	0.480556	180	0.0352907	0.0660048	1	-0.660814
S8_61825287	8	61825287	0.0187527	0.336111	180	0.0352907	0.0659664	1	-0.474707
S4_170098	4	170098	0.0188093	0.319444	180	0.0352907	0.0659366	1	0.484814
S4_170119	4	170119	0.0188093	0.319444	180	0.0352907	0.0659366	1	0.484814
S3_30160306	3	30160306	0.018866	0.333333	180	0.0352907	0.065907	1	-0.753319
S1_17703395	1	17703395	0.0190223	0.402778	180	0.0352907	0.0658256	1	-1.08023
S5_36523812	5	36523812	0.0190366	0.372222	180	0.0352907	0.0658182	1	0.643274
S5_32445434	5	32445434	0.0191311	0.183333	180	0.0352907	0.0657693	1	-0.733097
S4_46703285	4	46703285	0.0191977	0.319444	180	0.0352907	0.0657351	1	-0.686239
S10_39979422	10	39979422	0.0192041	0.416667	180	0.0352907	0.0657318	1	-0.974059
S10_4755284	10	4755284	0.0192131	0.194444	180	0.0352907	0.0657272	1	0.750438
S2_27959307	2	27959307	0.0192954	0.463889	180	0.0352907	0.065685	1	-0.620106
S10_39020691	10	39020691	0.0193273	0.475	180	0.0352907	0.0656688	1	-0.738814
S11_9082091	11	9082091	0.0193297	0.272222	180	0.0352907	0.0656675	1	-0.541658
S6_27586908	6	27586908	0.0194767	0.286111	180	0.0352907	0.0655929	1	-0.603043
S9_20808890	9	20808890	0.0195124	0.411111	180	0.0352907	0.0655748	1	0.954248
S4_46805321	4	46805321	0.0195483	0.277778	180	0.0352907	0.0655568	1	-0.763924
S10_35335869	10	35335869	0.0195919	0.391667	180	0.0352907	0.0655348	1	-1.05733
S5_11913204	5	11913204	0.0197391	0.277778	180	0.0352907	0.0654611	1	-0.630533
S2_17480511	2	17480511	0.0197713	0.230556	180	0.0352907	0.065445	1	0.760529
S11_9515116	11	9515116	0.0197927	0.227778	180	0.0352907	0.0654344	1	-0.559104
S8_61728875	8	61728875	0.0198022	0.394444	180	0.0352907	0.0654297	1	0.695909
S2_48822723	2	48822723	0.0199148	0.425	180	0.0352907	0.0653739	1	0.551082
S5_36629709	5	36629709	0.0199407	0.45	180	0.0352907	0.0653611	1	0.751093
S11_7613114	11	7613114	0.0199419	0.338889	180	0.0352907	0.0653605	1	0.507849
S11_10076832	11	10076832	0.0200144	0.408333	180	0.0352907	0.0653248	1	-1.09713
S8_53473459	8	53473459	0.0201235	0.180556	180	0.0352907	0.0652713	1	-0.754505
S6_18407448	6	18407448	0.0201475	0.266667	180	0.0352907	0.0652595	1	-0.755237
S5_40060805	5	40060805	0.0201977	0.45	180	0.0352907	0.0652351	1	0.648315
S7_37410277	7	37410277	0.0202201	0.408333	180	0.0352907	0.0652242	1	-1.09339
S7_37410287	7	37410287	0.0202201	0.408333	180	0.0352907	0.0652242	1	-1.09339
S7_37410309	7	37410309	0.0202201	0.408333	180	0.0352907	0.0652242	1	-1.09339
S7_37410316	7	37410316	0.0202201	0.408333	180	0.0352907	0.0652242	1	-1.09339
S8_61526816	8	61526816	0.0202452	0.438889	180	0.0352907	0.0652119	1	0.681273
S2_37577687	2	37577687	0.0203948	0.311111	180	0.0352907	0.0651396	1	0.637784
S4_47734440	4	47734440	0.0204137	0.172222	180	0.0352907	0.0651305	1	-0.792411
S2_27534354	2	27534354	0.0204948	0.422222	180	0.0352907	0.0650915	1	0.489617
S2_30323460	2	30323460	0.0205503	0.494444	180	0.0352907	0.0650649	1	0.7368
S8_62961644	8	62961644	0.0205529	0.430556	180	0.0352907	0.0650637	1	0.588925
S5_35126773	5	35126773	0.0207018	0.472222	180	0.0352907	0.0649927	1	0.683044
S6_26029176	6	26029176	0.020877	0.313889	180	0.0352907	0.0649099	1	0.456982
S3_744414	3	744414	0.0209161	0.122222	180	0.0352907	0.0648916	1	-0.785127
S8_61982825	8	61982825	0.0209466	0.333333	180	0.0352907	0.0648773	1	-0.444768
S2_14237480	2	14237480	0.0210074	0.475	180	0.0352907	0.0648488	1	-0.5858
S2_48924688	2	48924688	0.0210344	0.438889	180	0.0352907	0.0648362	1	-0.422458
S3_730759	3	730759	0.0210856	0.416667	180	0.0352907	0.0648123	1	0.49979
S3_729992	3	729992	0.0211345	0.197222	180	0.0352907	0.0647896	1	0.738282
S11_35522607	11	35522607	0.0211984	0.45	180	0.0352907	0.0647599	1	-0.750647
S11_35522621	11	35522621	0.0211984	0.45	180	0.0352907	0.0647599	1	-0.750647
S8_62957030	8	62957030	0.0212053	0.411111	180	0.0352907	0.0647567	1	0.55806
S2_43814888	2	43814888	0.0212316	0.402778	180	0.0352907	0.0647446	1	-1.09488
S7_35056700	7	35056700	0.0212576	0.444444	180	0.0352907	0.0647326	1	0.88914
S3_36213103	3	36213103	0.0212742	0.477778	180	0.0352907	0.0647249	1	0.554938
S6_21414356	6	21414356	0.0214941	0.397222	180	0.0352907	0.064624	1	-1.37152
S3_51179	3	51179	0.0217308	0.197222	180	0.0352907	0.0645166	1	0.550501
S1_39537939	1	39537939	0.0217481	0.402778	180	0.0352907	0.0645088	1	1.02364
S8_62139704	8	62139704	0.0218884	0.361111	180	0.0352907	0.0644458	1	0.424238
S1_4953452	1	4953452	0.0219815	0.233333	180	0.0352907	0.0644042	1	-0.707257
S1_45127971	1	45127971	0.0220337	0.216667	180	0.0352907	0.0643809	1	0.730709
S3_5263834	3	5263834	0.0220772	0.430556	180	0.0352907	0.0643616	1	0.797038
S11_51790148	11	51790148	0.0221108	0.386111	180	0.0352907	0.0643467	1	0.655253
S1_45963001	1	45963001	0.0221151	0.291667	180	0.0352907	0.0643448	1	0.663669
S8_3575697	8	3575697	0.0221334	0.438889	180	0.0352907	0.0643367	1	0.908263
S29_243785	NA	243785	0.0221835	0.391667	180	0.0352907	0.0643145	1	-1.19242
S8_62950748	8	62950748	0.0222624	0.358333	180	0.0352907	0.0642798	1	0.611165
S11_6225121	11	6225121	0.0223767	0.397222	180	0.0352907	0.0642296	1	-0.960558
S29_243777	NA	243777	0.0225046	0.391667	180	0.0352907	0.0641738	1	-1.15645
S10_9524523	10	9524523	0.0225732	0.347222	180	0.0352907	0.064144	1	0.516887
S2_30231431	2	30231431	0.0225935	0.336111	180	0.0352907	0.0641353	1	-0.545996
S1_2850796	1	2850796	0.0226479	0.458333	180	0.0352907	0.0641117	1	-0.478381
S8_1955614	8	1955614	0.0227824	0.175	180	0.0352907	0.0640538	1	0.70375
S11_4652873	11	4652873	0.0228378	0.186111	180	0.0352907	0.06403	1	-0.712885
S9_13860051	9	13860051	0.0229418	0.347222	180	0.0352907	0.0639856	1	0.487426
S2_48915311	2	48915311	0.0230902	0.291667	180	0.0352907	0.0639225	1	0.489057
S1_40943481	1	40943481	0.0231518	0.294444	180	0.0352907	0.0638965	1	-0.544555
S10_3435478	10	3435478	0.0231786	0.216667	180	0.0352907	0.0638852	1	0.658831
S9_32714748	9	32714748	0.0232013	0.455556	180	0.0352907	0.0638756	1	0.736427
S8_13361263	8	13361263	0.0232479	0.205556	180	0.0352907	0.063856	1	-0.655828
S11_4781568	11	4781568	0.0232554	0.380556	180	0.0352907	0.0638529	1	-0.795852
S10_42270511	10	42270511	0.0232773	0.45	180	0.0352907	0.0638436	1	-0.68298
S1_3723948	1	3723948	0.0232778	0.388889	180	0.0352907	0.0638434	1	0.902799
S9_32634348	9	32634348	0.0232781	0.377778	180	0.0352907	0.0638433	1	0.616846
S7_23019514	7	23019514	0.0234124	0.238889	180	0.0352907	0.0637871	1	0.691512
S7_23019516	7	23019516	0.0234124	0.238889	180	0.0352907	0.0637871	1	0.691512
S7_23019525	7	23019525	0.0234124	0.238889	180	0.0352907	0.0637871	1	0.691512
S7_23019536	7	23019536	0.0234124	0.238889	180	0.0352907	0.0637871	1	0.691512
S7_9280957	7	9280957	0.0235715	0.391667	180	0.0352907	0.0637209	1	-0.727681
S10_651567	10	651567	0.0236157	0.266667	180	0.0352907	0.0637026	1	-0.861756
S2_40882466	2	40882466	0.0237459	0.338889	180	0.0352907	0.0636489	1	-0.806006
S1_35275060	1	35275060	0.0237492	0.427778	180	0.0352907	0.0636476	1	0.832887
S8_1091986	8	1091986	0.0238751	0.138889	180	0.0352907	0.063596	1	-0.627147
S2_48828593	2	48828593	0.0239669	0.230556	180	0.0352907	0.0635585	1	-0.662122
S11_9082182	11	9082182	0.0240254	0.269444	180	0.0352907	0.0635347	1	-0.522055
S7_26897599	7	26897599	0.0241347	0.408333	180	0.0352907	0.0634904	1	-1.05117
S5_36537209	5	36537209	0.0241516	0.375	180	0.0352907	0.0634836	1	0.600183
S7_29104575	7	29104575	0.0241969	0.230556	180	0.0352907	0.0634653	1	-0.529855
S7_28996873	7	28996873	0.0242814	0.211111	180	0.0352907	0.0634313	1	-0.498842
S7_1688910	7	1688910	0.0243987	0.408333	180	0.0352907	0.0633843	1	-1.04564
S7_1688911	7	1688911	0.0243987	0.408333	180	0.0352907	0.0633843	1	-1.04564
S7_1688912	7	1688912	0.0243987	0.408333	180	0.0352907	0.0633843	1	-1.04564
S2_48831894	2	48831894	0.0244235	0.466667	180	0.0352907	0.0633744	1	0.474676
S6_17550816	6	17550816	0.0245607	0.294444	180	0.0352907	0.0633198	1	-0.998381
S5_9400534	5	9400534	0.0246583	0.216667	180	0.0352907	0.0632812	1	0.542978
S9_2497249	9	2497249	0.0246922	0.261111	180	0.0352907	0.0632678	1	-0.927489
S54_5836	NA	5836	0.0247381	0.411111	180	0.0352907	0.0632497	1	0.652729
S54_5848	NA	5848	0.0247381	0.411111	180	0.0352907	0.0632497	1	0.652729
S10_38124870	10	38124870	0.0247754	0.316667	180	0.0352907	0.063235	1	0.610521
S3_725705	3	725705	0.0248374	0.113889	180	0.0352907	0.0632106	1	0.788445
S11_16656277	11	16656277	0.0248454	0.0694444	180	0.0352907	0.0632075	1	0.890518
S8_13361339	8	13361339	0.0249452	0.177778	180	0.0352907	0.0631685	1	-0.655588
S4_46670925	4	46670925	0.0249473	0.208333	180	0.0352907	0.0631676	1	0.717488
S2_40802704	2	40802704	0.0249642	0.416667	180	0.0352907	0.063161	1	-0.806753
S6_24874178	6	24874178	0.0250021	0.222222	180	0.0352907	0.0631463	1	0.707221
S13_524874	NA	524874	0.0251785	0.497222	180	0.0352907	0.0630778	1	0.476286
S3_41421933	3	41421933	0.0252252	0.291667	180	0.0352907	0.0630597	1	0.683591
S3_41421963	3	41421963	0.0252252	0.291667	180	0.0352907	0.0630597	1	0.683591
S7_3326959	7	3326959	0.0252615	0.441667	180	0.0352907	0.0630458	1	-0.799377
S11_52902015	11	52902015	0.0252683	0.422222	180	0.0352907	0.0630431	1	-0.758533
S4_47116362	4	47116362	0.0252832	0.263889	180	0.0352907	0.0630374	1	0.480818
S3_14150245	3	14150245	0.0253215	0.388889	180	0.0352907	0.0630226	1	-0.991381
S9_11967497	9	11967497	0.025418	0.455556	180	0.0352907	0.0629856	1	0.75801
S1_2981864	1	2981864	0.0255828	0.152778	180	0.0352907	0.0629227	1	-0.734315
S4_150352	4	150352	0.0256985	0.3	180	0.0352907	0.0628789	1	0.491155
S8_33179301	8	33179301	0.0257074	0.211111	180	0.0352907	0.0628755	1	0.68307
S11_9030681	11	9030681	0.025808	0.311111	180	0.0352907	0.0628375	1	-0.497069
S5_1665571	5	1665571	0.0258655	0.438889	180	0.0352907	0.0628159	1	-0.506066
S5_1665573	5	1665573	0.0258655	0.438889	180	0.0352907	0.0628159	1	-0.506066
S5_1665631	5	1665631	0.0258655	0.438889	180	0.0352907	0.0628159	1	-0.506066
S3_29440117	3	29440117	0.0259258	0.136111	180	0.0352907	0.0627932	1	-0.753999
S2_48915192	2	48915192	0.0259599	0.286111	180	0.0352907	0.0627804	1	0.47754
S5_8530078	5	8530078	0.0261619	0.480556	180	0.0352907	0.0627051	1	0.661624
S3_50376496	3	50376496	0.0262359	0.294444	180	0.0352907	0.0626776	1	-0.875451
S4_1451052	4	1451052	0.026408	0.305556	180	0.0352907	0.0626141	1	-0.633473
S7_20768450	7	20768450	0.0264669	0.252778	180	0.0352907	0.0625925	1	-0.505796
S6_18408012	6	18408012	0.0264677	0.483333	180	0.0352907	0.0625922	1	-0.730447
S6_18408020	6	18408020	0.0264677	0.483333	180	0.0352907	0.0625922	1	-0.730447
S1_4423171	1	4423171	0.0265851	0.313889	180	0.0352907	0.0625492	1	-0.603981
S5_464953	5	464953	0.0266275	0.363889	180	0.0352907	0.0625337	1	0.618163
S11_51848283	11	51848283	0.0266681	0.255556	180	0.0352907	0.0625189	1	0.581149
S2_48285651	2	48285651	0.026813	0.486111	180	0.0352907	0.0624663	1	0.568706
S2_48285659	2	48285659	0.026813	0.486111	180	0.0352907	0.0624663	1	0.568706
S7_8715194	7	8715194	0.0268671	0.219444	180	0.0352907	0.0624468	1	0.725561
S2_48755283	2	48755283	0.0269373	0.35	180	0.0352907	0.0624214	1	0.440668
S1_50905505	1	50905505	0.0269435	0.402778	180	0.0352907	0.0624192	1	-0.577776
S7_28538877	7	28538877	0.0272271	0.247222	180	0.0352907	0.0623176	1	-0.717024
S2_41690781	2	41690781	0.0272347	0.380556	180	0.0352907	0.0623149	1	0.59223
S50_134162	NA	134162	0.027311	0.141667	180	0.0352907	0.0622878	1	-0.671137
S50_134165	NA	134165	0.027311	0.141667	180	0.0352907	0.0622878	1	-0.671137
S2_31764350	2	31764350	0.0273849	0.308333	180	0.0352907	0.0622616	1	-0.461812
S2_31764365	2	31764365	0.0273849	0.308333	180	0.0352907	0.0622616	1	-0.461812
S9_32634280	9	32634280	0.0276872	0.369444	180	0.0352907	0.0621551	1	0.63275
S3_730697	3	730697	0.0277782	0.311111	180	0.0352907	0.0621234	1	0.696727
S2_43581466	2	43581466	0.0279082	0.430556	180	0.0352907	0.0620781	1	-0.986604
S3_39120190	3	39120190	0.0279375	0.494444	180	0.0352907	0.0620679	1	-0.436952
S2_34832100	2	34832100	0.0280583	0.322222	180	0.0352907	0.0620262	1	0.816779
S2_34832103	2	34832103	0.0280583	0.322222	180	0.0352907	0.0620262	1	0.816779
S1_43841457	1	43841457	0.0280605	0.380556	180	0.0352907	0.0620254	1	-0.877099
S1_4818783	1	4818783	0.0281394	0.380556	180	0.0352907	0.0619982	1	0.934621
S10_28588706	10	28588706	0.0282232	0.288889	180	0.0352907	0.0619694	1	0.801739
S10_28588728	10	28588728	0.0282232	0.288889	180	0.0352907	0.0619694	1	0.801739
S10_28588772	10	28588772	0.0282232	0.288889	180	0.0352907	0.0619694	1	0.801739
S10_28588775	10	28588775	0.0282232	0.288889	180	0.0352907	0.0619694	1	0.801739
S54_5253	NA	5253	0.0283502	0.125	180	0.0352907	0.061926	1	-0.817439
S4_1451077	4	1451077	0.0283519	0.311111	180	0.0352907	0.0619254	1	0.443188
S13_613696	NA	613696	0.0284506	0.227778	180	0.0352907	0.0618917	1	-0.515661
S15_619089	NA	619089	0.0284804	0.283333	180	0.0352907	0.0618816	1	-0.668384
S8_62838553	8	62838553	0.0285694	0.244444	180	0.0352907	0.0618514	1	0.702873
S8_62838572	8	62838572	0.0285694	0.244444	180	0.0352907	0.0618514	1	0.702873
S6_20936977	6	20936977	0.0286609	0.394444	180	0.0352907	0.0618205	1	-1.31264
S9_16617390	9	16617390	0.0286743	0.386111	180	0.0352907	0.0618159	1	-1.02184
S5_3057318	5	3057318	0.028738	0.180556	180	0.0352907	0.0617945	1	-0.611711
S8_5387471	8	5387471	0.0287979	0.352778	180	0.0352907	0.0617744	1	-0.627811
S10_662287	10	662287	0.0288219	0.227778	180	0.0352907	0.0617663	1	0.800883
S6_27234903	6	27234903	0.02891	0.397222	180	0.0352907	0.0617368	1	-0.818337
S2_24747110	2	24747110	0.0289526	0.413889	180	0.0352907	0.0617225	1	0.523515
S6_29351629	6	29351629	0.0289691	0.4	180	0.0352907	0.061717	1	-1.05055
S6_29351652	6	29351652	0.0289691	0.4	180	0.0352907	0.061717	1	-1.05055
S6_29351669	6	29351669	0.0289691	0.4	180	0.0352907	0.061717	1	-1.05055
S54_9127	NA	9127	0.0291097	0.297222	180	0.0352907	0.0616702	1	0.620365
S54_9129	NA	9129	0.0291097	0.297222	180	0.0352907	0.0616702	1	0.620365
S4_1611677	4	1611677	0.029117	0.394444	180	0.0352907	0.0616678	1	-0.459029
S1_2486592	1	2486592	0.0291218	0.4	180	0.0352907	0.0616662	1	-1.04572
S5_17700253	5	17700253	0.029166	0.205556	180	0.0352907	0.0616515	1	-0.701066
S4_47502133	4	47502133	0.0292401	0.305556	180	0.0352907	0.061627	1	0.453788
S2_43578732	2	43578732	0.0292795	0.405556	180	0.0352907	0.061614	1	-1.15933
S2_43578781	2	43578781	0.0292795	0.405556	180	0.0352907	0.061614	1	-1.15933
S9_36130072	9	36130072	0.0293904	0.236111	180	0.0352907	0.0615775	1	0.684447
S11_51894031	11	51894031	0.0294135	0.358333	180	0.0352907	0.0615699	1	-0.661651
S8_62952442	8	62952442	0.0294747	0.405556	180	0.0352907	0.0615498	1	0.54505
S8_62952482	8	62952482	0.0294747	0.405556	180	0.0352907	0.0615498	1	0.54505
S8_62952489	8	62952489	0.0294747	0.405556	180	0.0352907	0.0615498	1	0.54505
S1_42302649	1	42302649	0.0294972	0.333333	180	0.0352907	0.0615424	1	0.606637
S15_753041	NA	753041	0.0295604	0.180556	180	0.0352907	0.0615217	1	0.702855
S3_30623856	3	30623856	0.0296531	0.219444	180	0.0352907	0.0614915	1	0.59641
S9_28023156	9	28023156	0.0296705	0.316667	180	0.0352907	0.0614858	1	-0.408578
S1_865348	1	865348	0.0296898	0.369444	180	0.0352907	0.0614796	1	-0.667685
S1_865385	1	865385	0.0296898	0.369444	180	0.0352907	0.0614796	1	-0.667685
S1_45176688	1	45176688	0.0297243	0.177778	180	0.0352907	0.0614683	1	0.806762
S9_15690028	9	15690028	0.0297376	0.425	180	0.0352907	0.061464	1	-0.951926
S9_5370935	9	5370935	0.0298025	0.163889	180	0.0352907	0.061443	1	0.767464
S2_48867914	2	48867914	0.0298822	0.188889	180	0.0352907	0.0614172	1	-0.693623
S2_48867959	2	48867959	0.0298822	0.188889	180	0.0352907	0.0614172	1	-0.693623
S2_48867962	2	48867962	0.0298822	0.188889	180	0.0352907	0.0614172	1	-0.693623
S2_48867963	2	48867963	0.0298822	0.188889	180	0.0352907	0.0614172	1	-0.693623
S4_1593368	4	1593368	0.0299689	0.202778	180	0.0352907	0.0613892	1	0.637864
S5_846362	5	846362	0.0300131	0.313889	180	0.0352907	0.061375	1	0.477719
S5_846366	5	846366	0.0300131	0.313889	180	0.0352907	0.061375	1	0.477719
S7_37057214	7	37057214	0.0300489	0.408333	180	0.0352907	0.0613635	1	-0.824541
S8_62943333	8	62943333	0.0300543	0.402778	180	0.0352907	0.0613618	1	0.524147
S3_730611	3	730611	0.0301494	0.402778	180	0.0352907	0.0613313	1	-0.538705
S7_39978063	7	39978063	0.0301574	0.175	180	0.0352907	0.0613287	1	-0.61011
S3_30156685	3	30156685	0.0301602	0.327778	180	0.0352907	0.0613278	1	-0.724981
S2_26914444	2	26914444	0.0302422	0.172222	180	0.0352907	0.0613016	1	-0.524632
S8_61885690	8	61885690	0.0303041	0.294444	180	0.0352907	0.0612819	1	-0.47543
S6_25140282	6	25140282	0.0303048	0.219444	180	0.0352907	0.0612817	1	-0.55989
S11_2477600	11	2477600	0.0303427	0.222222	180	0.0352907	0.0612696	1	0.714237
S11_2477618	11	2477618	0.0303427	0.222222	180	0.0352907	0.0612696	1	0.714237
S11_2477629	11	2477629	0.0303427	0.222222	180	0.0352907	0.0612696	1	0.714237
S11_2477673	11	2477673	0.0303427	0.222222	180	0.0352907	0.0612696	1	0.714237
S3_40516501	3	40516501	0.0303523	0.113889	180	0.0352907	0.0612666	1	-0.927144
S6_5174883	6	5174883	0.030366	0.313889	180	0.0352907	0.0612622	1	-0.49025
S2_49109596	2	49109596	0.0304158	0.438889	180	0.0352907	0.0612464	1	0.382928
S11_2152128	11	2152128	0.030451	0.266667	180	0.0352907	0.0612353	1	0.466015
S7_29415782	7	29415782	0.0304512	0.419444	180	0.0352907	0.0612352	1	-0.814035
S2_27534355	2	27534355	0.0305053	0.433333	180	0.0352907	0.0612181	1	0.470844
S4_39353701	4	39353701	0.0305115	0.208333	180	0.0352907	0.0612161	1	0.716529
S6_24465423	6	24465423	0.0305221	0.469444	180	0.0352907	0.0612128	1	0.534407
S1_42013006	1	42013006	0.0306067	0.158333	180	0.0352907	0.0611861	1	-0.68396
S2_27981601	2	27981601	0.0307225	0.397222	180	0.0352907	0.0611497	1	0.478383
S54_6680	NA	6680	0.0307435	0.361111	180	0.0352907	0.0611431	1	-0.639484
S9_2060367	9	2060367	0.0311317	0.194444	180	0.0352907	0.0610222	1	0.620141
S8_58326962	8	58326962	0.0311336	0.413889	180	0.0352907	0.0610216	1	-0.957533
S8_58326964	8	58326964	0.0311336	0.413889	180	0.0352907	0.0610216	1	-0.957533
S8_58326992	8	58326992	0.0311336	0.413889	180	0.0352907	0.0610216	1	-0.957533
S5_35951206	5	35951206	0.0311817	0.244444	180	0.0352907	0.0610067	1	-0.5076
S5_35951215	5	35951215	0.0311817	0.244444	180	0.0352907	0.0610067	1	-0.5076
S1_50086405	1	50086405	0.0312766	0.261111	180	0.0352907	0.0609775	1	0.474625
S7_4270227	7	4270227	0.0312782	0.486111	180	0.0352907	0.060977	1	0.558418
S3_47694184	3	47694184	0.0312809	0.416667	180	0.0352907	0.0609761	1	-1.12497
S5_1563227	5	1563227	0.0312942	0.497222	180	0.0352907	0.060972	1	0.524242
S9_37115210	9	37115210	0.0313264	0.472222	180	0.0352907	0.0609621	1	-0.600295
S5_30014924	5	30014924	0.0315383	0.241667	180	0.0352907	0.0608972	1	0.651996
S1_42302648	1	42302648	0.0315958	0.344444	180	0.0352907	0.0608797	1	0.638515
S6_21414415	6	21414415	0.0316703	0.4	180	0.0352907	0.060857	1	-1.26117
S8_62139974	8	62139974	0.0317211	0.380556	180	0.0352907	0.0608416	1	0.410424
S5_11785008	5	11785008	0.0319248	0.211111	180	0.0352907	0.06078	1	0.610354
S1_50148000	1	50148000	0.0319759	0.316667	180	0.0352907	0.0607646	1	-0.449749
S4_1140856	4	1140856	0.031987	0.45	180	0.0352907	0.0607613	1	0.513876
S4_1140859	4	1140859	0.031987	0.45	180	0.0352907	0.0607613	1	0.513876
S4_1140864	4	1140864	0.031987	0.45	180	0.0352907	0.0607613	1	0.513876
S4_1140885	4	1140885	0.031987	0.45	180	0.0352907	0.0607613	1	0.513876
S4_1140910	4	1140910	0.031987	0.45	180	0.0352907	0.0607613	1	0.513876
S2_25190312	2	25190312	0.0320963	0.397222	180	0.0352907	0.0607285	1	0.555051
S10_30102096	10	30102096	0.0321098	0.480556	180	0.0352907	0.0607244	1	-0.717401
S1_43506859	1	43506859	0.0321966	0.255556	180	0.0352907	0.0606985	1	-0.731529
S1_50800790	1	50800790	0.0322766	0.283333	180	0.0352907	0.0606746	1	0.466564
S15_69390	NA	69390	0.0324061	0.191667	180	0.0352907	0.0606361	1	-0.623964
S9_29017960	9	29017960	0.0324127	0.288889	180	0.0352907	0.0606341	1	-0.863701
S3_5815701	3	5815701	0.0324715	0.427778	180	0.0352907	0.0606167	1	0.77899
S11_3515593	11	3515593	0.0324721	0.122222	180	0.0352907	0.0606165	1	0.633239
S3_40310442	3	40310442	0.0324969	0.397222	180	0.0352907	0.0606092	1	-1.10525
S15_552451	NA	552451	0.0326365	0.458333	180	0.0352907	0.060568	1	-0.583245
S9_33096684	9	33096684	0.0326584	0.380556	180	0.0352907	0.0605616	1	0.551377
S4_47063491	4	47063491	0.0326602	0.327778	180	0.0352907	0.060561	1	0.409718
S9_34228380	9	34228380	0.0327695	0.452778	180	0.0352907	0.0605289	1	0.659498
S10_4473069	10	4473069	0.0329884	0.172222	180	0.0352907	0.060465	1	0.694503
S3_36338345	3	36338345	0.0330424	0.397222	180	0.0352907	0.0604493	1	0.834764
S7_27633449	7	27633449	0.0332335	0.405556	180	0.0352907	0.0603939	1	-1.08633
S54_5722	NA	5722	0.0332401	0.197222	180	0.0352907	0.060392	1	0.88111
S3_744422	3	744422	0.0332437	0.397222	180	0.0352907	0.060391	1	-0.632381
S2_39874290	2	39874290	0.0332656	0.427778	180	0.0352907	0.0603846	1	-0.808431
S2_39874294	2	39874294	0.0332656	0.427778	180	0.0352907	0.0603846	1	-0.808431
S2_39874307	2	39874307	0.0332656	0.427778	180	0.0352907	0.0603846	1	-0.808431
S7_9066982	7	9066982	0.0333182	0.330556	180	0.0352907	0.0603695	1	-0.636798
S3_730752	3	730752	0.033392	0.377778	180	0.0352907	0.0603483	1	-0.51045
S3_730795	3	730795	0.033392	0.377778	180	0.0352907	0.0603483	1	-0.51045
S3_730827	3	730827	0.033392	0.377778	180	0.0352907	0.0603483	1	-0.51045
S6_12234093	6	12234093	0.0334414	0.238889	180	0.0352907	0.0603341	1	0.683068
S13_524870	NA	524870	0.0335521	0.494444	180	0.0352907	0.0603024	1	0.456646
S2_34218522	2	34218522	0.0335739	0.480556	180	0.0352907	0.0602961	1	-0.542863
S9_9562671	9	9562671	0.0337207	0.411111	180	0.0352907	0.0602543	1	-0.810084
S2_47286112	2	47286112	0.033757	0.344444	180	0.0352907	0.0602439	1	0.564559
S2_47286124	2	47286124	0.033757	0.344444	180	0.0352907	0.0602439	1	0.564559
S2_47286149	2	47286149	0.033757	0.344444	180	0.0352907	0.0602439	1	0.564559
S2_47286165	2	47286165	0.033757	0.344444	180	0.0352907	0.0602439	1	0.564559
S10_28588724	10	28588724	0.033793	0.297222	180	0.0352907	0.0602337	1	0.830662
S10_28588768	10	28588768	0.033793	0.297222	180	0.0352907	0.0602337	1	0.830662
S10_28588771	10	28588771	0.033793	0.297222	180	0.0352907	0.0602337	1	0.830662
S5_3025982	5	3025982	0.0338004	0.344444	180	0.0352907	0.0602316	1	0.578336
S6_22964830	6	22964830	0.0338107	0.211111	180	0.0352907	0.0602287	1	-0.736593
S10_42650633	10	42650633	0.0338995	0.455556	180	0.0352907	0.0602036	1	-0.660898
S10_8438913	10	8438913	0.0339152	0.302778	180	0.0352907	0.0601991	1	-0.589585
S2_48111731	2	48111731	0.0339333	0.183333	180	0.0352907	0.060194	1	0.755959
S11_51893784	11	51893784	0.034016	0.438889	180	0.0352907	0.0601707	1	0.636998
S11_51893811	11	51893811	0.034016	0.438889	180	0.0352907	0.0601707	1	0.636998
S4_11620228	4	11620228	0.0342467	0.419444	180	0.0352907	0.0601059	1	-0.533414
S9_21371197	9	21371197	0.0343736	0.411111	180	0.0352907	0.0600704	1	0.705816
S4_1795082	4	1795082	0.0345047	0.405556	180	0.0352907	0.060034	1	0.429652
S4_11614144	4	11614144	0.0345629	0.419444	180	0.0352907	0.0600178	1	-0.51632
S1_43535061	1	43535061	0.0346173	0.233333	180	0.0352907	0.0600027	1	-0.691053
S7_4550338	7	4550338	0.0346438	0.402778	180	0.0352907	0.0599954	1	-1.00371
S7_28383232	7	28383232	0.0347461	0.247222	180	0.0352907	0.0599672	1	0.780359
S7_28383238	7	28383238	0.0347461	0.247222	180	0.0352907	0.0599672	1	0.780359
S1_47190930	1	47190930	0.0348818	0.25	180	0.0352907	0.0599299	1	0.588479
S6_9787147	6	9787147	0.035083	0.247222	180	0.0352907	0.0598748	1	-0.511534
S8_4160983	8	4160983	0.0351656	0.158333	180	0.0352907	0.0598523	1	-0.563564
S1_1162280	1	1162280	0.0352038	0.144444	180	0.0352907	0.0598419	1	-0.657062
S7_36385041	7	36385041	0.0352076	0.241667	180	0.0352907	0.0598409	1	-0.481214
S6_12290581	6	12290581	0.0352745	0.122222	180	0.0352907	0.0598227	1	0.849242
S4_46188738	4	46188738	0.0352852	0.138889	180	0.0352907	0.0598198	1	0.658075
S3_50377619	3	50377619	0.0353749	0.4	180	0.0352907	0.0597955	1	-1.17564
S9_35616441	9	35616441	0.0353791	0.386111	180	0.0352907	0.0597944	1	0.536803
S2_14753914	2	14753914	0.0354994	0.45	180	0.0352907	0.0597619	1	-0.565378
S15_276758	NA	276758	0.0356067	0.397222	180	0.0352907	0.059733	1	-0.873795
S8_55091723	8	55091723	0.0356496	0.408333	180	0.0352907	0.0597215	1	-0.964327
S8_55091741	8	55091741	0.0356496	0.408333	180	0.0352907	0.0597215	1	-0.964327
S7_26897625	7	26897625	0.0356742	0.380556	180	0.0352907	0.0597149	1	-0.776779
S2_3562752	2	3562752	0.0356786	0.175	180	0.0352907	0.0597137	1	-0.507268
S3_50372246	3	50372246	0.0357052	0.455556	180	0.0352907	0.0597066	1	-0.711614
S4_1243451	4	1243451	0.0357342	0.202778	180	0.0352907	0.0596989	1	-0.65891
S10_18201189	10	18201189	0.0358051	0.213889	180	0.0352907	0.0596799	1	-0.490105
S2_48907006	2	48907006	0.0360542	0.341667	180	0.0352907	0.0596137	1	-0.456419
S2_48755243	2	48755243	0.036258	0.480556	180	0.0352907	0.0595598	1	0.427595
S11_41623915	11	41623915	0.036352	0.175	180	0.0352907	0.0595351	1	-0.629011
S8_62961770	8	62961770	0.0364058	0.438889	180	0.0352907	0.0595209	1	0.519241
S9_16421043	9	16421043	0.0364207	0.313889	180	0.0352907	0.059517	1	0.450017
S2_34134857	2	34134857	0.0365137	0.413889	180	0.0352907	0.0594927	1	0.502263
S5_1728056	5	1728056	0.0365551	0.486111	180	0.0352907	0.0594818	1	-0.545481
S10_42038966	10	42038966	0.0365566	0.166667	180	0.0352907	0.0594815	1	-0.730042
S29_243778	NA	243778	0.0365737	0.411111	180	0.0352907	0.059477	1	-1.04162
S29_243786	NA	243786	0.0365737	0.411111	180	0.0352907	0.059477	1	-1.04162
S4_47908415	4	47908415	0.0366542	0.394444	180	0.0352907	0.059456	1	-0.877495
S5_35999461	5	35999461	0.0367455	0.347222	180	0.0352907	0.0594322	1	0.507302
S5_35999494	5	35999494	0.0367455	0.347222	180	0.0352907	0.0594322	1	0.507302
S7_37087629	7	37087629	0.0368362	0.408333	180	0.0352907	0.0594087	1	-0.963965
S10_1104220	10	1104220	0.036964	0.305556	180	0.0352907	0.0593757	1	-0.649624
S2_30216949	2	30216949	0.0369875	0.494444	180	0.0352907	0.0593696	1	-0.649016
S2_47592217	2	47592217	0.0370122	0.169444	180	0.0352907	0.0593632	1	0.727669
S11_2477674	11	2477674	0.0370462	0.494444	180	0.0352907	0.0593545	1	-0.944959
S8_62930247	8	62930247	0.0370539	0.436111	180	0.0352907	0.0593525	1	0.54347
S9_34099110	9	34099110	0.0372046	0.377778	180	0.0352907	0.0593138	1	-0.48844
S10_3435424	10	3435424	0.0372812	0.225	180	0.0352907	0.0592941	1	-0.64291
S8_62139973	8	62139973	0.0373329	0.352778	180	0.0352907	0.0592809	1	0.37595
S11_2434294	11	2434294	0.0373802	0.288889	180	0.0352907	0.0592688	1	-0.450498
S2_39417263	2	39417263	0.0373809	0.458333	180	0.0352907	0.0592687	1	-0.602623
S3_53175101	3	53175101	0.0374448	0.427778	180	0.0352907	0.0592524	1	0.768566
S5_3955549	5	3955549	0.0377292	0.177778	180	0.0352907	0.0591802	1	0.791949
S11_4865335	11	4865335	0.0377928	0.2	180	0.0352907	0.0591642	1	-0.542789
S11_5078054	11	5078054	0.0382054	0.288889	180	0.0352907	0.0590607	1	-0.643022
S11_50753813	11	50753813	0.0382902	0.227778	180	0.0352907	0.0590396	1	-0.759318
S2_48820996	2	48820996	0.0383419	0.491667	180	0.0352907	0.0590268	1	0.472521
S8_1633216	8	1633216	0.0383982	0.263889	180	0.0352907	0.0590128	1	-1.00173
S6_18407768	6	18407768	0.0384325	0.427778	180	0.0352907	0.0590043	1	-0.757026
S4_1611683	4	1611683	0.0385064	0.477778	180	0.0352907	0.058986	1	0.520646
S1_46338666	1	46338666	0.0385158	0.425	180	0.0352907	0.0589837	1	-0.780693
S10_6648658	10	6648658	0.0387085	0.297222	180	0.0352907	0.0589362	1	-0.565822
S3_47089537	3	47089537	0.0387344	0.427778	180	0.0352907	0.0589298	1	-0.777568
S8_4160750	8	4160750	0.0387763	0.494444	180	0.0352907	0.0589195	1	-0.53071
S8_4160774	8	4160774	0.0387763	0.494444	180	0.0352907	0.0589195	1	-0.53071
S8_4160800	8	4160800	0.0387763	0.494444	180	0.0352907	0.0589195	1	-0.53071
S3_34975	3	34975	0.0388404	0.230556	180	0.0352907	0.0589038	1	0.524078
S11_2493778	11	2493778	0.0389684	0.316667	180	0.0352907	0.0588725	1	-0.419916
S4_5499018	4	5499018	0.0390496	0.197222	180	0.0352907	0.0588527	1	0.703145
S4_5499027	4	5499027	0.0390496	0.197222	180	0.0352907	0.0588527	1	0.703145
S5_1728020	5	1728020	0.039067	0.472222	180	0.0352907	0.0588485	1	-0.506827
S11_51618090	11	51618090	0.0391282	0.422222	180	0.0352907	0.0588336	1	-0.627535
S11_51618120	11	51618120	0.0391282	0.422222	180	0.0352907	0.0588336	1	-0.627535
S8_44623412	8	44623412	0.0392681	0.15	180	0.0352907	0.0587996	1	-0.595364
S5_36629570	5	36629570	0.0392956	0.45	180	0.0352907	0.058793	1	0.680646
S6_22130655	6	22130655	0.0393189	0.411111	180	0.0352907	0.0587873	1	-0.804956
S7_26897693	7	26897693	0.0394404	0.361111	180	0.0352907	0.058758	1	-0.776047
S7_26897694	7	26897694	0.0394404	0.361111	180	0.0352907	0.058758	1	-0.776047
S7_26897695	7	26897695	0.0394404	0.361111	180	0.0352907	0.058758	1	-0.776047
S8_12624813	8	12624813	0.0394504	0.430556	180	0.0352907	0.0587556	1	-0.81573
S6_22880399	6	22880399	0.0394699	0.394444	180	0.0352907	0.0587509	1	1.02207
S9_37586595	9	37586595	0.0395599	0.486111	180	0.0352907	0.0587292	1	0.63802
S8_60330085	8	60330085	0.039587	0.227778	180	0.0352907	0.0587227	1	0.676321
S1_42059726	1	42059726	0.0396016	0.180556	180	0.0352907	0.0587192	1	0.802564
S3_33718221	3	33718221	0.0396037	0.397222	180	0.0352907	0.0587187	1	-1.25447
S9_13377974	9	13377974	0.0396097	0.416667	180	0.0352907	0.0587173	1	0.99453
S10_39979728	10	39979728	0.0399853	0.366667	180	0.0352907	0.0586276	1	0.811074
S4_11692825	4	11692825	0.0401024	0.438889	180	0.0352907	0.0585998	1	-0.503478
S2_30373942	2	30373942	0.0401875	0.472222	180	0.0352907	0.0585797	1	0.622934
S6_16642829	6	16642829	0.0401916	0.291667	180	0.0352907	0.0585787	1	-0.635739
S2_27959228	2	27959228	0.0402235	0.461111	180	0.0352907	0.0585712	1	-0.544792
S5_1034657	5	1034657	0.0404163	0.258333	180	0.0352907	0.0585258	1	0.450952
S9_18543628	9	18543628	0.0404878	0.413889	180	0.0352907	0.058509	1	-0.899639
S5_464892	5	464892	0.0405481	0.361111	180	0.0352907	0.0584949	1	0.569973
S5_7603353	5	7603353	0.0406614	0.480556	180	0.0352907	0.0584684	1	-0.662365
S5_7603374	5	7603374	0.0406614	0.480556	180	0.0352907	0.0584684	1	-0.662365
S2_34769213	2	34769213	0.0408278	0.483333	180	0.0352907	0.0584296	1	0.568379
S10_8438944	10	8438944	0.0409054	0.308333	180	0.0352907	0.0584116	1	-0.587074
S10_8438948	10	8438948	0.0409054	0.308333	180	0.0352907	0.0584116	1	-0.587074
S10_8438959	10	8438959	0.0409054	0.308333	180	0.0352907	0.0584116	1	-0.587074
S3_729545	3	729545	0.0409315	0.208333	180	0.0352907	0.0584056	1	0.595235
S10_34337605	10	34337605	0.0410515	0.397222	180	0.0352907	0.0583778	1	-1.1154
S8_61642533	8	61642533	0.0410924	0.366667	180	0.0352907	0.0583684	1	-0.414083
S5_32728775	5	32728775	0.0410947	0.472222	180	0.0352907	0.0583678	1	0.710153
S11_9943844	11	9943844	0.0411102	0.291667	180	0.0352907	0.0583643	1	0.646308
S4_37813625	4	37813625	0.0411366	0.405556	180	0.0352907	0.0583582	1	-0.50773
S10_23937295	10	23937295	0.0412002	0.280556	180	0.0352907	0.0583435	1	-0.68511
S9_26149823	9	26149823	0.0412406	0.402778	180	0.0352907	0.0583342	1	-1.10653
S7_37964172	7	37964172	0.0412914	0.225	180	0.0352907	0.0583226	1	-0.699391
S7_37964173	7	37964173	0.0412914	0.225	180	0.0352907	0.0583226	1	-0.699391
S11_51618094	11	51618094	0.0413358	0.333333	180	0.0352907	0.0583124	1	-0.513849
S5_2830751	5	2830751	0.0413524	0.316667	180	0.0352907	0.0583086	1	-0.572921
S5_2830769	5	2830769	0.0413524	0.316667	180	0.0352907	0.0583086	1	-0.572921
S5_2830773	5	2830773	0.0413524	0.316667	180	0.0352907	0.0583086	1	-0.572921
S10_36487299	10	36487299	0.0414435	0.419444	180	0.0352907	0.0582877	1	-0.886662
S10_36487306	10	36487306	0.0414435	0.419444	180	0.0352907	0.0582877	1	-0.886662
S10_36487311	10	36487311	0.0414435	0.419444	180	0.0352907	0.0582877	1	-0.886662
S10_36487331	10	36487331	0.0414435	0.419444	180	0.0352907	0.0582877	1	-0.886662
S1_4818789	1	4818789	0.0414854	0.263889	180	0.0352907	0.0582781	1	0.660456
S2_44838475	2	44838475	0.0414911	0.383333	180	0.0352907	0.0582768	1	-0.576586
S1_991753	1	991753	0.0415645	0.244444	180	0.0352907	0.0582601	1	-0.578635
S6_22563828	6	22563828	0.0416659	0.144444	180	0.0352907	0.058237	1	-0.863368
S1_4423186	1	4423186	0.0416732	0.369444	180	0.0352907	0.0582353	1	-0.630427
S1_2606615	1	2606615	0.0419586	0.344444	180	0.0352907	0.0581707	1	0.558445
S10_42429584	10	42429584	0.0419989	0.475	180	0.0352907	0.0581616	1	0.570894
S8_61240366	8	61240366	0.0420506	0.383333	180	0.0352907	0.0581499	1	0.669456
S7_2893233	7	2893233	0.0420857	0.258333	180	0.0352907	0.058142	1	0.520511
S2_33432574	2	33432574	0.0420912	0.483333	180	0.0352907	0.0581408	1	0.603542
S7_28716851	7	28716851	0.0421369	0.380556	180	0.0352907	0.0581305	1	-0.924364
S3_35695108	3	35695108	0.0422158	0.422222	180	0.0352907	0.0581128	1	-0.441168
S54_12491	NA	12491	0.0422468	0.180556	180	0.0352907	0.0581058	1	0.710392
S4_38879035	4	38879035	0.0423759	0.422222	180	0.0352907	0.0580769	1	-0.487613
S1_1507703	1	1507703	0.0424217	0.405556	180	0.0352907	0.0580667	1	-1.20723
S2_44869751	2	44869751	0.042462	0.438889	180	0.0352907	0.0580577	1	-0.798883
S5_40460703	5	40460703	0.0424738	0.447222	180	0.0352907	0.0580551	1	0.493377
S8_52840427	8	52840427	0.0425391	0.358333	180	0.0352907	0.0580406	1	0.565099
S4_11073179	4	11073179	0.0426136	0.411111	180	0.0352907	0.058024	1	-0.520623
S2_25187952	2	25187952	0.042657	0.413889	180	0.0352907	0.0580144	1	0.506192
S2_25187989	2	25187989	0.042657	0.413889	180	0.0352907	0.0580144	1	0.506192
S2_27981761	2	27981761	0.042669	0.461111	180	0.0352907	0.0580117	1	-0.547296
S2_27981764	2	27981764	0.042669	0.461111	180	0.0352907	0.0580117	1	-0.547296
S2_44135113	2	44135113	0.0429065	0.411111	180	0.0352907	0.0579592	1	-0.768268
S3_27315907	3	27315907	0.0429225	0.416667	180	0.0352907	0.0579557	1	-0.858103
S5_38217231	5	38217231	0.0429313	0.408333	180	0.0352907	0.0579537	1	0.885303
S11_51790079	11	51790079	0.0429537	0.436111	180	0.0352907	0.0579488	1	0.589846
S6_16799718	6	16799718	0.0429587	0.405556	180	0.0352907	0.0579477	1	-1.201
S2_48755284	2	48755284	0.0429896	0.330556	180	0.0352907	0.0579409	1	0.394769
S11_10001996	11	10001996	0.0429957	0.388889	180	0.0352907	0.0579396	1	0.707285
S5_40525524	5	40525524	0.0431484	0.405556	180	0.0352907	0.057906	1	-0.422006
S9_19432477	9	19432477	0.0432467	0.422222	180	0.0352907	0.0578845	1	0.773362
S10_3435493	10	3435493	0.0432846	0.35	180	0.0352907	0.0578762	1	-0.598749
S3_48616201	3	48616201	0.0433104	0.35	180	0.0352907	0.0578706	1	-0.76293
S9_32923466	9	32923466	0.0433291	0.252778	180	0.0352907	0.0578665	1	-0.511569
S4_448848	4	448848	0.0433925	0.313889	180	0.0352907	0.0578527	1	-0.39267
S6_12442413	6	12442413	0.0434611	0.35	180	0.0352907	0.0578378	1	0.482499
S5_825442	5	825442	0.043536	0.402778	180	0.0352907	0.0578215	1	0.394087
S5_24095738	5	24095738	0.0436164	0.236111	180	0.0352907	0.057804	1	0.660582
S4_47575786	4	47575786	0.0436959	0.413889	180	0.0352907	0.0577868	1	-0.833366
S4_47575789	4	47575789	0.0436959	0.413889	180	0.0352907	0.0577868	1	-0.833366
S4_47575791	4	47575791	0.0436959	0.413889	180	0.0352907	0.0577868	1	-0.833366
S4_45501837	4	45501837	0.0436991	0.436111	180	0.0352907	0.0577861	1	0.761779
S11_51790359	11	51790359	0.0437233	0.166667	180	0.0352907	0.0577809	1	0.585466
S1_4138258	1	4138258	0.0438199	0.369444	180	0.0352907	0.0577601	1	-0.740135
S11_50263096	11	50263096	0.0440148	0.466667	180	0.0352907	0.0577181	1	0.546874
S6_12372418	6	12372418	0.0440588	0.325	180	0.0352907	0.0577087	1	0.47768
S3_51140536	3	51140536	0.0440783	0.194444	180	0.0352907	0.0577045	1	0.573968
S3_51140538	3	51140538	0.0440783	0.194444	180	0.0352907	0.0577045	1	0.573968
S4_1280978	4	1280978	0.0440931	0.405556	180	0.0352907	0.0577014	1	-0.529909
S3_49045677	3	49045677	0.0440983	0.402778	180	0.0352907	0.0577002	1	-0.927727
S8_61725416	8	61725416	0.0440989	0.330556	180	0.0352907	0.0577001	1	0.5807
S2_43594961	2	43594961	0.0441055	0.413889	180	0.0352907	0.0576987	1	-0.911665
S6_17273125	6	17273125	0.0441138	0.216667	180	0.0352907	0.0576969	1	0.699837
S6_17273155	6	17273155	0.0441138	0.216667	180	0.0352907	0.0576969	1	0.699837
S1_47236214	1	47236214	0.0441741	0.244444	180	0.0352907	0.057684	1	0.538302
S1_5474136	1	5474136	0.0442258	0.175	180	0.0352907	0.057673	1	-0.530614
S6_19584566	6	19584566	0.0442273	0.436111	180	0.0352907	0.0576727	1	0.672915
S6_12326822	6	12326822	0.0442535	0.222222	180	0.0352907	0.0576671	1	0.704971
S6_12326825	6	12326825	0.0442535	0.222222	180	0.0352907	0.0576671	1	0.704971
S6_12326851	6	12326851	0.0442535	0.222222	180	0.0352907	0.0576671	1	0.704971
S6_12326874	6	12326874	0.0442535	0.222222	180	0.0352907	0.0576671	1	0.704971
S6_12326882	6	12326882	0.0442535	0.222222	180	0.0352907	0.0576671	1	0.704971
S3_46504052	3	46504052	0.0443402	0.427778	180	0.0352907	0.0576486	1	0.786255
S1_46425173	1	46425173	0.0443497	0.4	180	0.0352907	0.0576466	1	0.658844
S1_47371659	1	47371659	0.044388	0.433333	180	0.0352907	0.0576384	1	0.759089
S6_5598228	6	5598228	0.0444314	0.247222	180	0.0352907	0.0576292	1	0.593912
S7_26749868	7	26749868	0.0444359	0.475	180	0.0352907	0.0576282	1	0.451615
S4_1670957	4	1670957	0.044461	0.25	180	0.0352907	0.0576229	1	-0.709025
S10_36839071	10	36839071	0.0445003	0.388889	180	0.0352907	0.0576146	1	-1.0146
S9_28859117	9	28859117	0.0445356	0.147222	180	0.0352907	0.0576071	1	0.655068
S9_1165651	9	1165651	0.0446142	0.286111	180	0.0352907	0.0575904	1	-0.648411
S6_30551402	6	30551402	0.044638	0.405556	180	0.0352907	0.0575854	1	-0.737304
S3_51024380	3	51024380	0.0446397	0.441667	180	0.0352907	0.0575851	1	0.712764
S8_14465739	8	14465739	0.0446562	0.375	180	0.0352907	0.0575816	1	0.592384
S7_1914166	7	1914166	0.0446587	0.419444	180	0.0352907	0.057581	1	-0.773453
S2_6529428	2	6529428	0.044861	0.430556	180	0.0352907	0.0575384	1	-0.524077
S219_1822	NA	1822	0.0448715	0.261111	180	0.0352907	0.0575362	1	0.82904
S5_36523875	5	36523875	0.0449092	0.386111	180	0.0352907	0.0575283	1	-0.412557
S6_18392471	6	18392471	0.0449608	0.263889	180	0.0352907	0.0575174	1	0.627919
S5_11993212	5	11993212	0.0449995	0.230556	180	0.0352907	0.0575093	1	0.556151
S2_25188147	2	25188147	0.0450603	0.425	180	0.0352907	0.0574966	1	0.501225
S8_62930270	8	62930270	0.0452921	0.433333	180	0.0352907	0.0574482	1	0.531014
S8_62930276	8	62930276	0.0452921	0.433333	180	0.0352907	0.0574482	1	0.531014
S1_50105523	1	50105523	0.0455168	0.319444	180	0.0352907	0.0574016	1	0.458198
S1_50105527	1	50105527	0.0455168	0.319444	180	0.0352907	0.0574016	1	0.458198
S1_50105532	1	50105532	0.0455168	0.319444	180	0.0352907	0.0574016	1	0.458198
S1_50105535	1	50105535	0.0455168	0.319444	180	0.0352907	0.0574016	1	0.458198
S10_42512962	10	42512962	0.0458011	0.352778	180	0.0352907	0.0573429	1	-0.416983
S9_7241493	9	7241493	0.0458359	0.419444	180	0.0352907	0.0573357	1	-0.95952
S9_33804745	9	33804745	0.0459418	0.319444	180	0.0352907	0.057314	1	-0.535557
S2_3643878	2	3643878	0.0460042	0.477778	180	0.0352907	0.0573012	1	0.553075
S2_3643923	2	3643923	0.0460042	0.477778	180	0.0352907	0.0573012	1	0.553075
S3_49133605	3	49133605	0.0461009	0.394444	180	0.0352907	0.0572814	1	-0.848746
S4_1723915	4	1723915	0.0463945	0.305556	180	0.0352907	0.0572217	1	-0.607903
S6_15480794	6	15480794	0.0464501	0.258333	180	0.0352907	0.0572104	1	0.503112
S6_15480806	6	15480806	0.0464501	0.258333	180	0.0352907	0.0572104	1	0.503112
S3_35572892	3	35572892	0.0464727	0.402778	180	0.0352907	0.0572058	1	-0.953072
S4_2617114	4	2617114	0.0465178	0.227778	180	0.0352907	0.0571967	1	-0.527286
S4_2617146	4	2617146	0.0465178	0.227778	180	0.0352907	0.0571967	1	-0.527286
S11_2775727	11	2775727	0.0466973	0.202778	180	0.0352907	0.0571604	1	0.527145
S2_48828747	2	48828747	0.0467254	0.163889	180	0.0352907	0.0571548	1	0.598649
S7_7671773	7	7671773	0.0467451	0.219444	180	0.0352907	0.0571508	1	-0.581651
S10_860177	10	860177	0.0468366	0.258333	180	0.0352907	0.0571324	1	-0.698554
S5_39323251	5	39323251	0.0468393	0.336111	180	0.0352907	0.0571319	1	-0.384855
S4_1919854	4	1919854	0.0469555	0.205556	180	0.0352907	0.0571086	1	-0.510236
S6_26936094	6	26936094	0.0470408	0.119444	180	0.0352907	0.0570915	1	-0.665623
S4_1593310	4	1593310	0.0470777	0.197222	180	0.0352907	0.0570841	1	0.658176
S9_26674650	9	26674650	0.0470938	0.388889	180	0.0352907	0.0570809	1	-1.00078
S6_30878524	6	30878524	0.0471084	0.394444	180	0.0352907	0.057078	1	0.747833
S8_61825286	8	61825286	0.0471279	0.338889	180	0.0352907	0.0570741	1	-0.39018
S6_27348243	6	27348243	0.0471653	0.402778	180	0.0352907	0.0570666	1	-0.82605
S6_27348271	6	27348271	0.0471653	0.402778	180	0.0352907	0.0570666	1	-0.82605
S3_1431237	3	1431237	0.0472856	0.472222	180	0.0352907	0.0570427	1	0.650119
S8_5331869	8	5331869	0.047289	0.188889	180	0.0352907	0.057042	1	-0.626599
S2_49026329	2	49026329	0.0473308	0.486111	180	0.0352907	0.0570337	1	-0.360931
S1_4359641	1	4359641	0.0473445	0.230556	180	0.0352907	0.057031	1	0.861869
S10_628865	10	628865	0.0473743	0.497222	180	0.0352907	0.0570251	1	0.795419
S10_628874	10	628874	0.0473743	0.497222	180	0.0352907	0.0570251	1	0.795419
S10_628876	10	628876	0.0473743	0.497222	180	0.0352907	0.0570251	1	0.795419
S7_80695	7	80695	0.0474944	0.238889	180	0.0352907	0.0570013	1	0.448081
S2_4951188	2	4951188	0.0475037	0.447222	180	0.0352907	0.0569994	1	-0.496139
S2_48553125	2	48553125	0.0476054	0.466667	180	0.0352907	0.0569793	1	0.414508
S2_48553136	2	48553136	0.0476054	0.466667	180	0.0352907	0.0569793	1	0.414508
S9_8417052	9	8417052	0.0476283	0.2	180	0.0352907	0.0569748	1	0.74914
S11_51893743	11	51893743	0.0476587	0.405556	180	0.0352907	0.0569688	1	0.624335
S3_42222242	3	42222242	0.0476888	0.216667	180	0.0352907	0.0569629	1	-0.696064
S2_1459404	2	1459404	0.0477322	0.155556	180	0.0352907	0.0569543	1	-0.616299
S2_1459431	2	1459431	0.0477322	0.155556	180	0.0352907	0.0569543	1	-0.616299
S9_11499773	9	11499773	0.0477583	0.436111	180	0.0352907	0.0569492	1	-0.957764
S9_11499776	9	11499776	0.0477583	0.436111	180	0.0352907	0.0569492	1	-0.957764
S9_11499797	9	11499797	0.0477583	0.436111	180	0.0352907	0.0569492	1	-0.957764
S7_33300742	7	33300742	0.047903	0.177778	180	0.0352907	0.0569208	1	-0.695236
S10_5819957	10	5819957	0.0479345	0.452778	180	0.0352907	0.0569146	1	-0.617071
S15_482191	NA	482191	0.0479937	0.372222	180	0.0352907	0.056903	1	0.861776
S15_482253	NA	482253	0.0479937	0.372222	180	0.0352907	0.056903	1	0.861776
S11_6703404	11	6703404	0.0480369	0.427778	180	0.0352907	0.0568946	1	0.646043
S9_14527336	9	14527336	0.048044	0.422222	180	0.0352907	0.0568932	1	-0.577508
S5_38993890	5	38993890	0.0481059	0.372222	180	0.0352907	0.0568811	1	0.47844
S7_38079928	7	38079928	0.0481106	0.263889	180	0.0352907	0.0568802	1	-0.703073
S4_1723848	4	1723848	0.0483814	0.3	180	0.0352907	0.0568275	1	-0.605565
S4_1723895	4	1723895	0.0483814	0.3	180	0.0352907	0.0568275	1	-0.605565
S1_35474897	1	35474897	0.0484417	0.422222	180	0.0352907	0.0568158	1	-0.611861
S7_28534158	7	28534158	0.048497	0.433333	180	0.0352907	0.056805	1	0.668965
S6_12235682	6	12235682	0.0485141	0.255556	180	0.0352907	0.0568018	1	0.621821
S2_31799338	2	31799338	0.0485334	0.297222	180	0.0352907	0.056798	1	-0.419573
S3_33039416	3	33039416	0.0485363	0.441667	180	0.0352907	0.0567974	1	-0.428098
S3_28318827	3	28318827	0.0486609	0.152778	180	0.0352907	0.0567734	1	0.764807
S9_865716	9	865716	0.0488321	0.266667	180	0.0352907	0.0567404	1	-0.434906
S3_729953	3	729953	0.0489561	0.216667	180	0.0352907	0.0567167	1	0.607482
S3_729999	3	729999	0.0489561	0.216667	180	0.0352907	0.0567167	1	0.607482
S3_38458235	3	38458235	0.0489961	0.447222	180	0.0352907	0.056709	1	-0.607162
S11_2520504	11	2520504	0.0492969	0.247222	180	0.0352907	0.0566516	1	0.60849
S11_2520527	11	2520527	0.0492969	0.247222	180	0.0352907	0.0566516	1	0.60849
S11_4468388	11	4468388	0.0493459	0.313889	180	0.0352907	0.0566423	1	-0.638228
S11_51795461	11	51795461	0.0493661	0.455556	180	0.0352907	0.0566384	1	-0.518543
S3_51755476	3	51755476	0.0494246	0.438889	180	0.0352907	0.0566273	1	0.763276
S11_51790213	11	51790213	0.0494474	0.425	180	0.0352907	0.056623	1	-0.42206
S11_51790220	11	51790220	0.0494474	0.425	180	0.0352907	0.056623	1	-0.42206
S9_1850016	9	1850016	0.0494575	0.402778	180	0.0352907	0.0566211	1	-0.900443
S10_42038967	10	42038967	0.0494933	0.175	180	0.0352907	0.0566143	1	-0.629792
S11_2086567	11	2086567	0.0494938	0.458333	180	0.0352907	0.0566142	1	0.698096
S4_26569927	4	26569927	0.049641	0.144444	180	0.0352907	0.0565864	1	0.765508
S7_377566	7	377566	0.0498465	0.272222	180	0.0352907	0.0565477	1	-0.47318
S3_42944158	3	42944158	0.0498891	0.327778	180	0.0352907	0.0565397	1	0.563419
S67_88323	NA	88323	0.0499098	0.472222	180	0.0352907	0.0565358	1	0.611847
S1_1484751	1	1484751	0.0500095	0.411111	180	0.0352907	0.0565171	1	-0.79187
S7_94531	7	94531	0.0500178	0.472222	180	0.0352907	0.0565155	1	0.713788
S5_2491001	5	2491001	0.0500905	0.419444	180	0.0352907	0.0565019	1	0.776987
S5_2491028	5	2491028	0.0500905	0.419444	180	0.0352907	0.0565019	1	0.776987
S10_3389261	10	3389261	0.0500985	0.169444	180	0.0352907	0.0565004	1	-0.660669
S5_153532	5	153532	0.0501834	0.408333	180	0.0352907	0.0564846	1	0.598784
S11_7704438	11	7704438	0.0501941	0.277778	180	0.0352907	0.0564826	1	0.610565
S10_1102483	10	1102483	0.0502338	0.194444	180	0.0352907	0.0564752	1	-0.521867
S10_1102487	10	1102487	0.0502338	0.194444	180	0.0352907	0.0564752	1	-0.521867
S54_10921	NA	10921	0.0502361	0.194444	180	0.0352907	0.0564747	1	0.714297
S2_44869703	2	44869703	0.0503879	0.444444	180	0.0352907	0.0564465	1	-0.723408
S2_44869709	2	44869709	0.0503879	0.444444	180	0.0352907	0.0564465	1	-0.723408
S2_48755228	2	48755228	0.0503976	0.480556	180	0.0352907	0.0564447	1	0.398545
S8_46809665	8	46809665	0.0504537	0.130556	180	0.0352907	0.0564343	1	0.689777
S5_35938074	5	35938074	0.0505571	0.319444	180	0.0352907	0.0564151	1	-0.475109
S8_7017071	8	7017071	0.0506308	0.194444	180	0.0352907	0.0564015	1	-0.6036
S9_21515552	9	21515552	0.0506976	0.405556	180	0.0352907	0.0563891	1	-0.701676
S1_6149926	1	6149926	0.050752	0.411111	180	0.0352907	0.0563791	1	-0.971258
S54_10923	NA	10923	0.0507771	0.227778	180	0.0352907	0.0563745	1	0.806836
S54_10957	NA	10957	0.0507771	0.227778	180	0.0352907	0.0563745	1	0.806836
S7_37393460	7	37393460	0.0508253	0.283333	180	0.0352907	0.0563656	1	0.437462
S9_25142657	9	25142657	0.0509676	0.397222	180	0.0352907	0.0563394	1	-0.75381
S9_16046808	9	16046808	0.0510851	0.391667	180	0.0352907	0.0563179	1	-0.543064
S11_2258762	11	2258762	0.0512128	0.297222	180	0.0352907	0.0562945	1	0.402292
S6_1459393	6	1459393	0.051366	0.355556	180	0.0352907	0.0562666	1	0.397343
S5_749252	5	749252	0.0514241	0.263889	180	0.0352907	0.056256	1	0.440538
S3_2314739	3	2314739	0.0514663	0.219444	180	0.0352907	0.0562484	1	-0.536565
S3_15167	3	15167	0.0514724	0.361111	180	0.0352907	0.0562473	1	0.513119
S9_36130091	9	36130091	0.0514851	0.166667	180	0.0352907	0.0562449	1	0.576903
S6_19164538	6	19164538	0.0515841	0.483333	180	0.0352907	0.056227	1	-0.44941
S4_2623924	4	2623924	0.0516609	0.266667	180	0.0352907	0.0562131	1	-0.507899
S10_10000214	10	10000214	0.0516775	0.397222	180	0.0352907	0.0562101	1	0.983747
S1_47810383	1	47810383	0.0516921	0.416667	180	0.0352907	0.0562074	1	-0.822511
S4_11302090	4	11302090	0.0517029	0.425	180	0.0352907	0.0562055	1	-0.47304
S9_13853387	9	13853387	0.0517269	0.361111	180	0.0352907	0.0562011	1	-0.415174
S1_40492729	1	40492729	0.0517359	0.430556	180	0.0352907	0.0561995	1	0.695409
S9_33807903	9	33807903	0.0517825	0.241667	180	0.0352907	0.0561911	1	0.631072
S5_1765998	5	1765998	0.0519239	0.491667	180	0.0352907	0.0561656	1	-0.449717
S4_1919802	4	1919802	0.0519821	0.216667	180	0.0352907	0.0561552	1	-0.477479
S11_48706110	11	48706110	0.0520171	0.194444	180	0.0352907	0.0561489	1	0.742316
S11_48706123	11	48706123	0.0520171	0.194444	180	0.0352907	0.0561489	1	0.742316
S11_48706128	11	48706128	0.0520171	0.194444	180	0.0352907	0.0561489	1	0.742316
S11_48706139	11	48706139	0.0520171	0.194444	180	0.0352907	0.0561489	1	0.742316
S1_447413	1	447413	0.0520185	0.236111	180	0.0352907	0.0561486	1	-0.413379
S5_8698296	5	8698296	0.0520349	0.169444	180	0.0352907	0.0561457	1	0.61135
S2_3873638	2	3873638	0.0520599	0.194444	180	0.0352907	0.0561412	1	-0.479093
S4_1322102	4	1322102	0.0521955	0.325	180	0.0352907	0.0561169	1	-0.391708
S1_46315250	1	46315250	0.0524099	0.422222	180	0.0352907	0.0560786	1	0.603222
S2_3958350	2	3958350	0.0524268	0.169444	180	0.0352907	0.0560756	1	-0.514178
S5_11496645	5	11496645	0.0524305	0.252778	180	0.0352907	0.0560749	1	0.54224
S2_37322103	2	37322103	0.052455	0.155556	180	0.0352907	0.0560706	1	-0.722666
S5_352748	5	352748	0.0525346	0.469444	180	0.0352907	0.0560564	1	0.534828
S8_61502178	8	61502178	0.0526263	0.330556	180	0.0352907	0.0560401	1	-0.632348
S8_45851828	8	45851828	0.0527199	0.191667	180	0.0352907	0.0560235	1	0.68476
S10_38841874	10	38841874	0.0527403	0.411111	180	0.0352907	0.0560199	1	0.410663
S1_40528845	1	40528845	0.0529697	0.372222	180	0.0352907	0.0559794	1	-0.395903
S2_48552811	2	48552811	0.052993	0.477778	180	0.0352907	0.0559753	1	0.402494
S2_48552814	2	48552814	0.052993	0.477778	180	0.0352907	0.0559753	1	0.402494
S10_651670	10	651670	0.0530126	0.291667	180	0.0352907	0.0559719	1	-0.684194
S11_3582544	11	3582544	0.0530542	0.219444	180	0.0352907	0.0559645	1	0.557817
S2_43892940	2	43892940	0.0532478	0.444444	180	0.0352907	0.0559306	1	-0.799991
S2_43892944	2	43892944	0.0532478	0.444444	180	0.0352907	0.0559306	1	-0.799991
S3_34556892	3	34556892	0.0533021	0.255556	180	0.0352907	0.0559211	1	-0.438179
S7_28632018	7	28632018	0.0533189	0.4	180	0.0352907	0.0559181	1	-1.03145
S7_28632027	7	28632027	0.0533189	0.4	180	0.0352907	0.0559181	1	-1.03145
S10_2707473	10	2707473	0.0533195	0.427778	180	0.0352907	0.055918	1	-0.759805
S11_51795467	11	51795467	0.0533343	0.458333	180	0.0352907	0.0559154	1	-0.51483
S3_40775039	3	40775039	0.0533711	0.336111	180	0.0352907	0.055909	1	0.559562
S6_448493	6	448493	0.0533777	0.230556	180	0.0352907	0.0559078	1	-0.457205
S8_62945040	8	62945040	0.0533791	0.402778	180	0.0352907	0.0559076	1	0.472511
S7_10207175	7	10207175	0.0534084	0.175	180	0.0352907	0.0559025	1	0.711881
S9_27863216	9	27863216	0.0534844	0.302778	180	0.0352907	0.0558892	1	-0.378495
S1_51396458	1	51396458	0.0535613	0.45	180	0.0352907	0.0558758	1	0.382213
S11_51790407	11	51790407	0.053735	0.425	180	0.0352907	0.0558456	1	-0.580871
S4_15789171	4	15789171	0.0537393	0.358333	180	0.0352907	0.0558449	1	0.699012
S7_1508619	7	1508619	0.0537663	0.436111	180	0.0352907	0.0558402	1	-0.811863
S11_9060480	11	9060480	0.0538016	0.302778	180	0.0352907	0.0558341	1	-0.421157
S6_25203656	6	25203656	0.0538022	0.344444	180	0.0352907	0.055834	1	-0.684305
S6_28045860	6	28045860	0.0538268	0.288889	180	0.0352907	0.0558297	1	-0.624242
S7_9626033	7	9626033	0.0538276	0.294444	180	0.0352907	0.0558296	1	0.479396
S178_1303	NA	1303	0.0539314	0.302778	180	0.0352907	0.0558116	1	-0.476182
S11_3431451	11	3431451	0.0540236	0.436111	180	0.0352907	0.0557957	1	0.64949
S11_3431487	11	3431487	0.0540236	0.436111	180	0.0352907	0.0557957	1	0.64949
S10_35960289	10	35960289	0.0543996	0.361111	180	0.0352907	0.0557311	1	-0.550449
S10_35960333	10	35960333	0.0543996	0.361111	180	0.0352907	0.0557311	1	-0.550449
S6_28420194	6	28420194	0.0545741	0.405556	180	0.0352907	0.0557013	1	-0.889449
S11_2520592	11	2520592	0.0547256	0.261111	180	0.0352907	0.0556754	1	0.601028
S11_2520608	11	2520608	0.0547256	0.261111	180	0.0352907	0.0556754	1	0.601028
S11_1524730	11	1524730	0.0547514	0.4	180	0.0352907	0.0556711	1	0.725363
S11_1524775	11	1524775	0.0547514	0.4	180	0.0352907	0.0556711	1	0.725363
S11_1524776	11	1524776	0.0547514	0.4	180	0.0352907	0.0556711	1	0.725363
S8_5263447	8	5263447	0.0548492	0.433333	180	0.0352907	0.0556544	1	-0.731334
S6_24415232	6	24415232	0.0548745	0.275	180	0.0352907	0.0556502	1	-0.561472
S6_24415238	6	24415238	0.0548745	0.275	180	0.0352907	0.0556502	1	-0.561472
S6_24415263	6	24415263	0.0548745	0.275	180	0.0352907	0.0556502	1	-0.561472
S2_48889674	2	48889674	0.0549094	0.294444	180	0.0352907	0.0556442	1	0.479514
S2_30109335	2	30109335	0.0550416	0.497222	180	0.0352907	0.0556218	1	-0.551954
S9_18113126	9	18113126	0.0550755	0.338889	180	0.0352907	0.0556161	1	0.428854
S2_30323214	2	30323214	0.0551763	0.322222	180	0.0352907	0.0555991	1	0.397755
S5_12875039	5	12875039	0.0552024	0.219444	180	0.0352907	0.0555947	1	0.542777
S2_35289581	2	35289581	0.0552606	0.458333	180	0.0352907	0.0555849	1	0.62091
S4_31002648	4	31002648	0.0553491	0.325	180	0.0352907	0.05557	1	0.468119
S1_7405590	1	7405590	0.0554455	0.366667	180	0.0352907	0.0555538	1	-0.759951
S8_6953268	8	6953268	0.0556173	0.158333	180	0.0352907	0.0555251	1	-0.565603
S8_6953277	8	6953277	0.0556173	0.158333	180	0.0352907	0.0555251	1	-0.565603
S3_49621014	3	49621014	0.0556737	0.469444	180	0.0352907	0.0555156	1	0.66152
S10_4473061	10	4473061	0.0557765	0.155556	180	0.0352907	0.0554985	1	-0.730384
S54_5862	NA	5862	0.0558666	0.352778	180	0.0352907	0.0554835	1	-0.616611
S1_2486637	1	2486637	0.0558971	0.405556	180	0.0352907	0.0554784	1	-0.904513
S7_23521119	7	23521119	0.0559091	0.458333	180	0.0352907	0.0554764	1	0.45371
S4_45532669	4	45532669	0.0559842	0.244444	180	0.0352907	0.0554639	1	0.559361
S11_3431486	11	3431486	0.0559935	0.433333	180	0.0352907	0.0554624	1	0.670294
S5_35999460	5	35999460	0.0561701	0.341667	180	0.0352907	0.0554331	1	0.47193
S5_35999493	5	35999493	0.0561701	0.341667	180	0.0352907	0.0554331	1	0.47193
S4_11056969	4	11056969	0.0562302	0.419444	180	0.0352907	0.0554232	1	-0.434212
S8_13034027	8	13034027	0.0562737	0.491667	180	0.0352907	0.055416	1	0.479154
S2_47965539	2	47965539	0.0563628	0.494444	180	0.0352907	0.0554013	1	-0.539802
S11_3732794	11	3732794	0.0564402	0.427778	180	0.0352907	0.0553885	1	0.648863
S11_9943845	11	9943845	0.0565052	0.313889	180	0.0352907	0.0553778	1	0.61648
S8_9861951	8	9861951	0.0566161	0.444444	180	0.0352907	0.0553596	1	0.715077
S8_9861957	8	9861957	0.0566161	0.444444	180	0.0352907	0.0553596	1	0.715077
S8_9861960	8	9861960	0.0566161	0.444444	180	0.0352907	0.0553596	1	0.715077
S7_8727322	7	8727322	0.056668	0.302778	180	0.0352907	0.0553511	1	-0.513576
S9_3529785	9	3529785	0.0567011	0.322222	180	0.0352907	0.0553457	1	0.402317
S2_48863820	2	48863820	0.0567424	0.3	180	0.0352907	0.0553389	1	0.484283
S7_33233834	7	33233834	0.0567777	0.4	180	0.0352907	0.0553331	1	-0.850592
S11_3648213	11	3648213	0.0568124	0.197222	180	0.0352907	0.0553275	1	0.568222
S8_7126819	8	7126819	0.0568662	0.236111	180	0.0352907	0.0553187	1	-0.541355
S9_26674646	9	26674646	0.0570859	0.391667	180	0.0352907	0.0552829	1	-0.952654
S2_30137312	2	30137312	0.0570981	0.488889	180	0.0352907	0.0552809	1	-0.560957
S3_50063187	3	50063187	0.0571627	0.391667	180	0.0352907	0.0552704	1	-0.727387
S3_50063193	3	50063193	0.0571627	0.391667	180	0.0352907	0.0552704	1	-0.727387
S3_50063237	3	50063237	0.0571627	0.391667	180	0.0352907	0.0552704	1	-0.727387
S1_50120090	1	50120090	0.057207	0.363889	180	0.0352907	0.0552632	1	-0.555155
S5_1718644	5	1718644	0.0572071	0.283333	180	0.0352907	0.0552632	1	-0.40821
S2_3868032	2	3868032	0.0572281	0.480556	180	0.0352907	0.0552598	1	0.542576
S7_414985	7	414985	0.0574003	0.341667	180	0.0352907	0.0552319	1	-0.732342
S6_5746901	6	5746901	0.0574786	0.336111	180	0.0352907	0.0552193	1	0.470417
S8_23504006	8	23504006	0.0575627	0.227778	180	0.0352907	0.0552057	1	-0.598791
S8_23504025	8	23504025	0.0575627	0.227778	180	0.0352907	0.0552057	1	-0.598791
S8_23504068	8	23504068	0.0575627	0.227778	180	0.0352907	0.0552057	1	-0.598791
S6_29446136	6	29446136	0.0575843	0.397222	180	0.0352907	0.0552022	1	-0.959071
S6_29446137	6	29446137	0.0575843	0.397222	180	0.0352907	0.0552022	1	-0.959071
S4_24092204	4	24092204	0.0576581	0.494444	180	0.0352907	0.0551903	1	-0.466431
S3_31250243	3	31250243	0.0576599	0.313889	180	0.0352907	0.0551901	1	0.681419
S8_62952246	8	62952246	0.0576712	0.397222	180	0.0352907	0.0551882	1	0.487325
S8_62952267	8	62952267	0.0576712	0.397222	180	0.0352907	0.0551882	1	0.487325
S8_62952292	8	62952292	0.0576712	0.397222	180	0.0352907	0.0551882	1	0.487325
S7_36999291	7	36999291	0.057676	0.313889	180	0.0352907	0.0551875	1	-0.71283
S9_15609434	9	15609434	0.0578114	0.238889	180	0.0352907	0.0551657	1	-0.404992
S10_35449231	10	35449231	0.0578141	0.327778	180	0.0352907	0.0551653	1	-0.588539
S13_613558	NA	613558	0.0578359	0.216667	180	0.0352907	0.0551618	1	-0.454155
S8_61589776	8	61589776	0.0579424	0.330556	180	0.0352907	0.0551447	1	0.370018
S10_6696707	10	6696707	0.0579959	0.2	180	0.0352907	0.0551362	1	-0.617202
S2_10279042	2	10279042	0.0580104	0.205556	180	0.0352907	0.0551338	1	-0.56555
S6_19589629	6	19589629	0.0580656	0.141667	180	0.0352907	0.055125	1	-0.747184
S2_34239499	2	34239499	0.0581036	0.480556	180	0.0352907	0.055119	1	-0.486998
S2_34239512	2	34239512	0.0581036	0.480556	180	0.0352907	0.055119	1	-0.486998
S2_34239523	2	34239523	0.0581036	0.480556	180	0.0352907	0.055119	1	-0.486998
S2_43129910	2	43129910	0.0581222	0.161111	180	0.0352907	0.055116	1	0.747672
S2_2950362	2	2950362	0.0581674	0.197222	180	0.0352907	0.0551088	1	0.528891
S2_2950398	2	2950398	0.0581674	0.197222	180	0.0352907	0.0551088	1	0.528891
S11_11391722	11	11391722	0.0582216	0.408333	180	0.0352907	0.0551002	1	-1.07783
S11_11391723	11	11391723	0.0582216	0.408333	180	0.0352907	0.0551002	1	-1.07783
S6_22235815	6	22235815	0.0583283	0.416667	180	0.0352907	0.0550832	1	0.869791
S4_146608	4	146608	0.0583361	0.325	180	0.0352907	0.0550819	1	0.38171
S11_51848463	11	51848463	0.0584367	0.169444	180	0.0352907	0.055066	1	0.672955
S3_12326185	3	12326185	0.0584646	0.277778	180	0.0352907	0.0550615	1	-0.505811
S9_13751301	9	13751301	0.058473	0.388889	180	0.0352907	0.0550602	1	0.833102
S9_13751322	9	13751322	0.058473	0.388889	180	0.0352907	0.0550602	1	0.833102
S8_62864068	8	62864068	0.0584938	0.313889	180	0.0352907	0.0550569	1	0.445307
S6_25203621	6	25203621	0.058585	0.230556	180	0.0352907	0.0550425	1	-0.499902
S5_36687014	5	36687014	0.0586435	0.486111	180	0.0352907	0.0550332	1	0.535588
S1_33926196	1	33926196	0.0586781	0.419444	180	0.0352907	0.0550278	1	-0.82051
S4_4833250	4	4833250	0.0587814	0.397222	180	0.0352907	0.0550115	1	0.661749
S1_44485536	1	44485536	0.0588727	0.463889	180	0.0352907	0.0549971	1	0.421344
S8_58386204	8	58386204	0.0588755	0.419444	180	0.0352907	0.0549967	1	0.844018
S6_281553	6	281553	0.0589355	0.172222	180	0.0352907	0.0549872	1	0.54759
S11_10296391	11	10296391	0.058959	0.155556	180	0.0352907	0.0549835	1	0.621368
S9_36028485	9	36028485	0.0589766	0.313889	180	0.0352907	0.0549808	1	0.51402
S9_16004689	9	16004689	0.0590716	0.405556	180	0.0352907	0.0549659	1	-0.953333
S15_48427	NA	48427	0.059111	0.402778	180	0.0352907	0.0549597	1	-0.831574
S2_43529455	2	43529455	0.0592076	0.405556	180	0.0352907	0.0549446	1	-0.766548
S2_43529496	2	43529496	0.0592076	0.405556	180	0.0352907	0.0549446	1	-0.766548
S6_24901139	6	24901139	0.0592296	0.425	180	0.0352907	0.0549411	1	0.387024
S10_42429580	10	42429580	0.059415	0.475	180	0.0352907	0.0549122	1	0.572633
S11_51893741	11	51893741	0.059427	0.447222	180	0.0352907	0.0549103	1	0.514261
S11_51893750	11	51893750	0.059427	0.447222	180	0.0352907	0.0549103	1	0.514261
S1_5016572	1	5016572	0.0594481	0.363889	180	0.0352907	0.054907	1	-0.846071
S4_4560383	4	4560383	0.0594781	0.433333	180	0.0352907	0.0549024	1	0.717794
S4_4560446	4	4560446	0.0594781	0.433333	180	0.0352907	0.0549024	1	0.717794
S4_2967675	4	2967675	0.0596412	0.441667	180	0.0352907	0.054877	1	-0.516897
S5_39245647	5	39245647	0.0597006	0.425	180	0.0352907	0.0548678	1	0.395612
S5_39245666	5	39245666	0.0597006	0.425	180	0.0352907	0.0548678	1	0.395612
S8_62007841	8	62007841	0.0597654	0.177778	180	0.0352907	0.0548578	1	-0.58919
S2_40032600	2	40032600	0.059795	0.405556	180	0.0352907	0.0548532	1	0.585017
S1_3737817	1	3737817	0.0598813	0.255556	180	0.0352907	0.0548399	1	0.596183
S7_7640861	7	7640861	0.0599106	0.444444	180	0.0352907	0.0548353	1	0.679409
S6_19661269	6	19661269	0.0600181	0.391667	180	0.0352907	0.0548188	1	0.753735
S6_19661271	6	19661271	0.0600181	0.391667	180	0.0352907	0.0548188	1	0.753735
S6_19661272	6	19661272	0.0600181	0.391667	180	0.0352907	0.0548188	1	0.753735
S6_18788855	6	18788855	0.0600617	0.261111	180	0.0352907	0.054812	1	0.419514
S6_18788858	6	18788858	0.0600617	0.261111	180	0.0352907	0.054812	1	0.419514
S9_35616442	9	35616442	0.0601706	0.386111	180	0.0352907	0.0547953	1	0.484177
S11_2493782	11	2493782	0.0601739	0.233333	180	0.0352907	0.0547948	1	0.540476
S10_1072032	10	1072032	0.0602497	0.313889	180	0.0352907	0.0547831	1	-0.576081
S7_13400093	7	13400093	0.0602581	0.233333	180	0.0352907	0.0547818	1	-0.452871
S6_29672861	6	29672861	0.0602686	0.394444	180	0.0352907	0.0547802	1	0.709048
S6_29672881	6	29672881	0.0602686	0.394444	180	0.0352907	0.0547802	1	0.709048
S3_48151719	3	48151719	0.0603171	0.4	180	0.0352907	0.0547728	1	-0.901159
S11_51618116	11	51618116	0.0603777	0.255556	180	0.0352907	0.0547635	1	-0.487262
S11_51618125	11	51618125	0.0603777	0.255556	180	0.0352907	0.0547635	1	-0.487262
S2_43529355	2	43529355	0.0606132	0.397222	180	0.0352907	0.0547275	1	-0.785019
S2_48828763	2	48828763	0.0606203	0.175	180	0.0352907	0.0547264	1	0.543461
S8_25081435	8	25081435	0.0607177	0.161111	180	0.0352907	0.0547116	1	-0.683042
S8_25081442	8	25081442	0.0607177	0.161111	180	0.0352907	0.0547116	1	-0.683042
S7_34802311	7	34802311	0.0607249	0.408333	180	0.0352907	0.0547105	1	0.778216
S7_34802319	7	34802319	0.0607249	0.408333	180	0.0352907	0.0547105	1	0.778216
S8_2094552	8	2094552	0.0607858	0.355556	180	0.0352907	0.0547013	1	-0.580531
S8_2094560	8	2094560	0.0607858	0.355556	180	0.0352907	0.0547013	1	-0.580531
S3_51115160	3	51115160	0.0608001	0.161111	180	0.0352907	0.0546991	1	-0.665885
S9_18111188	9	18111188	0.0608369	0.233333	180	0.0352907	0.0546935	1	-0.622471
S9_18111221	9	18111221	0.0608369	0.233333	180	0.0352907	0.0546935	1	-0.622471
S9_18111233	9	18111233	0.0608369	0.233333	180	0.0352907	0.0546935	1	-0.622471
S9_18111236	9	18111236	0.0608369	0.233333	180	0.0352907	0.0546935	1	-0.622471
S9_18111258	9	18111258	0.0608369	0.233333	180	0.0352907	0.0546935	1	-0.622471
S1_10964406	1	10964406	0.0608619	0.188889	180	0.0352907	0.0546897	1	-0.634865
S11_51790100	11	51790100	0.0608812	0.458333	180	0.0352907	0.0546868	1	0.504417
S10_35094871	10	35094871	0.0608854	0.452778	180	0.0352907	0.0546861	1	0.510315
S10_35094875	10	35094875	0.0608854	0.452778	180	0.0352907	0.0546861	1	0.510315
S10_35094883	10	35094883	0.0608854	0.452778	180	0.0352907	0.0546861	1	0.510315
S10_35094917	10	35094917	0.0608854	0.452778	180	0.0352907	0.0546861	1	0.510315
S5_979626	5	979626	0.0609428	0.236111	180	0.0352907	0.0546774	1	0.439553
S7_3265826	7	3265826	0.0609801	0.430556	180	0.0352907	0.0546718	1	-0.731238
S5_33652989	5	33652989	0.061044	0.480556	180	0.0352907	0.0546621	1	0.556662
S5_33653035	5	33653035	0.061044	0.480556	180	0.0352907	0.0546621	1	0.556662
S11_51790103	11	51790103	0.0611507	0.480556	180	0.0352907	0.054646	1	0.515839
S9_35055136	9	35055136	0.0611841	0.416667	180	0.0352907	0.0546409	1	0.447799
S5_29905617	5	29905617	0.0611882	0.263889	180	0.0352907	0.0546403	1	-0.569001
S8_62864022	8	62864022	0.0612025	0.447222	180	0.0352907	0.0546381	1	0.508293
S2_48315210	2	48315210	0.0612782	0.494444	180	0.0352907	0.0546267	1	0.500636
S10_28404505	10	28404505	0.0613052	0.411111	180	0.0352907	0.0546227	1	-1.00447
S8_3181864	8	3181864	0.0613259	0.263889	180	0.0352907	0.0546195	1	-0.764082
S9_11731349	9	11731349	0.0614253	0.413889	180	0.0352907	0.0546046	1	-0.980136
S10_6309764	10	6309764	0.0614977	0.419444	180	0.0352907	0.0545937	1	-0.734151
S4_11357640	4	11357640	0.0615136	0.458333	180	0.0352907	0.0545913	1	-0.448091
S4_11357646	4	11357646	0.0615136	0.458333	180	0.0352907	0.0545913	1	-0.448091
S4_11357649	4	11357649	0.0615136	0.458333	180	0.0352907	0.0545913	1	-0.448091
S1_46268640	1	46268640	0.0616041	0.191667	180	0.0352907	0.0545777	1	-0.618289
S9_28853030	9	28853030	0.0617756	0.497222	180	0.0352907	0.0545521	1	-0.714875
S230_539	NA	539	0.061814	0.155556	180	0.0352907	0.0545463	1	0.590742
S2_24738138	2	24738138	0.0618399	0.416667	180	0.0352907	0.0545425	1	0.483696
S2_24738147	2	24738147	0.0618399	0.416667	180	0.0352907	0.0545425	1	0.483696
S11_2520637	11	2520637	0.0618917	0.294444	180	0.0352907	0.0545348	1	0.553101
S1_28682251	1	28682251	0.0618987	0.416667	180	0.0352907	0.0545337	1	-0.879546
S9_12244438	9	12244438	0.0619245	0.294444	180	0.0352907	0.0545299	1	0.788724
S2_43924246	2	43924246	0.061984	0.455556	180	0.0352907	0.054521	1	-0.566949
S2_43924291	2	43924291	0.061984	0.455556	180	0.0352907	0.054521	1	-0.566949
S2_43924298	2	43924298	0.061984	0.455556	180	0.0352907	0.054521	1	-0.566949
S4_172508	4	172508	0.0620472	0.333333	180	0.0352907	0.0545116	1	0.388068
S3_50229536	3	50229536	0.0621445	0.177778	180	0.0352907	0.0544971	1	0.610135
S3_25513543	3	25513543	0.062159	0.375	180	0.0352907	0.054495	1	0.626836
S3_25513546	3	25513546	0.062159	0.375	180	0.0352907	0.054495	1	0.626836
S3_25513572	3	25513572	0.062159	0.375	180	0.0352907	0.054495	1	0.626836
S11_51790149	11	51790149	0.0622284	0.211111	180	0.0352907	0.0544847	1	0.638284
S11_51790152	11	51790152	0.0622284	0.211111	180	0.0352907	0.0544847	1	0.638284
S8_14465746	8	14465746	0.0622362	0.366667	180	0.0352907	0.0544835	1	0.562728
S11_2377795	11	2377795	0.0622469	0.311111	180	0.0352907	0.054482	1	-0.378498
S11_2377796	11	2377796	0.0622469	0.311111	180	0.0352907	0.054482	1	-0.378498
S2_29521118	2	29521118	0.0622907	0.461111	180	0.0352907	0.0544755	1	-0.509574
S1_48107185	1	48107185	0.0623092	0.408333	180	0.0352907	0.0544727	1	-0.804118
S1_48107211	1	48107211	0.0623092	0.408333	180	0.0352907	0.0544727	1	-0.804118
S4_43428330	4	43428330	0.0623508	0.3	180	0.0352907	0.0544666	1	0.525695
S86_35574	NA	35574	0.0623873	0.408333	180	0.0352907	0.0544612	1	-0.913054
S7_37942203	7	37942203	0.0623886	0.336111	180	0.0352907	0.054461	1	0.462094
S15_796398	NA	796398	0.0625578	0.233333	180	0.0352907	0.054436	1	0.513819
S15_796415	NA	796415	0.0625578	0.233333	180	0.0352907	0.054436	1	0.513819
S15_796420	NA	796420	0.0625578	0.233333	180	0.0352907	0.054436	1	0.513819
S15_796432	NA	796432	0.0625578	0.233333	180	0.0352907	0.054436	1	0.513819
S5_39344050	5	39344050	0.0625599	0.427778	180	0.0352907	0.0544357	1	0.393691
S8_58321328	8	58321328	0.0626319	0.405556	180	0.0352907	0.0544251	1	-0.703218
S7_6215248	7	6215248	0.0626574	0.402778	180	0.0352907	0.0544213	1	-0.707522
S1_42652564	1	42652564	0.0627079	0.258333	180	0.0352907	0.0544139	1	0.396834
S4_46718475	4	46718475	0.0628434	0.427778	180	0.0352907	0.054394	1	-0.82939
S2_47585725	2	47585725	0.0629342	0.475	180	0.0352907	0.0543807	1	0.413157
S5_40060848	5	40060848	0.0630022	0.447222	180	0.0352907	0.0543707	1	0.530812
S2_43893201	2	43893201	0.0630481	0.427778	180	0.0352907	0.054364	1	-0.788859
S1_1692508	1	1692508	0.0631514	0.4	180	0.0352907	0.0543489	1	-0.896685
S6_17550918	6	17550918	0.0631619	0.35	180	0.0352907	0.0543474	1	-0.833771
S8_61186576	8	61186576	0.0631805	0.408333	180	0.0352907	0.0543447	1	0.594225
S8_61186603	8	61186603	0.0631805	0.408333	180	0.0352907	0.0543447	1	0.594225
S8_61186611	8	61186611	0.0631805	0.408333	180	0.0352907	0.0543447	1	0.594225
S8_61844358	8	61844358	0.0632054	0.444444	180	0.0352907	0.0543411	1	0.396065
S4_20328594	4	20328594	0.0632595	0.386111	180	0.0352907	0.0543332	1	-0.428106
S3_2906852	3	2906852	0.0633569	0.202778	180	0.0352907	0.054319	1	0.545872
S5_12036102	5	12036102	0.0635149	0.308333	180	0.0352907	0.0542961	1	-0.620061
S5_12036109	5	12036109	0.0635149	0.308333	180	0.0352907	0.0542961	1	-0.620061
S5_12036130	5	12036130	0.0635149	0.308333	180	0.0352907	0.0542961	1	-0.620061
S4_32414599	4	32414599	0.063603	0.45	180	0.0352907	0.0542833	1	-0.461464
S4_47087101	4	47087101	0.0636344	0.422222	180	0.0352907	0.0542788	1	-0.380414
S7_32320294	7	32320294	0.0636764	0.211111	180	0.0352907	0.0542727	1	0.57794
S11_1423276	11	1423276	0.0637327	0.422222	180	0.0352907	0.0542645	1	0.590177
S3_33039415	3	33039415	0.0638109	0.444444	180	0.0352907	0.0542533	1	-0.399413
S8_61825333	8	61825333	0.063822	0.419444	180	0.0352907	0.0542517	1	0.386499
S8_61825340	8	61825340	0.063822	0.419444	180	0.0352907	0.0542517	1	0.386499
S13_821650	NA	821650	0.0638532	0.347222	180	0.0352907	0.0542472	1	0.440477
S6_18392475	6	18392475	0.0638626	0.269444	180	0.0352907	0.0542458	1	0.571886
S10_3192033	10	3192033	0.0639374	0.413889	180	0.0352907	0.054235	1	-0.762788
S11_4831074	11	4831074	0.0639866	0.333333	180	0.0352907	0.0542279	1	-0.6064
S10_651521	10	651521	0.0639892	0.319444	180	0.0352907	0.0542276	1	0.692554
S1_3365769	1	3365769	0.0641074	0.269444	180	0.0352907	0.0542106	1	-0.781244
S1_3365778	1	3365778	0.0641074	0.269444	180	0.0352907	0.0542106	1	-0.781244
S1_3365786	1	3365786	0.0641074	0.269444	180	0.0352907	0.0542106	1	-0.781244
S5_39407914	5	39407914	0.0641232	0.180556	180	0.0352907	0.0542083	1	0.544457
S2_34182306	2	34182306	0.064143	0.477778	180	0.0352907	0.0542055	1	-0.468832
S2_34182341	2	34182341	0.064143	0.477778	180	0.0352907	0.0542055	1	-0.468832
S8_8819065	8	8819065	0.064191	0.294444	180	0.0352907	0.0541986	1	0.586395
S8_8819067	8	8819067	0.064191	0.294444	180	0.0352907	0.0541986	1	0.586395
S2_49026180	2	49026180	0.0642747	0.280556	180	0.0352907	0.0541866	1	0.374963
S6_30692356	6	30692356	0.0643206	0.280556	180	0.0352907	0.05418	1	0.599766
S8_61963105	8	61963105	0.0643773	0.344444	180	0.0352907	0.0541719	1	-0.47802
S1_2486579	1	2486579	0.064413	0.397222	180	0.0352907	0.0541668	1	-0.884584
S1_2486593	1	2486593	0.064413	0.397222	180	0.0352907	0.0541668	1	-0.884584
S3_41421993	3	41421993	0.064414	0.288889	180	0.0352907	0.0541667	1	0.554647
S3_51140337	3	51140337	0.0644918	0.472222	180	0.0352907	0.0541556	1	0.484334
S9_845170	9	845170	0.064539	0.272222	180	0.0352907	0.0541488	1	-0.387672
S6_14619785	6	14619785	0.0646183	0.469444	180	0.0352907	0.0541375	1	0.568848
S9_8275055	9	8275055	0.0646348	0.402778	180	0.0352907	0.0541352	1	-0.641261
S4_46981373	4	46981373	0.0647701	0.419444	180	0.0352907	0.054116	1	-0.900591
S2_49587893	2	49587893	0.0648066	0.252778	180	0.0352907	0.0541108	1	0.40246
S2_28785208	2	28785208	0.0648102	0.488889	180	0.0352907	0.0541103	1	-0.536867
S5_1479750	5	1479750	0.0648125	0.175	180	0.0352907	0.0541099	1	-0.570057
S11_1465967	11	1465967	0.0648976	0.141667	180	0.0352907	0.0540979	1	0.661653
S11_50066881	11	50066881	0.0649485	0.205556	180	0.0352907	0.0540907	1	-0.520675
S9_13011705	9	13011705	0.0649822	0.408333	180	0.0352907	0.0540859	1	-1.08892
S6_19263513	6	19263513	0.0650602	0.416667	180	0.0352907	0.0540749	1	-0.683809
S6_19263515	6	19263515	0.0650602	0.416667	180	0.0352907	0.0540749	1	-0.683809
S7_28140251	7	28140251	0.0650787	0.408333	180	0.0352907	0.0540723	1	-0.918114
S1_45616987	1	45616987	0.0651804	0.211111	180	0.0352907	0.0540579	1	-0.40775
S1_4752723	1	4752723	0.0651807	0.330556	180	0.0352907	0.0540579	1	0.450837
S11_3428169	11	3428169	0.0652214	0.466667	180	0.0352907	0.0540521	1	-0.624044
S5_40525528	5	40525528	0.0653688	0.302778	180	0.0352907	0.0540314	1	0.381712
S11_7892861	11	7892861	0.065402	0.472222	180	0.0352907	0.0540267	1	0.627349
S7_10116650	7	10116650	0.0654847	0.405556	180	0.0352907	0.0540151	1	-0.678363
S2_49018765	2	49018765	0.0655072	0.316667	180	0.0352907	0.0540119	1	0.377519
S11_51618119	11	51618119	0.0655393	0.347222	180	0.0352907	0.0540074	1	-0.515529
S1_39899233	1	39899233	0.0655917	0.391667	180	0.0352907	0.0540001	1	-0.83982
S4_11380093	4	11380093	0.0656364	0.411111	180	0.0352907	0.0539938	1	-0.442314
S4_11380097	4	11380097	0.0656364	0.411111	180	0.0352907	0.0539938	1	-0.442314
S3_50678185	3	50678185	0.0656861	0.416667	180	0.0352907	0.0539869	1	-0.871347
S8_51022274	8	51022274	0.0657501	0.169444	180	0.0352907	0.0539779	1	-0.55291
S9_26057580	9	26057580	0.0657933	0.405556	180	0.0352907	0.0539719	1	-0.762943
S3_2442965	3	2442965	0.0658605	0.497222	180	0.0352907	0.0539625	1	-0.378479
S2_28673356	2	28673356	0.0659221	0.488889	180	0.0352907	0.0539539	1	-0.538001
S8_7460683	8	7460683	0.0660014	0.175	180	0.0352907	0.0539429	1	-0.496578
S6_19549331	6	19549331	0.0660228	0.3	180	0.0352907	0.0539399	1	-0.528876
S15_49121	NA	49121	0.0661719	0.308333	180	0.0352907	0.0539192	1	-0.466259
S8_8393893	8	8393893	0.0662265	0.197222	180	0.0352907	0.0539116	1	-0.513286
S1_42872113	1	42872113	0.0662274	0.205556	180	0.0352907	0.0539115	1	-0.644927
S6_29446140	6	29446140	0.0662685	0.402778	180	0.0352907	0.0539058	1	-0.95401
S6_29446141	6	29446141	0.0662685	0.402778	180	0.0352907	0.0539058	1	-0.95401
S6_29446142	6	29446142	0.0662685	0.402778	180	0.0352907	0.0539058	1	-0.95401
S2_48828538	2	48828538	0.0662917	0.25	180	0.0352907	0.0539026	1	-0.542928
S2_48828568	2	48828568	0.0662917	0.25	180	0.0352907	0.0539026	1	-0.542928
S1_46424958	1	46424958	0.066309	0.308333	180	0.0352907	0.0539002	1	-0.786207
S1_46424959	1	46424959	0.066309	0.308333	180	0.0352907	0.0539002	1	-0.786207
S3_28756441	3	28756441	0.0663286	0.261111	180	0.0352907	0.0538975	1	0.469957
S2_1152176	2	1152176	0.0663937	0.452778	180	0.0352907	0.0538885	1	0.607534
S2_1152243	2	1152243	0.0663937	0.452778	180	0.0352907	0.0538885	1	0.607534
S6_9681525	6	9681525	0.0665128	0.361111	180	0.0352907	0.053872	1	0.438087
S11_51645614	11	51645614	0.0665171	0.25	180	0.0352907	0.0538714	1	0.769045
S1_50184115	1	50184115	0.0665381	0.322222	180	0.0352907	0.0538685	1	0.398258
S10_7356102	10	7356102	0.0666365	0.3	180	0.0352907	0.053855	1	-0.685845
S20_411417	NA	411417	0.0668958	0.211111	180	0.0352907	0.0538193	1	-0.446886
S11_2078046	11	2078046	0.0669634	0.313889	180	0.0352907	0.0538101	1	0.395272
S8_3322272	8	3322272	0.0669821	0.194444	180	0.0352907	0.0538075	1	-0.517059
S6_30144868	6	30144868	0.0672312	0.408333	180	0.0352907	0.0537735	1	0.784416
S6_30144903	6	30144903	0.0672312	0.408333	180	0.0352907	0.0537735	1	0.784416
S10_41264792	10	41264792	0.0675276	0.325	180	0.0352907	0.0537331	1	-0.736606
S2_34874508	2	34874508	0.0675298	0.488889	180	0.0352907	0.0537328	1	0.526424
S11_4468432	11	4468432	0.0676854	0.291667	180	0.0352907	0.0537117	1	-0.608642
S1_45989442	1	45989442	0.0677121	0.219444	180	0.0352907	0.0537081	1	0.571854
S8_57397779	8	57397779	0.0677367	0.422222	180	0.0352907	0.0537048	1	-0.766446
S6_28278334	6	28278334	0.0677568	0.294444	180	0.0352907	0.0537021	1	-0.370065
S4_5395411	4	5395411	0.0679003	0.361111	180	0.0352907	0.0536827	1	-0.573352
S4_5395415	4	5395415	0.0679003	0.361111	180	0.0352907	0.0536827	1	-0.573352
S5_36523883	5	36523883	0.0679452	0.397222	180	0.0352907	0.0536766	1	0.496834
S7_37572999	7	37572999	0.0679826	0.419444	180	0.0352907	0.0536716	1	-0.86064
S11_51790429	11	51790429	0.068127	0.358333	180	0.0352907	0.0536522	1	-0.554659
S11_51790446	11	51790446	0.068127	0.358333	180	0.0352907	0.0536522	1	-0.554659
S4_46279624	4	46279624	0.0682747	0.4	180	0.0352907	0.0536323	1	-0.937043
S10_9922562	10	9922562	0.0683516	0.355556	180	0.0352907	0.053622	1	0.381225
S9_9520125	9	9520125	0.0683855	0.211111	180	0.0352907	0.0536175	1	0.558056
S4_28347638	4	28347638	0.0684735	0.319444	180	0.0352907	0.0536057	1	0.623472
S3_9638863	3	9638863	0.0685768	0.472222	180	0.0352907	0.0535919	1	0.606683
S4_44964353	4	44964353	0.068579	0.461111	180	0.0352907	0.0535916	1	0.520914
S4_44964407	4	44964407	0.068579	0.461111	180	0.0352907	0.0535916	1	0.520914
S10_41616961	10	41616961	0.0685811	0.283333	180	0.0352907	0.0535913	1	-0.578835
S8_62939708	8	62939708	0.0685915	0.444444	180	0.0352907	0.0535899	1	0.479165
S9_14033793	9	14033793	0.0686527	0.238889	180	0.0352907	0.0535818	1	-0.391246
S2_30314058	2	30314058	0.0687145	0.5	180	0.0352907	0.0535735	1	0.54665
S4_152555	4	152555	0.0687183	0.330556	180	0.0352907	0.053573	1	0.413837
S9_11792530	9	11792530	0.0687341	0.377778	180	0.0352907	0.0535709	1	-0.625111
S54_6880	NA	6880	0.0688557	0.211111	180	0.0352907	0.0535547	1	0.54105
S10_4904286	10	4904286	0.068857	0.469444	180	0.0352907	0.0535546	1	0.54335
S7_38080563	7	38080563	0.0688778	0.297222	180	0.0352907	0.0535518	1	0.419558
S6_28278333	6	28278333	0.0689094	0.272222	180	0.0352907	0.0535476	1	-0.35441
S10_36047115	10	36047115	0.068941	0.341667	180	0.0352907	0.0535434	1	-0.535652
S10_36047157	10	36047157	0.068941	0.341667	180	0.0352907	0.0535434	1	-0.535652
S10_36047172	10	36047172	0.068941	0.341667	180	0.0352907	0.0535434	1	-0.535652
S10_36047173	10	36047173	0.068941	0.341667	180	0.0352907	0.0535434	1	-0.535652
S11_4689707	11	4689707	0.0690901	0.175	180	0.0352907	0.0535236	1	0.553543
S3_43155171	3	43155171	0.0692156	0.227778	180	0.0352907	0.053507	1	-0.581668
S3_30202158	3	30202158	0.0692718	0.183333	180	0.0352907	0.0534996	1	-0.619616
S11_51790431	11	51790431	0.0692838	0.491667	180	0.0352907	0.053498	1	-0.565435
S1_37729500	1	37729500	0.0692902	0.413889	180	0.0352907	0.0534972	1	0.794194
S9_13655218	9	13655218	0.0693279	0.405556	180	0.0352907	0.0534922	1	-0.764543
S3_729536	3	729536	0.0693341	0.158333	180	0.0352907	0.0534914	1	0.640772
S6_30677481	6	30677481	0.0693491	0.244444	180	0.0352907	0.0534894	1	-0.524322
S7_9068548	7	9068548	0.0694764	0.391667	180	0.0352907	0.0534726	1	-0.705548
S9_32677864	9	32677864	0.0694989	0.430556	180	0.0352907	0.0534697	1	0.541455
S2_48907011	2	48907011	0.069506	0.311111	180	0.0352907	0.0534687	1	0.38534
S7_7837485	7	7837485	0.0695376	0.45	180	0.0352907	0.0534646	1	0.600824
S2_32112494	2	32112494	0.0695635	0.488889	180	0.0352907	0.0534612	1	0.497915
S58_67261	NA	67261	0.0695665	0.283333	180	0.0352907	0.0534608	1	-0.448411
S11_51790165	11	51790165	0.0695997	0.427778	180	0.0352907	0.0534564	1	-0.590509
S5_2804498	5	2804498	0.0697195	0.280556	180	0.0352907	0.0534407	1	0.547328
S54_11812	NA	11812	0.0697806	0.375	180	0.0352907	0.0534327	1	0.605621
S11_30441016	11	30441016	0.0697918	0.266667	180	0.0352907	0.0534312	1	-0.567278
S11_30441034	11	30441034	0.0697918	0.266667	180	0.0352907	0.0534312	1	-0.567278
S3_45044459	3	45044459	0.0697962	0.408333	180	0.0352907	0.0534306	1	-0.879246
S2_36363469	2	36363469	0.0699023	0.45	180	0.0352907	0.0534167	1	-0.661493
S8_56402787	8	56402787	0.0699064	0.4	180	0.0352907	0.0534162	1	-0.688309
S11_51171217	11	51171217	0.0699127	0.286111	180	0.0352907	0.0534154	1	-0.434812
S2_21012599	2	21012599	0.0699924	0.494444	180	0.0352907	0.053405	1	-0.491348
S7_25589454	7	25589454	0.0700319	0.430556	180	0.0352907	0.0533998	1	-0.686516
S2_5951998	2	5951998	0.0700375	0.441667	180	0.0352907	0.0533991	1	-0.452216
S5_3754226	5	3754226	0.0702948	0.161111	180	0.0352907	0.0533655	1	0.583066
S5_3754249	5	3754249	0.0702948	0.161111	180	0.0352907	0.0533655	1	0.583066
S2_33626541	2	33626541	0.070302	0.422222	180	0.0352907	0.0533646	1	0.498588
S11_45016835	11	45016835	0.0703122	0.158333	180	0.0352907	0.0533633	1	-0.579541
S10_1258810	10	1258810	0.0703939	0.405556	180	0.0352907	0.0533527	1	-0.696779
S7_34826212	7	34826212	0.0705728	0.422222	180	0.0352907	0.0533295	1	0.741879
S1_50730988	1	50730988	0.0706669	0.288889	180	0.0352907	0.0533173	1	0.483838
S10_39234740	10	39234740	0.0708641	0.419444	180	0.0352907	0.0532919	1	-0.815649
S6_22989520	6	22989520	0.0709523	0.147222	180	0.0352907	0.0532805	1	0.607161
S6_22989572	6	22989572	0.0709523	0.147222	180	0.0352907	0.0532805	1	0.607161
S6_22989574	6	22989574	0.0709523	0.147222	180	0.0352907	0.0532805	1	0.607161
S6_30287309	6	30287309	0.0710616	0.405556	180	0.0352907	0.0532665	1	0.736172
S4_39325274	4	39325274	0.0712028	0.361111	180	0.0352907	0.0532483	1	-0.461791
S5_3462873	5	3462873	0.0712215	0.266667	180	0.0352907	0.0532459	1	0.508681
S2_48682285	2	48682285	0.0712326	0.402778	180	0.0352907	0.0532445	1	0.384014
S5_988880	5	988880	0.0712376	0.419444	180	0.0352907	0.0532439	1	0.338561
S9_13985531	9	13985531	0.0712385	0.180556	180	0.0352907	0.0532438	1	-0.529267
S11_35572005	11	35572005	0.0712496	0.480556	180	0.0352907	0.0532423	1	-0.548431
S4_45977613	4	45977613	0.0713508	0.225	180	0.0352907	0.0532294	1	0.455644
S1_5016387	1	5016387	0.0714284	0.422222	180	0.0352907	0.0532195	1	-0.620965
S4_46589904	4	46589904	0.0714683	0.213889	180	0.0352907	0.0532144	1	-0.495593
S4_46589934	4	46589934	0.0714683	0.213889	180	0.0352907	0.0532144	1	-0.495593
S3_49613642	3	49613642	0.0715183	0.188889	180	0.0352907	0.053208	1	-0.615336
S2_31747845	2	31747845	0.0715296	0.494444	180	0.0352907	0.0532065	1	0.479553
S7_3524877	7	3524877	0.0715404	0.158333	180	0.0352907	0.0532052	1	-0.617703
S7_3524891	7	3524891	0.0715404	0.158333	180	0.0352907	0.0532052	1	-0.617703
S7_3524917	7	3524917	0.0715404	0.158333	180	0.0352907	0.0532052	1	-0.617703
S2_28037823	2	28037823	0.0715577	0.483333	180	0.0352907	0.053203	1	-0.465186
S3_48148145	3	48148145	0.0716625	0.169444	180	0.0352907	0.0531896	1	-0.58915
S11_4787925	11	4787925	0.0717255	0.177778	180	0.0352907	0.0531816	1	0.58775
S5_40776718	5	40776718	0.0718053	0.225	180	0.0352907	0.0531714	1	-0.511391
S5_958255	5	958255	0.071852	0.227778	180	0.0352907	0.0531655	1	0.423022
S9_21254029	9	21254029	0.0718852	0.416667	180	0.0352907	0.0531613	1	-0.737464
S10_3050633	10	3050633	0.0719751	0.258333	180	0.0352907	0.0531499	1	0.431125
S1_44742739	1	44742739	0.0720202	0.197222	180	0.0352907	0.0531442	1	-0.426934
S5_30391709	5	30391709	0.0720208	0.277778	180	0.0352907	0.0531441	1	0.516799
S6_29913665	6	29913665	0.0720944	0.422222	180	0.0352907	0.0531348	1	0.895966
S6_29913703	6	29913703	0.0720944	0.422222	180	0.0352907	0.0531348	1	0.895966
S6_29913721	6	29913721	0.0720944	0.422222	180	0.0352907	0.0531348	1	0.895966
S6_29913725	6	29913725	0.0720944	0.422222	180	0.0352907	0.0531348	1	0.895966
S2_27956434	2	27956434	0.072196	0.338889	180	0.0352907	0.053122	1	0.585834
S2_27956441	2	27956441	0.072196	0.338889	180	0.0352907	0.053122	1	0.585834
S2_27956449	2	27956449	0.072196	0.338889	180	0.0352907	0.053122	1	0.585834
S2_27956482	2	27956482	0.072196	0.338889	180	0.0352907	0.053122	1	0.585834
S6_30287506	6	30287506	0.0724684	0.261111	180	0.0352907	0.0530876	1	0.611017
S6_30287537	6	30287537	0.0724684	0.261111	180	0.0352907	0.0530876	1	0.611017
S3_30156694	3	30156694	0.0725477	0.269444	180	0.0352907	0.0530777	1	-0.61607
S10_3389258	10	3389258	0.0725558	0.15	180	0.0352907	0.0530766	1	0.736316
S6_22235814	6	22235814	0.07256	0.408333	180	0.0352907	0.0530761	1	0.906577
S3_730200	3	730200	0.0725988	0.136111	180	0.0352907	0.0530712	1	0.604662
S2_47384270	2	47384270	0.0726074	0.325	180	0.0352907	0.0530701	1	0.449309
S2_47384296	2	47384296	0.0726074	0.325	180	0.0352907	0.0530701	1	0.449309
S1_9607589	1	9607589	0.0726108	0.397222	180	0.0352907	0.0530697	1	-0.775289
S1_9607610	1	9607610	0.0726108	0.397222	180	0.0352907	0.0530697	1	-0.775289
S9_8245082	9	8245082	0.0726362	0.411111	180	0.0352907	0.0530665	1	-1.08692
S5_3754182	5	3754182	0.0726369	0.208333	180	0.0352907	0.0530665	1	0.572881
S5_3754227	5	3754227	0.0726369	0.208333	180	0.0352907	0.0530665	1	0.572881
S3_51140535	3	51140535	0.0728989	0.180556	180	0.0352907	0.0530336	1	0.499424
S3_51140537	3	51140537	0.0728989	0.180556	180	0.0352907	0.0530336	1	0.499424
S3_40318649	3	40318649	0.0730976	0.208333	180	0.0352907	0.0530088	1	0.433062
S6_30323104	6	30323104	0.0731093	0.397222	180	0.0352907	0.0530074	1	-0.692986
S6_30323107	6	30323107	0.0731093	0.397222	180	0.0352907	0.0530074	1	-0.692986
S1_445847	1	445847	0.0733796	0.358333	180	0.0352907	0.0529738	1	-0.709326
S11_41980868	11	41980868	0.073528	0.161111	180	0.0352907	0.0529554	1	-0.605917
S6_448492	6	448492	0.0736198	0.247222	180	0.0352907	0.052944	1	-0.424841
S2_28210100	2	28210100	0.073685	0.477778	180	0.0352907	0.052936	1	-0.503629
S2_47883432	2	47883432	0.0736892	0.313889	180	0.0352907	0.0529354	1	-0.391901
S8_58557443	8	58557443	0.0737116	0.413889	180	0.0352907	0.0529327	1	-0.759017
S9_8636368	9	8636368	0.0738189	0.361111	180	0.0352907	0.0529194	1	-0.361851
S11_51584818	11	51584818	0.0739104	0.294444	180	0.0352907	0.0529082	1	0.45932
S9_6574441	9	6574441	0.0739364	0.416667	180	0.0352907	0.052905	1	-0.791107
S15_529080	NA	529080	0.073977	0.477778	180	0.0352907	0.0529	1	-0.454608
S5_26072833	5	26072833	0.0740217	0.141667	180	0.0352907	0.0528945	1	-0.714657
S3_48308745	3	48308745	0.07406	0.394444	180	0.0352907	0.0528898	1	-0.869956
S3_48308757	3	48308757	0.07406	0.394444	180	0.0352907	0.0528898	1	-0.869956
S11_51612562	11	51612562	0.0741083	0.275	180	0.0352907	0.0528838	1	-0.808264
S82_16749	NA	16749	0.074193	0.438889	180	0.0352907	0.0528734	1	-0.536956
S6_18210954	6	18210954	0.0742452	0.155556	180	0.0352907	0.052867	1	0.491135
S9_6975427	9	6975427	0.0743769	0.436111	180	0.0352907	0.0528509	1	-0.709199
S2_41768892	2	41768892	0.0745286	0.255556	180	0.0352907	0.0528324	1	0.444415
S10_20878736	10	20878736	0.0746885	0.308333	180	0.0352907	0.0528129	1	0.393173
S10_627205	10	627205	0.0747103	0.347222	180	0.0352907	0.0528102	1	0.631517
S10_627220	10	627220	0.0747103	0.347222	180	0.0352907	0.0528102	1	0.631517
S10_627233	10	627233	0.0747103	0.347222	180	0.0352907	0.0528102	1	0.631517
S4_2752281	4	2752281	0.0747985	0.202778	180	0.0352907	0.0527995	1	-0.448008
S9_12356187	9	12356187	0.0748083	0.422222	180	0.0352907	0.0527983	1	-0.856125
S4_27208669	4	27208669	0.0748829	0.147222	180	0.0352907	0.0527893	1	0.623886
S5_12875087	5	12875087	0.0748955	0.197222	180	0.0352907	0.0527877	1	0.496047
S5_12875101	5	12875101	0.0748955	0.197222	180	0.0352907	0.0527877	1	0.496047
S5_12875102	5	12875102	0.0748955	0.197222	180	0.0352907	0.0527877	1	0.496047
S5_12875113	5	12875113	0.0748955	0.197222	180	0.0352907	0.0527877	1	0.496047
S5_12875114	5	12875114	0.0748955	0.197222	180	0.0352907	0.0527877	1	0.496047
S5_12875117	5	12875117	0.0748955	0.197222	180	0.0352907	0.0527877	1	0.496047
S5_36610531	5	36610531	0.0749369	0.45	180	0.0352907	0.0527827	1	0.5288
S3_29329818	3	29329818	0.07497	0.166667	180	0.0352907	0.0527787	1	0.622528
S3_41710313	3	41710313	0.0749886	0.438889	180	0.0352907	0.0527764	1	0.677694
S8_62807521	8	62807521	0.0749916	0.402778	180	0.0352907	0.0527761	1	0.542071
S9_5840667	9	5840667	0.0750152	0.294444	180	0.0352907	0.0527732	1	0.37333
S1_1692509	1	1692509	0.0753148	0.4	180	0.0352907	0.052737	1	-0.7335
S7_3568766	7	3568766	0.0753309	0.316667	180	0.0352907	0.052735	1	0.414612
S5_1289840	5	1289840	0.0753456	0.155556	180	0.0352907	0.0527333	1	-0.564666
S2_25166797	2	25166797	0.075363	0.177778	180	0.0352907	0.0527312	1	-0.466054
S2_49217272	2	49217272	0.0753783	0.330556	180	0.0352907	0.0527293	1	0.41612
S2_49217273	2	49217273	0.0753783	0.330556	180	0.0352907	0.0527293	1	0.41612
S58_15475	NA	15475	0.075386	0.15	180	0.0352907	0.0527284	1	-0.583088
S8_53902335	8	53902335	0.0753963	0.427778	180	0.0352907	0.0527272	1	-0.675089
S2_31628013	2	31628013	0.0754751	0.416667	180	0.0352907	0.0527177	1	0.41417
S9_11139657	9	11139657	0.0754803	0.402778	180	0.0352907	0.052717	1	-1.02734
S7_25589407	7	25589407	0.0754993	0.427778	180	0.0352907	0.0527148	1	-0.655333
S8_9641063	8	9641063	0.0755172	0.261111	180	0.0352907	0.0527126	1	0.554758
S7_38052929	7	38052929	0.0755618	0.316667	180	0.0352907	0.0527072	1	-0.609995
S5_39245651	5	39245651	0.0756098	0.419444	180	0.0352907	0.0527015	1	0.37389
S5_39245670	5	39245670	0.0756098	0.419444	180	0.0352907	0.0527015	1	0.37389
S7_9143916	7	9143916	0.075628	0.330556	180	0.0352907	0.0526993	1	-0.50988
S2_48755958	2	48755958	0.0756773	0.416667	180	0.0352907	0.0526934	1	0.335
S1_41916828	1	41916828	0.0757716	0.352778	180	0.0352907	0.0526821	1	0.576462
S1_41916832	1	41916832	0.0757716	0.352778	180	0.0352907	0.0526821	1	0.576462
S1_41916834	1	41916834	0.0757716	0.352778	180	0.0352907	0.0526821	1	0.576462
S1_41916862	1	41916862	0.0757716	0.352778	180	0.0352907	0.0526821	1	0.576462
S1_41916875	1	41916875	0.0757716	0.352778	180	0.0352907	0.0526821	1	0.576462
S8_2094587	8	2094587	0.0758199	0.361111	180	0.0352907	0.0526763	1	-0.528087
S4_1426109	4	1426109	0.0758993	0.313889	180	0.0352907	0.0526668	1	0.559389
S10_38134631	10	38134631	0.0759016	0.402778	180	0.0352907	0.0526665	1	-0.794325
S10_38134645	10	38134645	0.0759016	0.402778	180	0.0352907	0.0526665	1	-0.794325
S6_20164115	6	20164115	0.0760275	0.419444	180	0.0352907	0.0526514	1	-0.996314
S6_26410867	6	26410867	0.0760803	0.466667	180	0.0352907	0.0526451	1	0.672927
S1_41922694	1	41922694	0.0761299	0.369444	180	0.0352907	0.0526392	1	0.503059
S3_3166071	3	3166071	0.0762111	0.394444	180	0.0352907	0.0526295	1	0.566743
S2_38362863	2	38362863	0.0762175	0.355556	180	0.0352907	0.0526288	1	0.475093
S2_45749419	2	45749419	0.0762763	0.416667	180	0.0352907	0.0526218	1	0.503383
S2_45749425	2	45749425	0.0762763	0.416667	180	0.0352907	0.0526218	1	0.503383
S4_46970136	4	46970136	0.0763008	0.261111	180	0.0352907	0.0526189	1	-0.444746
S4_46686691	4	46686691	0.076372	0.283333	180	0.0352907	0.0526104	1	0.50552
S7_38497726	7	38497726	0.0764641	0.369444	180	0.0352907	0.0525995	1	0.503764
S7_38497727	7	38497727	0.0764641	0.369444	180	0.0352907	0.0525995	1	0.503764
S7_38497728	7	38497728	0.0764641	0.369444	180	0.0352907	0.0525995	1	0.503764
S7_38497757	7	38497757	0.0764641	0.369444	180	0.0352907	0.0525995	1	0.503764
S11_30441010	11	30441010	0.0764687	0.175	180	0.0352907	0.0525989	1	0.684757
S11_30441055	11	30441055	0.0764687	0.175	180	0.0352907	0.0525989	1	0.684757
S9_21007822	9	21007822	0.0764694	0.425	180	0.0352907	0.0525988	1	-0.698026
S4_2356775	4	2356775	0.0764851	0.255556	180	0.0352907	0.052597	1	-0.570505
S6_20187993	6	20187993	0.076536	0.275	180	0.0352907	0.0525909	1	0.449304
S4_47833893	4	47833893	0.0766483	0.408333	180	0.0352907	0.0525776	1	-0.638723
S4_15298372	4	15298372	0.0766504	0.408333	180	0.0352907	0.0525774	1	-0.446947
S2_37058055	2	37058055	0.0767749	0.222222	180	0.0352907	0.0525627	1	0.481503
S9_31860416	9	31860416	0.0768121	0.233333	180	0.0352907	0.0525583	1	-0.502281
S13_180867	NA	180867	0.0769008	0.336111	180	0.0352907	0.0525478	1	-0.552312
S2_41621955	2	41621955	0.0769614	0.413889	180	0.0352907	0.0525406	1	-0.794392
S2_41621972	2	41621972	0.0769614	0.413889	180	0.0352907	0.0525406	1	-0.794392
S1_635706	1	635706	0.0770683	0.480556	180	0.0352907	0.0525281	1	0.39127
S8_6961754	8	6961754	0.0770731	0.288889	180	0.0352907	0.0525275	1	0.420133
S9_20343459	9	20343459	0.0771355	0.408333	180	0.0352907	0.0525202	1	0.8428
S9_20343460	9	20343460	0.0771355	0.408333	180	0.0352907	0.0525202	1	0.8428
S9_20343461	9	20343461	0.0771355	0.408333	180	0.0352907	0.0525202	1	0.8428
S9_22671241	9	22671241	0.0772178	0.380556	180	0.0352907	0.0525105	1	-0.687268
S10_42264313	10	42264313	0.0772694	0.327778	180	0.0352907	0.0525044	1	-0.468857
S9_36051915	9	36051915	0.0774047	0.325	180	0.0352907	0.0524886	1	0.461088
S1_6487806	1	6487806	0.0774726	0.308333	180	0.0352907	0.0524806	1	0.470097
S1_45176562	1	45176562	0.0775288	0.180556	180	0.0352907	0.0524741	1	0.617492
S5_35948213	5	35948213	0.0776034	0.427778	180	0.0352907	0.0524653	1	0.523435
S5_35948217	5	35948217	0.0776034	0.427778	180	0.0352907	0.0524653	1	0.523435
S5_958133	5	958133	0.0776751	0.230556	180	0.0352907	0.052457	1	0.402115
S7_24482095	7	24482095	0.0777185	0.447222	180	0.0352907	0.0524519	1	-0.604315
S5_913274	5	913274	0.0778594	0.380556	180	0.0352907	0.0524355	1	0.341919
S11_1276847	11	1276847	0.0779332	0.366667	180	0.0352907	0.0524269	1	-0.388264
S5_5342635	5	5342635	0.0779981	0.375	180	0.0352907	0.0524194	1	0.481016
S8_55004979	8	55004979	0.0781528	0.411111	180	0.0352907	0.0524014	1	-0.716112
S1_45616988	1	45616988	0.0783301	0.219444	180	0.0352907	0.0523809	1	-0.39965
S1_43810972	1	43810972	0.0783315	0.416667	180	0.0352907	0.0523807	1	-0.826394
S7_2886682	7	2886682	0.0783881	0.438889	180	0.0352907	0.0523742	1	-0.699112
S4_5241662	4	5241662	0.0784368	0.413889	180	0.0352907	0.0523686	1	0.564224
S5_4918742	5	4918742	0.0784675	0.205556	180	0.0352907	0.052365	1	0.55576
S54_7103	NA	7103	0.0784831	0.327778	180	0.0352907	0.0523632	1	0.414635
S6_29812802	6	29812802	0.0784901	0.361111	180	0.0352907	0.0523624	1	-0.810241
S9_11862442	9	11862442	0.0787111	0.369444	180	0.0352907	0.0523369	1	0.697121
S11_51654672	11	51654672	0.0788387	0.261111	180	0.0352907	0.0523223	1	-0.624594
S10_3192286	10	3192286	0.0788767	0.397222	180	0.0352907	0.0523179	1	-0.556711
S7_36905971	7	36905971	0.0791288	0.397222	180	0.0352907	0.052289	1	-0.68644
S7_36905972	7	36905972	0.0791288	0.397222	180	0.0352907	0.052289	1	-0.68644
S3_3535577	3	3535577	0.0791613	0.375	180	0.0352907	0.0522853	1	0.529636
S10_7356028	10	7356028	0.0792664	0.258333	180	0.0352907	0.0522733	1	0.900991
S7_37003112	7	37003112	0.0793454	0.416667	180	0.0352907	0.0522643	1	-0.752307
S9_34059534	9	34059534	0.0793898	0.486111	180	0.0352907	0.0522593	1	0.541283
S2_28629788	2	28629788	0.0794891	0.494444	180	0.0352907	0.0522479	1	-0.48147
S8_60859889	8	60859889	0.0795081	0.166667	180	0.0352907	0.0522458	1	0.667685
S6_14802142	6	14802142	0.079521	0.466667	180	0.0352907	0.0522443	1	0.517917
S6_14802151	6	14802151	0.079521	0.466667	180	0.0352907	0.0522443	1	0.517917
S4_2387106	4	2387106	0.0795563	0.391667	180	0.0352907	0.0522403	1	-0.397142
S4_174134	4	174134	0.0795903	0.325	180	0.0352907	0.0522364	1	0.353909
S54_12530	NA	12530	0.0796216	0.125	180	0.0352907	0.0522329	1	-0.641239
S1_3323828	1	3323828	0.0798055	0.255556	180	0.0352907	0.052212	1	0.531132
S4_13933384	4	13933384	0.0798637	0.244444	180	0.0352907	0.0522054	1	0.557287
S4_13933385	4	13933385	0.0798637	0.244444	180	0.0352907	0.0522054	1	0.557287
S10_24098800	10	24098800	0.0799127	0.333333	180	0.0352907	0.0521999	1	0.531085
S6_8347905	6	8347905	0.0801007	0.291667	180	0.0352907	0.0521786	1	0.41967
S6_8347934	6	8347934	0.0801007	0.291667	180	0.0352907	0.0521786	1	0.41967
S6_19130494	6	19130494	0.0801121	0.241667	180	0.0352907	0.0521774	1	0.643576
S1_6452868	1	6452868	0.0801211	0.380556	180	0.0352907	0.0521763	1	-0.368665
S4_46079012	4	46079012	0.0801761	0.419444	180	0.0352907	0.0521701	1	-0.366145
S11_2178642	11	2178642	0.0802663	0.452778	180	0.0352907	0.05216	1	0.49805
S4_41987684	4	41987684	0.0802862	0.405556	180	0.0352907	0.0521577	1	0.484098
S1_49822809	1	49822809	0.0805	0.444444	180	0.0352907	0.0521337	1	0.643481
S2_43529448	2	43529448	0.0805075	0.419444	180	0.0352907	0.0521329	1	-0.703232
S11_1201226	11	1201226	0.0805101	0.322222	180	0.0352907	0.0521326	1	0.407205
S4_46188739	4	46188739	0.0806674	0.155556	180	0.0352907	0.0521149	1	0.530915
S8_45849364	8	45849364	0.080854	0.236111	180	0.0352907	0.0520941	1	0.486271
S2_25196963	2	25196963	0.0809203	0.408333	180	0.0352907	0.0520867	1	0.427899
S6_9787146	6	9787146	0.0809458	0.238889	180	0.0352907	0.0520838	1	-0.428256
S1_13452159	1	13452159	0.0810137	0.247222	180	0.0352907	0.0520763	1	-0.53663
S58_85504	NA	85504	0.0811211	0.35	180	0.0352907	0.0520643	1	-0.508033
S7_5691355	7	5691355	0.0811577	0.444444	180	0.0352907	0.0520602	1	-0.614856
S11_51229387	11	51229387	0.0811972	0.333333	180	0.0352907	0.0520558	1	0.387118
S9_28714664	9	28714664	0.0812509	0.344444	180	0.0352907	0.0520499	1	0.34781
S2_46587924	2	46587924	0.0812519	0.472222	180	0.0352907	0.0520497	1	0.593155
S5_31191693	5	31191693	0.0812604	0.277778	180	0.0352907	0.0520488	1	0.509597
S6_27234902	6	27234902	0.0812968	0.394444	180	0.0352907	0.0520448	1	-0.750141
S11_34070930	11	34070930	0.0813154	0.352778	180	0.0352907	0.0520427	1	-0.620391
S2_49095492	2	49095492	0.0814007	0.358333	180	0.0352907	0.0520332	1	0.319063
S7_36906609	7	36906609	0.0815559	0.386111	180	0.0352907	0.052016	1	-0.721156
S6_18701584	6	18701584	0.0816141	0.438889	180	0.0352907	0.0520096	1	0.620669
S58_15486	NA	15486	0.0816191	0.158333	180	0.0352907	0.0520091	1	0.571469
S2_43438508	2	43438508	0.0816283	0.411111	180	0.0352907	0.052008	1	-0.612724
S11_45234144	11	45234144	0.0816326	0.419444	180	0.0352907	0.0520076	1	-0.658327
S4_1428797	4	1428797	0.0817858	0.225	180	0.0352907	0.0519906	1	-0.459777
S7_32368038	7	32368038	0.0818015	0.391667	180	0.0352907	0.0519889	1	-0.653045
S8_62943369	8	62943369	0.0818097	0.275	180	0.0352907	0.051988	1	0.425015
S1_1193820	1	1193820	0.0820103	0.294444	180	0.0352907	0.0519659	1	-0.520828
S1_1193823	1	1193823	0.0820103	0.294444	180	0.0352907	0.0519659	1	-0.520828
S10_29195186	10	29195186	0.0820235	0.211111	180	0.0352907	0.0519645	1	-0.517457
S2_34087020	2	34087020	0.0820811	0.366667	180	0.0352907	0.0519581	1	0.348732
S9_36130093	9	36130093	0.0820826	0.205556	180	0.0352907	0.051958	1	0.471561
S6_25276549	6	25276549	0.0821069	0.280556	180	0.0352907	0.0519553	1	-0.479584
S1_42233270	1	42233270	0.0821807	0.194444	180	0.0352907	0.0519472	1	-0.526688
S4_46703445	4	46703445	0.0821808	0.233333	180	0.0352907	0.0519472	1	0.524284
S1_1700500	1	1700500	0.0821922	0.15	180	0.0352907	0.0519459	1	0.655147
S5_39117556	5	39117556	0.0822452	0.308333	180	0.0352907	0.0519401	1	-0.341778
S8_20098597	8	20098597	0.0822721	0.3	180	0.0352907	0.0519372	1	0.542061
S8_61987281	8	61987281	0.0824069	0.211111	180	0.0352907	0.0519224	1	-0.516471
S11_4830102	11	4830102	0.0824132	0.341667	180	0.0352907	0.0519217	1	-0.496881
S2_38086562	2	38086562	0.0824601	0.116667	180	0.0352907	0.0519166	1	0.696019
S6_30104764	6	30104764	0.0825132	0.411111	180	0.0352907	0.0519108	1	0.759028
S5_36523599	5	36523599	0.0825844	0.469444	180	0.0352907	0.051903	1	0.538631
S4_1451073	4	1451073	0.0826986	0.294444	180	0.0352907	0.0518906	1	0.378796
S4_1627881	4	1627881	0.0827366	0.316667	180	0.0352907	0.0518864	1	-0.343367
S1_38201125	1	38201125	0.0829008	0.305556	180	0.0352907	0.0518685	1	-0.661951
S10_9189224	10	9189224	0.0829394	0.327778	180	0.0352907	0.0518643	1	0.373809
S6_10529173	6	10529173	0.0829705	0.377778	180	0.0352907	0.051861	1	0.35207
S2_22723919	2	22723919	0.0829834	0.480556	180	0.0352907	0.0518596	1	-0.442753
S11_51585148	11	51585148	0.0830015	0.336111	180	0.0352907	0.0518576	1	0.466677
S3_4304537	3	4304537	0.0830462	0.202778	180	0.0352907	0.0518528	1	0.475159
S8_1955601	8	1955601	0.0830541	0.316667	180	0.0352907	0.0518519	1	-0.416729
S5_979653	5	979653	0.0831371	0.225	180	0.0352907	0.0518429	1	0.406184
S10_4352923	10	4352923	0.0831647	0.161111	180	0.0352907	0.0518399	1	0.543539
S10_4352958	10	4352958	0.0831647	0.161111	180	0.0352907	0.0518399	1	0.543539
S4_38666553	4	38666553	0.0831902	0.438889	180	0.0352907	0.0518371	1	-0.431843
S7_2896023	7	2896023	0.0833054	0.458333	180	0.0352907	0.0518247	1	-0.545899
S54_5683	NA	5683	0.0833314	0.152778	180	0.0352907	0.0518219	1	0.530671
S8_14465935	8	14465935	0.0834489	0.344444	180	0.0352907	0.0518092	1	0.525809
S1_1700527	1	1700527	0.0835049	0.263889	180	0.0352907	0.0518031	1	-0.638928
S7_28996339	7	28996339	0.0835457	0.419444	180	0.0352907	0.0517987	1	0.733406
S7_28996398	7	28996398	0.0835457	0.419444	180	0.0352907	0.0517987	1	0.733406
S2_11834265	2	11834265	0.0835601	0.458333	180	0.0352907	0.0517972	1	-0.477855
S5_36316003	5	36316003	0.0835911	0.472222	180	0.0352907	0.0517938	1	0.523368
S5_36316009	5	36316009	0.0835911	0.472222	180	0.0352907	0.0517938	1	0.523368
S2_12061853	2	12061853	0.083659	0.483333	180	0.0352907	0.0517865	1	-0.444372
S2_48648199	2	48648199	0.0836765	0.463889	180	0.0352907	0.0517846	1	0.346338
S2_48648212	2	48648212	0.0836765	0.463889	180	0.0352907	0.0517846	1	0.346338
S2_48648232	2	48648232	0.0836765	0.463889	180	0.0352907	0.0517846	1	0.346338
S2_47453146	2	47453146	0.0837063	0.25	180	0.0352907	0.0517814	1	0.478529
S11_2303273	11	2303273	0.0837614	0.3	180	0.0352907	0.0517755	1	0.376171
S2_2987244	2	2987244	0.0839324	0.405556	180	0.0352907	0.0517572	1	0.483251
S8_61185322	8	61185322	0.0839644	0.202778	180	0.0352907	0.0517537	1	0.600184
S9_35929649	9	35929649	0.0840372	0.233333	180	0.0352907	0.0517459	1	0.429515
S9_35929658	9	35929658	0.0840372	0.233333	180	0.0352907	0.0517459	1	0.429515
S8_9944941	8	9944941	0.0841898	0.186111	180	0.0352907	0.0517296	1	-0.530922
S3_51015	3	51015	0.0842267	0.469444	180	0.0352907	0.0517257	1	-0.365064
S1_42862537	1	42862537	0.0842312	0.247222	180	0.0352907	0.0517252	1	-0.521424
S11_1087271	11	1087271	0.0843192	0.405556	180	0.0352907	0.0517158	1	0.307644
S9_20429062	9	20429062	0.0843275	0.238889	180	0.0352907	0.0517149	1	0.423425
S4_7272451	4	7272451	0.0843305	0.155556	180	0.0352907	0.0517146	1	0.472834
S1_9794357	1	9794357	0.0846109	0.344444	180	0.0352907	0.0516847	1	-0.478172
S3_8650340	3	8650340	0.0846414	0.419444	180	0.0352907	0.0516815	1	-0.900398
S3_8650348	3	8650348	0.0846414	0.419444	180	0.0352907	0.0516815	1	-0.900398
S15_69574	NA	69574	0.0846637	0.188889	180	0.0352907	0.0516791	1	-0.501704
S7_1860234	7	1860234	0.0847039	0.413889	180	0.0352907	0.0516748	1	-0.842018
S6_15752781	6	15752781	0.0847204	0.413889	180	0.0352907	0.0516731	1	-0.864194
S9_23642831	9	23642831	0.0847244	0.291667	180	0.0352907	0.0516726	1	-0.361364
S2_174561	2	174561	0.0847854	0.494444	180	0.0352907	0.0516662	1	0.4375
S11_6499728	11	6499728	0.0848013	0.4	180	0.0352907	0.0516645	1	-0.823791
S9_21818906	9	21818906	0.0848075	0.4	180	0.0352907	0.0516638	1	-0.696646
S6_25276428	6	25276428	0.084829	0.35	180	0.0352907	0.0516616	1	-0.572565
S11_51893769	11	51893769	0.0848716	0.380556	180	0.0352907	0.051657	1	-0.50812
S7_37424016	7	37424016	0.0849367	0.405556	180	0.0352907	0.0516501	1	-0.811707
S7_37424017	7	37424017	0.0849367	0.405556	180	0.0352907	0.0516501	1	-0.811707
S2_28075984	2	28075984	0.0849684	0.494444	180	0.0352907	0.0516468	1	0.344768
S2_28076031	2	28076031	0.0849684	0.494444	180	0.0352907	0.0516468	1	0.344768
S2_28076032	2	28076032	0.0849684	0.494444	180	0.0352907	0.0516468	1	0.344768
S7_34581055	7	34581055	0.0850086	0.416667	180	0.0352907	0.0516425	1	0.660956
S1_36018509	1	36018509	0.0850445	0.438889	180	0.0352907	0.0516387	1	0.394101
S9_25842511	9	25842511	0.0852124	0.411111	180	0.0352907	0.051621	1	0.557469
S1_50826385	1	50826385	0.085291	0.430556	180	0.0352907	0.0516127	1	-0.568258
S8_364491	8	364491	0.0853465	0.263889	180	0.0352907	0.0516069	1	0.42649
S5_39421491	5	39421491	0.0854267	0.322222	180	0.0352907	0.0515984	1	-0.376417
S209_6756	NA	6756	0.0854888	0.169444	180	0.0352907	0.0515919	1	0.617251
S8_8819108	8	8819108	0.0854959	0.2	180	0.0352907	0.0515912	1	-0.549424
S8_8819118	8	8819118	0.0854959	0.2	180	0.0352907	0.0515912	1	-0.549424
S2_37586654	2	37586654	0.0855068	0.441667	180	0.0352907	0.05159	1	0.537931
S2_37586710	2	37586710	0.0855068	0.441667	180	0.0352907	0.05159	1	0.537931
S4_572300	4	572300	0.0855647	0.241667	180	0.0352907	0.0515839	1	-0.491013
S6_3063282	6	3063282	0.0858388	0.180556	180	0.0352907	0.0515552	1	-0.559596
S10_666806	10	666806	0.08585	0.344444	180	0.0352907	0.051554	1	0.525609
S2_32804009	2	32804009	0.085884	0.488889	180	0.0352907	0.0515505	1	0.474445
S9_10457131	9	10457131	0.0859358	0.377778	180	0.0352907	0.051545	1	-0.800871
S1_3860732	1	3860732	0.0860318	0.280556	180	0.0352907	0.051535	1	0.488139
S2_47621456	2	47621456	0.0860417	0.438889	180	0.0352907	0.051534	1	0.520316
S2_47621522	2	47621522	0.0860417	0.438889	180	0.0352907	0.051534	1	0.520316
S10_4342189	10	4342189	0.0861766	0.277778	180	0.0352907	0.0515199	1	0.571362
S2_48866455	2	48866455	0.0862659	0.261111	180	0.0352907	0.0515106	1	0.492142
S2_1231544	2	1231544	0.0862685	0.402778	180	0.0352907	0.0515103	1	0.606415
S2_28079370	2	28079370	0.0863666	0.405556	180	0.0352907	0.0515001	1	0.404628
S8_40803500	8	40803500	0.0864823	0.4	180	0.0352907	0.0514881	1	-0.59757
S4_1431509	4	1431509	0.0865289	0.338889	180	0.0352907	0.0514833	1	-0.391153
S4_1431513	4	1431513	0.0865289	0.338889	180	0.0352907	0.0514833	1	-0.391153
S4_1431520	4	1431520	0.0865289	0.338889	180	0.0352907	0.0514833	1	-0.391153
S4_1431521	4	1431521	0.0865289	0.338889	180	0.0352907	0.0514833	1	-0.391153
S4_1431528	4	1431528	0.0865289	0.338889	180	0.0352907	0.0514833	1	-0.391153
S3_50788368	3	50788368	0.0866067	0.377778	180	0.0352907	0.0514752	1	-0.615896
S6_9560160	6	9560160	0.0866397	0.283333	180	0.0352907	0.0514718	1	0.812398
S2_41312515	2	41312515	0.0867241	0.422222	180	0.0352907	0.0514631	1	-0.646698
S54_8612	NA	8612	0.0869139	0.280556	180	0.0352907	0.0514434	1	-0.636291
S5_35948086	5	35948086	0.0870418	0.383333	180	0.0352907	0.0514302	1	0.42157
S5_5206123	5	5206123	0.0871425	0.483333	180	0.0352907	0.0514199	1	0.375783
S3_52214941	3	52214941	0.0871806	0.411111	180	0.0352907	0.0514159	1	-0.964517
S3_52214943	3	52214943	0.0871806	0.411111	180	0.0352907	0.0514159	1	-0.964517
S6_17638773	6	17638773	0.0872882	0.411111	180	0.0352907	0.0514049	1	-0.913316
S9_37902850	9	37902850	0.0873191	0.380556	180	0.0352907	0.0514017	1	-0.488097
S8_61526793	8	61526793	0.0873298	0.372222	180	0.0352907	0.0514006	1	0.464329
S9_12964848	9	12964848	0.0875584	0.419444	180	0.0352907	0.0513772	1	-0.759466
S11_2596573	11	2596573	0.0876353	0.166667	180	0.0352907	0.0513693	1	0.503316
S5_32488938	5	32488938	0.0877056	0.361111	180	0.0352907	0.0513621	1	0.497952
S11_49266807	11	49266807	0.0877657	0.369444	180	0.0352907	0.051356	1	-0.563529
S11_49266820	11	49266820	0.0877657	0.369444	180	0.0352907	0.051356	1	-0.563529
S1_41635156	1	41635156	0.0878086	0.4	180	0.0352907	0.0513516	1	-0.761658
S1_41635183	1	41635183	0.0878086	0.4	180	0.0352907	0.0513516	1	-0.761658
S1_41635197	1	41635197	0.0878086	0.4	180	0.0352907	0.0513516	1	-0.761658
S17_316441	NA	316441	0.0878108	0.188889	180	0.0352907	0.0513514	1	-0.576916
S2_47972996	2	47972996	0.0878169	0.5	180	0.0352907	0.0513507	1	-0.489439
S1_50731063	1	50731063	0.0878499	0.308333	180	0.0352907	0.0513474	1	0.447597
S1_50731064	1	50731064	0.0878499	0.308333	180	0.0352907	0.0513474	1	0.447597
S4_572298	4	572298	0.0880647	0.291667	180	0.0352907	0.0513255	1	-0.421765
S8_8078073	8	8078073	0.0881938	0.205556	180	0.0352907	0.0513124	1	-0.473364
S3_50758463	3	50758463	0.0882246	0.397222	180	0.0352907	0.0513092	1	-1.04673
S3_51598191	3	51598191	0.0882529	0.45	180	0.0352907	0.0513063	1	-0.52766
S5_11496644	5	11496644	0.0883266	0.225	180	0.0352907	0.0512989	1	0.470853
S7_9067108	7	9067108	0.0885102	0.405556	180	0.0352907	0.0512803	1	-0.639679
S8_53918163	8	53918163	0.0885511	0.402778	180	0.0352907	0.0512761	1	0.724302
S3_35573111	3	35573111	0.088652	0.408333	180	0.0352907	0.0512659	1	-0.725596
S2_4772892	2	4772892	0.0886843	0.444444	180	0.0352907	0.0512627	1	0.395286
S10_39231906	10	39231906	0.0887458	0.425	180	0.0352907	0.0512565	1	-0.586959
S15_215964	NA	215964	0.0889127	0.388889	180	0.0352907	0.0512396	1	-0.883109
S15_215970	NA	215970	0.0889127	0.388889	180	0.0352907	0.0512396	1	-0.883109
S15_215974	NA	215974	0.0889127	0.388889	180	0.0352907	0.0512396	1	-0.883109
S15_215998	NA	215998	0.0889127	0.388889	180	0.0352907	0.0512396	1	-0.883109
S10_43376065	10	43376065	0.0892846	0.452778	180	0.0352907	0.0512023	1	-0.475876
S10_43376073	10	43376073	0.0892846	0.452778	180	0.0352907	0.0512023	1	-0.475876
S7_5442891	7	5442891	0.0892911	0.416667	180	0.0352907	0.0512016	1	-0.711481
S7_5442927	7	5442927	0.0892911	0.416667	180	0.0352907	0.0512016	1	-0.711481
S9_29122642	9	29122642	0.089356	0.411111	180	0.0352907	0.0511951	1	0.704525
S9_29122659	9	29122659	0.089356	0.411111	180	0.0352907	0.0511951	1	0.704525
S9_29122661	9	29122661	0.089356	0.411111	180	0.0352907	0.0511951	1	0.704525
S4_28343094	4	28343094	0.0894034	0.358333	180	0.0352907	0.0511904	1	0.551736
S4_28343128	4	28343128	0.0894034	0.358333	180	0.0352907	0.0511904	1	0.551736
S6_27348207	6	27348207	0.0894056	0.4	180	0.0352907	0.0511901	1	-0.754172
S6_27348209	6	27348209	0.0894056	0.4	180	0.0352907	0.0511901	1	-0.754172
S6_18418155	6	18418155	0.0895448	0.344444	180	0.0352907	0.0511762	1	-0.67578
S3_44118808	3	44118808	0.0896354	0.438889	180	0.0352907	0.0511672	1	0.644313
S3_36213088	3	36213088	0.0896748	0.308333	180	0.0352907	0.0511632	1	-0.391405
S10_4904287	10	4904287	0.0897638	0.461111	180	0.0352907	0.0511544	1	0.492698
S10_4904308	10	4904308	0.0897638	0.461111	180	0.0352907	0.0511544	1	0.492698
S10_4904321	10	4904321	0.0897638	0.461111	180	0.0352907	0.0511544	1	0.492698
S7_4303691	7	4303691	0.0898253	0.455556	180	0.0352907	0.0511482	1	0.558153
S9_18409456	9	18409456	0.089866	0.388889	180	0.0352907	0.0511442	1	-0.853862
S9_18409477	9	18409477	0.089866	0.388889	180	0.0352907	0.0511442	1	-0.853862
S54_11502	NA	11502	0.0898724	0.419444	180	0.0352907	0.0511435	1	0.44877
S9_23590296	9	23590296	0.0900187	0.383333	180	0.0352907	0.051129	1	-0.749998
S8_9096430	8	9096430	0.0900554	0.361111	180	0.0352907	0.0511254	1	-0.596725
S9_30691122	9	30691122	0.0900604	0.419444	180	0.0352907	0.0511249	1	-0.730677
S9_14323902	9	14323902	0.0900732	0.377778	180	0.0352907	0.0511236	1	-0.401554
S5_550506	5	550506	0.0901223	0.425	180	0.0352907	0.0511187	1	-0.405001
S4_1970704	4	1970704	0.0901704	0.216667	180	0.0352907	0.0511139	1	-0.38705
S9_5367006	9	5367006	0.0901809	0.183333	180	0.0352907	0.0511129	1	0.58755
S11_7215807	11	7215807	0.0901913	0.416667	180	0.0352907	0.0511119	1	0.567569
S11_2201094	11	2201094	0.090216	0.466667	180	0.0352907	0.0511094	1	0.458612
S2_13946376	2	13946376	0.0903984	0.416667	180	0.0352907	0.0510914	1	-0.427372
S7_38863655	7	38863655	0.0906904	0.227778	180	0.0352907	0.0510625	1	0.537116
S10_42047211	10	42047211	0.0907193	0.325	180	0.0352907	0.0510597	1	-0.458048
S10_42047225	10	42047225	0.0907193	0.325	180	0.0352907	0.0510597	1	-0.458048
S10_42047236	10	42047236	0.0907193	0.325	180	0.0352907	0.0510597	1	-0.458048
S10_42047246	10	42047246	0.0907193	0.325	180	0.0352907	0.0510597	1	-0.458048
S9_21381532	9	21381532	0.0907198	0.441667	180	0.0352907	0.0510596	1	0.541434
S9_28045097	9	28045097	0.0907221	0.397222	180	0.0352907	0.0510594	1	-0.676364
S8_61337995	8	61337995	0.0908003	0.425	180	0.0352907	0.0510517	1	-0.733093
S11_48385297	11	48385297	0.0908238	0.405556	180	0.0352907	0.0510494	1	0.534793
S10_9189223	10	9189223	0.0909265	0.319444	180	0.0352907	0.0510393	1	0.363219
S9_26056962	9	26056962	0.0909415	0.386111	180	0.0352907	0.0510378	1	-0.728196
S4_46298890	4	46298890	0.0909743	0.244444	180	0.0352907	0.0510346	1	-0.47384
S6_29351699	6	29351699	0.0910118	0.391667	180	0.0352907	0.0510309	1	-0.907139
S6_29351701	6	29351701	0.0910118	0.391667	180	0.0352907	0.0510309	1	-0.907139
S8_60316709	8	60316709	0.0910749	0.172222	180	0.0352907	0.0510247	1	0.596249
S5_352625	5	352625	0.0910908	0.341667	180	0.0352907	0.0510232	1	0.535293
S5_352645	5	352645	0.0910908	0.341667	180	0.0352907	0.0510232	1	0.535293
S8_5263462	8	5263462	0.0911297	0.358333	180	0.0352907	0.0510194	1	-0.478138
S7_4211768	7	4211768	0.0912135	0.386111	180	0.0352907	0.0510111	1	0.462542
S5_33653053	5	33653053	0.0912693	0.458333	180	0.0352907	0.0510057	1	0.513989
S6_26374955	6	26374955	0.0912808	0.419444	180	0.0352907	0.0510046	1	-0.639505
S3_11248788	3	11248788	0.0913303	0.2	180	0.0352907	0.0509997	1	-0.498291
S7_400779	7	400779	0.0915237	0.4	180	0.0352907	0.0509808	1	-0.655172
S8_3106539	8	3106539	0.0915551	0.422222	180	0.0352907	0.0509778	1	-0.703712
S2_31747852	2	31747852	0.0917662	0.494444	180	0.0352907	0.0509572	1	0.450711
S11_7306612	11	7306612	0.0917668	0.25	180	0.0352907	0.0509571	1	0.515591
S8_53645509	8	53645509	0.0919354	0.391667	180	0.0352907	0.0509407	1	-0.647272
S8_57704635	8	57704635	0.0920512	0.413889	180	0.0352907	0.0509295	1	0.807476
S5_17380560	5	17380560	0.0920936	0.358333	180	0.0352907	0.0509254	1	0.449979
S5_17380590	5	17380590	0.0920936	0.358333	180	0.0352907	0.0509254	1	0.449979
S2_46907306	2	46907306	0.0921027	0.177778	180	0.0352907	0.0509245	1	-0.554205
S4_15789210	4	15789210	0.0922128	0.347222	180	0.0352907	0.0509139	1	0.574934
S4_46297166	4	46297166	0.0922329	0.283333	180	0.0352907	0.0509119	1	-0.445022
S4_46297173	4	46297173	0.0922329	0.283333	180	0.0352907	0.0509119	1	-0.445022
S4_46297201	4	46297201	0.0922329	0.283333	180	0.0352907	0.0509119	1	-0.445022
S10_37086695	10	37086695	0.0922422	0.405556	180	0.0352907	0.050911	1	0.814141
S11_2520551	11	2520551	0.0923372	0.241667	180	0.0352907	0.0509018	1	0.530332
S2_670395	2	670395	0.0923742	0.163889	180	0.0352907	0.0508983	1	-0.686194
S1_37197328	1	37197328	0.0923862	0.183333	180	0.0352907	0.0508971	1	-0.563878
S1_37197332	1	37197332	0.0923862	0.183333	180	0.0352907	0.0508971	1	-0.563878
S11_31220994	11	31220994	0.0924712	0.419444	180	0.0352907	0.0508889	1	-0.624322
S1_48364135	1	48364135	0.092519	0.386111	180	0.0352907	0.0508843	1	0.473813
S4_4083283	4	4083283	0.0926586	0.316667	180	0.0352907	0.0508708	1	0.419345
S11_30994787	11	30994787	0.0926771	0.158333	180	0.0352907	0.0508691	1	-0.606247
S9_37800016	9	37800016	0.0927373	0.488889	180	0.0352907	0.0508633	1	0.516328
S9_37800017	9	37800017	0.0927373	0.488889	180	0.0352907	0.0508633	1	0.516328
S11_50670915	11	50670915	0.092758	0.263889	180	0.0352907	0.0508613	1	0.520876
S8_61388458	8	61388458	0.092888	0.163889	180	0.0352907	0.0508488	1	-0.64908
S1_51036530	1	51036530	0.0929512	0.441667	180	0.0352907	0.0508427	1	0.483529
S11_51790253	11	51790253	0.093055	0.236111	180	0.0352907	0.0508328	1	0.561831
S2_45978793	2	45978793	0.0930933	0.411111	180	0.0352907	0.0508291	1	-0.671386
S2_33604791	2	33604791	0.0931556	0.469444	180	0.0352907	0.0508231	1	0.51725
S2_38631132	2	38631132	0.0932438	0.213889	180	0.0352907	0.0508147	1	-0.512805
S1_46193727	1	46193727	0.0932554	0.441667	180	0.0352907	0.0508136	1	0.634453
S8_45849466	8	45849466	0.0932555	0.216667	180	0.0352907	0.0508136	1	0.57363
S6_21755313	6	21755313	0.0932853	0.225	180	0.0352907	0.0508107	1	-0.46556
S8_61885660	8	61885660	0.0933362	0.15	180	0.0352907	0.0508059	1	-0.611835
S8_61885671	8	61885671	0.0933362	0.15	180	0.0352907	0.0508059	1	-0.611835
S4_44364983	4	44364983	0.0935837	0.288889	180	0.0352907	0.0507823	1	0.345349
S1_32442846	1	32442846	0.0936912	0.436111	180	0.0352907	0.050772	1	-0.700488
S8_61891712	8	61891712	0.0937585	0.188889	180	0.0352907	0.0507656	1	0.465722
S9_30019479	9	30019479	0.0937875	0.427778	180	0.0352907	0.0507629	1	-0.712887
S2_48831970	2	48831970	0.0937919	0.358333	180	0.0352907	0.0507625	1	0.37877
S4_4766537	4	4766537	0.0938169	0.213889	180	0.0352907	0.0507601	1	-0.645414
S4_4766550	4	4766550	0.0938169	0.213889	180	0.0352907	0.0507601	1	-0.645414
S4_4766552	4	4766552	0.0938169	0.213889	180	0.0352907	0.0507601	1	-0.645414
S7_32368034	7	32368034	0.0938443	0.397222	180	0.0352907	0.0507575	1	-0.662466
S3_11250960	3	11250960	0.0938607	0.305556	180	0.0352907	0.0507559	1	0.452631
S3_36825468	3	36825468	0.0939001	0.408333	180	0.0352907	0.0507522	1	0.755046
S11_50259240	11	50259240	0.0939295	0.219444	180	0.0352907	0.0507494	1	0.453737
S11_2152129	11	2152129	0.0939747	0.261111	180	0.0352907	0.0507451	1	0.361137
S9_15629232	9	15629232	0.0939857	0.402778	180	0.0352907	0.0507441	1	-0.80038
S1_47706786	1	47706786	0.0940419	0.497222	180	0.0352907	0.0507388	1	0.560323
S1_47721512	1	47721512	0.0940446	0.388889	180	0.0352907	0.0507385	1	-0.340568
S3_50229537	3	50229537	0.0940745	0.158333	180	0.0352907	0.0507357	1	0.599137
S3_50229572	3	50229572	0.0940745	0.158333	180	0.0352907	0.0507357	1	0.599137
S3_25154171	3	25154171	0.0941299	0.369444	180	0.0352907	0.0507304	1	0.571265
S7_34698507	7	34698507	0.094138	0.355556	180	0.0352907	0.0507297	1	0.587461
S7_34698539	7	34698539	0.094138	0.355556	180	0.0352907	0.0507297	1	0.587461
S7_34698563	7	34698563	0.094138	0.355556	180	0.0352907	0.0507297	1	0.587461
S7_29981509	7	29981509	0.0941639	0.402778	180	0.0352907	0.0507272	1	-0.625187
S9_18409412	9	18409412	0.094165	0.405556	180	0.0352907	0.0507271	1	-0.842273
S9_2388562	9	2388562	0.094242	0.377778	180	0.0352907	0.0507198	1	0.328282
S2_30314069	2	30314069	0.0942596	0.497222	180	0.0352907	0.0507182	1	0.504012
S5_6365643	5	6365643	0.094347	0.483333	180	0.0352907	0.0507099	1	-0.652917
S3_32538145	3	32538145	0.09442	0.425	180	0.0352907	0.050703	1	-0.763212
S1_49277206	1	49277206	0.0944719	0.166667	180	0.0352907	0.0506981	1	-0.509417
S4_20337288	4	20337288	0.0945362	0.261111	180	0.0352907	0.0506921	1	-0.595547
S4_20337294	4	20337294	0.0945362	0.261111	180	0.0352907	0.0506921	1	-0.595547
S4_20337309	4	20337309	0.0945362	0.261111	180	0.0352907	0.0506921	1	-0.595547
S4_20337332	4	20337332	0.0945362	0.261111	180	0.0352907	0.0506921	1	-0.595547
S4_20337339	4	20337339	0.0945362	0.261111	180	0.0352907	0.0506921	1	-0.595547
S2_4685051	2	4685051	0.094621	0.458333	180	0.0352907	0.0506841	1	-0.414888
S8_62325609	8	62325609	0.0947064	0.208333	180	0.0352907	0.0506761	1	0.550375
S3_35678955	3	35678955	0.0947485	0.358333	180	0.0352907	0.0506721	1	-0.750109
S3_35678966	3	35678966	0.0947485	0.358333	180	0.0352907	0.0506721	1	-0.750109
S1_1927067	1	1927067	0.0948418	0.4	180	0.0352907	0.0506634	1	-0.804688
S5_2198741	5	2198741	0.0948488	0.411111	180	0.0352907	0.0506627	1	0.610298
S5_35139809	5	35139809	0.0948805	0.455556	180	0.0352907	0.0506597	1	0.550657
S11_49492540	11	49492540	0.0949255	0.186111	180	0.0352907	0.0506555	1	0.505461
S15_178932	NA	178932	0.0949444	0.169444	180	0.0352907	0.0506537	1	0.523135
S5_35139810	5	35139810	0.0949615	0.441667	180	0.0352907	0.0506521	1	0.49481
S9_9567019	9	9567019	0.0949651	0.255556	180	0.0352907	0.0506518	1	-0.505018
S3_50788402	3	50788402	0.0950158	0.369444	180	0.0352907	0.050647	1	-0.629427
S2_43444154	2	43444154	0.0950825	0.433333	180	0.0352907	0.0506408	1	-0.650983
S4_44049640	4	44049640	0.095136	0.247222	180	0.0352907	0.0506358	1	-0.42131
S3_43625645	3	43625645	0.0951707	0.347222	180	0.0352907	0.0506326	1	0.468023
S70_21005	NA	21005	0.0954218	0.386111	180	0.0352907	0.0506091	1	-0.477407
S5_2491010	5	2491010	0.0954396	0.355556	180	0.0352907	0.0506075	1	0.61207
S6_25327600	6	25327600	0.0954528	0.305556	180	0.0352907	0.0506062	1	-0.478271
S6_25327614	6	25327614	0.0954528	0.305556	180	0.0352907	0.0506062	1	-0.478271
S2_47621609	2	47621609	0.0955355	0.216667	180	0.0352907	0.0505985	1	0.501437
S6_2224185	6	2224185	0.0955581	0.230556	180	0.0352907	0.0505964	1	-0.415985
S7_25653731	7	25653731	0.0956332	0.436111	180	0.0352907	0.0505894	1	-0.590557
S2_37577805	2	37577805	0.0956509	0.175	180	0.0352907	0.0505878	1	0.542957
S5_38993946	5	38993946	0.0957132	0.369444	180	0.0352907	0.050582	1	0.412846
S4_47396174	4	47396174	0.0957583	0.133333	180	0.0352907	0.0505778	1	-0.55108
S2_33714310	2	33714310	0.0957688	0.480556	180	0.0352907	0.0505768	1	-0.417249
S3_35695104	3	35695104	0.0958471	0.422222	180	0.0352907	0.0505696	1	-0.351708
S7_33229207	7	33229207	0.0959005	0.430556	180	0.0352907	0.0505646	1	-0.856968
S8_7767341	8	7767341	0.0959088	0.358333	180	0.0352907	0.0505638	1	-0.504194
S8_7767345	8	7767345	0.0959088	0.358333	180	0.0352907	0.0505638	1	-0.504194
S3_38004049	3	38004049	0.0959102	0.480556	180	0.0352907	0.0505637	1	-0.387582
S8_55108156	8	55108156	0.0960351	0.411111	180	0.0352907	0.0505521	1	-0.889797
S2_46455507	2	46455507	0.0960433	0.277778	180	0.0352907	0.0505514	1	0.353906
S5_4487238	5	4487238	0.0960826	0.366667	180	0.0352907	0.0505477	1	0.394839
S10_9327443	10	9327443	0.0961167	0.4	180	0.0352907	0.0505446	1	-0.914714
S8_62939709	8	62939709	0.0963635	0.433333	180	0.0352907	0.0505218	1	0.476098
S6_23114593	6	23114593	0.0964122	0.219444	180	0.0352907	0.0505173	1	-0.499237
S3_4226225	3	4226225	0.0964362	0.327778	180	0.0352907	0.0505151	1	0.495109
S3_4226230	3	4226230	0.0964362	0.327778	180	0.0352907	0.0505151	1	0.495109
S5_31174346	5	31174346	0.0964443	0.380556	180	0.0352907	0.0505144	1	0.552142
S5_7377143	5	7377143	0.0965782	0.463889	180	0.0352907	0.050502	1	0.520269
S2_34818910	2	34818910	0.0966038	0.491667	180	0.0352907	0.0504997	1	0.473849
S4_33782519	4	33782519	0.096665	0.388889	180	0.0352907	0.0504941	1	-0.415583
S4_33782556	4	33782556	0.096665	0.388889	180	0.0352907	0.0504941	1	-0.415583
S5_39574597	5	39574597	0.0966692	0.258333	180	0.0352907	0.0504937	1	0.433599
S10_8107131	10	8107131	0.096674	0.263889	180	0.0352907	0.0504932	1	-0.45473
S3_44441462	3	44441462	0.09672	0.416667	180	0.0352907	0.050489	1	0.736849
S2_38363358	2	38363358	0.0967809	0.286111	180	0.0352907	0.0504834	1	0.678379
S11_52841809	11	52841809	0.0967978	0.377778	180	0.0352907	0.0504819	1	-0.494534
S7_1018517	7	1018517	0.0968397	0.233333	180	0.0352907	0.050478	1	0.455249
S1_47371653	1	47371653	0.0968454	0.436111	180	0.0352907	0.0504775	1	0.659492
S6_28898207	6	28898207	0.0969203	0.416667	180	0.0352907	0.0504706	1	-0.832284
S6_29446210	6	29446210	0.0969594	0.388889	180	0.0352907	0.050467	1	-0.646255
S2_29790589	2	29790589	0.0969759	0.480556	180	0.0352907	0.0504655	1	-0.452901
S8_8618659	8	8618659	0.0970417	0.222222	180	0.0352907	0.0504595	1	0.493822
S7_38836944	7	38836944	0.0971547	0.266667	180	0.0352907	0.0504492	1	0.448127
S2_22981238	2	22981238	0.0971766	0.488889	180	0.0352907	0.0504472	1	0.452729
S1_48823317	1	48823317	0.0973425	0.369444	180	0.0352907	0.050432	1	-0.551233
S3_2947069	3	2947069	0.0975338	0.366667	180	0.0352907	0.0504146	1	0.542228
S357_1719	NA	1719	0.0975597	0.230556	180	0.0352907	0.0504123	1	-0.500981
S357_1777	NA	1777	0.0975597	0.230556	180	0.0352907	0.0504123	1	-0.500981
S8_60479913	8	60479913	0.0976555	0.202778	180	0.0352907	0.0504035	1	0.543269
S4_22070293	4	22070293	0.0977474	0.447222	180	0.0352907	0.0503952	1	-0.439684
S4_22070294	4	22070294	0.0977474	0.447222	180	0.0352907	0.0503952	1	-0.439684
S8_58517462	8	58517462	0.0977605	0.455556	180	0.0352907	0.050394	1	0.417707
S1_1484959	1	1484959	0.0977647	0.305556	180	0.0352907	0.0503936	1	-0.457463
S1_46299284	1	46299284	0.0978553	0.252778	180	0.0352907	0.0503854	1	-0.483437
S11_8520800	11	8520800	0.0979431	0.322222	180	0.0352907	0.0503775	1	-0.653386
S3_3795920	3	3795920	0.0980097	0.372222	180	0.0352907	0.0503714	1	0.497427
S9_37221488	9	37221488	0.0980232	0.25	180	0.0352907	0.0503702	1	-0.463756
S8_58091409	8	58091409	0.0980563	0.4	180	0.0352907	0.0503672	1	-0.644828
S11_4845824	11	4845824	0.0981181	0.183333	180	0.0352907	0.0503616	1	0.54375
S9_28415129	9	28415129	0.0982039	0.4	180	0.0352907	0.0503539	1	-0.732708
S5_34657273	5	34657273	0.0982737	0.477778	180	0.0352907	0.0503476	1	0.50574
S3_40764807	3	40764807	0.0983152	0.216667	180	0.0352907	0.0503438	1	-0.573699
S3_40764838	3	40764838	0.0983152	0.216667	180	0.0352907	0.0503438	1	-0.573699
S3_40764852	3	40764852	0.0983152	0.216667	180	0.0352907	0.0503438	1	-0.573699
S7_918673	7	918673	0.0983244	0.411111	180	0.0352907	0.050343	1	-0.684332
S10_42650632	10	42650632	0.0983385	0.466667	180	0.0352907	0.0503417	1	-0.525493
S4_619731	4	619731	0.0983973	0.280556	180	0.0352907	0.0503364	1	-0.47739
S2_46455552	2	46455552	0.0984135	0.172222	180	0.0352907	0.050335	1	0.471401
S9_12964620	9	12964620	0.0984499	0.405556	180	0.0352907	0.0503317	1	-0.862486
S9_11255309	9	11255309	0.0984719	0.2	180	0.0352907	0.0503297	1	0.484936
S3_40044161	3	40044161	0.0984857	0.397222	180	0.0352907	0.0503285	1	-0.700495
S4_39956697	4	39956697	0.0984993	0.455556	180	0.0352907	0.0503272	1	0.476531
S3_51140795	3	51140795	0.0988094	0.191667	180	0.0352907	0.0502994	1	0.467517
S11_51645547	11	51645547	0.0988262	0.494444	180	0.0352907	0.0502979	1	-0.483127
S4_13750315	4	13750315	0.0989128	0.447222	180	0.0352907	0.0502901	1	0.457116
S9_28596762	9	28596762	0.0989425	0.413889	180	0.0352907	0.0502874	1	-0.713207
S4_44382592	4	44382592	0.0989501	0.391667	180	0.0352907	0.0502868	1	-0.351776
S4_44382598	4	44382598	0.0989501	0.391667	180	0.0352907	0.0502868	1	-0.351776
S4_44382599	4	44382599	0.0989501	0.391667	180	0.0352907	0.0502868	1	-0.351776
S4_44382600	4	44382600	0.0989501	0.391667	180	0.0352907	0.0502868	1	-0.351776
S4_44382601	4	44382601	0.0989501	0.391667	180	0.0352907	0.0502868	1	-0.351776
S4_44382612	4	44382612	0.0989501	0.391667	180	0.0352907	0.0502868	1	-0.351776
S8_58125464	8	58125464	0.0989638	0.177778	180	0.0352907	0.0502855	1	0.563628
S8_15382920	8	15382920	0.0990977	0.475	180	0.0352907	0.0502736	1	0.593052
S7_3047674	7	3047674	0.0991579	0.427778	180	0.0352907	0.0502682	1	-0.629414
S7_3047676	7	3047676	0.0991579	0.427778	180	0.0352907	0.0502682	1	-0.629414
S7_3047720	7	3047720	0.0991579	0.427778	180	0.0352907	0.0502682	1	-0.629414
S2_49076596	2	49076596	0.0991927	0.2	180	0.0352907	0.0502651	1	0.454759
S2_44838686	2	44838686	0.0991987	0.411111	180	0.0352907	0.0502645	1	-0.458022
S2_44838711	2	44838711	0.0991987	0.411111	180	0.0352907	0.0502645	1	-0.458022
S2_39573970	2	39573970	0.0992104	0.430556	180	0.0352907	0.0502635	1	0.669651
S2_48925325	2	48925325	0.099311	0.45	180	0.0352907	0.0502545	1	-0.314772
S9_1344561	9	1344561	0.0993732	0.413889	180	0.0352907	0.050249	1	-0.858491
S3_45923579	3	45923579	0.0995796	0.202778	180	0.0352907	0.0502306	1	-0.632477
S3_45923586	3	45923586	0.0995796	0.202778	180	0.0352907	0.0502306	1	-0.632477
S3_45923598	3	45923598	0.0995796	0.202778	180	0.0352907	0.0502306	1	-0.632477
S3_45923616	3	45923616	0.0995796	0.202778	180	0.0352907	0.0502306	1	-0.632477
S1_45532303	1	45532303	0.0996538	0.366667	180	0.0352907	0.050224	1	0.416198
S10_4904307	10	4904307	0.099704	0.463889	180	0.0352907	0.0502195	1	0.490424
S10_4904320	10	4904320	0.099704	0.463889	180	0.0352907	0.0502195	1	0.490424
S2_36062145	2	36062145	0.0997292	0.236111	180	0.0352907	0.0502173	1	0.404759
S10_36727141	10	36727141	0.0997858	0.402778	180	0.0352907	0.0502123	1	-0.975447
S54_7714	NA	7714	0.0998662	0.488889	180	0.0352907	0.0502051	1	-0.522201
S54_7716	NA	7716	0.0998662	0.488889	180	0.0352907	0.0502051	1	-0.522201
S15_69510	NA	69510	0.0999547	0.308333	180	0.0352907	0.0501973	1	0.483896
S15_69573	NA	69573	0.0999547	0.308333	180	0.0352907	0.0501973	1	0.483896
S11_4865240	11	4865240	0.0999631	0.213889	180	0.0352907	0.0501965	1	-0.436975
S6_9560163	6	9560163	0.100003	0.194444	180	0.0352907	0.050193	1	-0.552812
S6_9560164	6	9560164	0.100003	0.194444	180	0.0352907	0.050193	1	-0.552812
S6_9560176	6	9560176	0.100003	0.194444	180	0.0352907	0.050193	1	-0.552812
S6_9560178	6	9560178	0.100003	0.194444	180	0.0352907	0.050193	1	-0.552812
S11_51790408	11	51790408	0.100032	0.469444	180	0.0352907	0.0501905	1	0.531992
S2_27956253	2	27956253	0.100092	0.422222	180	0.0352907	0.0501851	1	0.437316
S3_2494267	3	2494267	0.100114	0.241667	180	0.0352907	0.0501832	1	0.458413
S10_42780490	10	42780490	0.10013	0.466667	180	0.0352907	0.0501818	1	0.471149
S10_42780493	10	42780493	0.10013	0.466667	180	0.0352907	0.0501818	1	0.471149
S8_7893416	8	7893416	0.100189	0.25	180	0.0352907	0.0501765	1	-0.4574
S8_7893441	8	7893441	0.100189	0.25	180	0.0352907	0.0501765	1	-0.4574
S10_4352924	10	4352924	0.100293	0.180556	180	0.0352907	0.0501674	1	-0.513989
S10_4352959	10	4352959	0.100293	0.180556	180	0.0352907	0.0501674	1	0.513989
S6_24659754	6	24659754	0.100297	0.308333	180	0.0352907	0.0501671	1	-0.514775
S11_49492597	11	49492597	0.10034	0.183333	180	0.0352907	0.0501632	1	0.498713
S3_51746109	3	51746109	0.100443	0.383333	180	0.0352907	0.0501542	1	-0.655124
S11_1581259	11	1581259	0.100457	0.405556	180	0.0352907	0.050153	1	-0.577251
S11_1581275	11	1581275	0.100457	0.405556	180	0.0352907	0.050153	1	-0.577251
S3_8267021	3	8267021	0.100485	0.483333	180	0.0352907	0.0501505	1	0.593246
S2_1535440	2	1535440	0.100519	0.491667	180	0.0352907	0.0501475	1	0.537525
S2_48828642	2	48828642	0.100609	0.441667	180	0.0352907	0.0501395	1	-0.537121
S8_55901371	8	55901371	0.100734	0.411111	180	0.0352907	0.0501286	1	0.584194
S8_58170937	8	58170937	0.100745	0.141667	180	0.0352907	0.0501276	1	0.606184
S6_27348208	6	27348208	0.100786	0.419444	180	0.0352907	0.050124	1	-0.720317
S6_27348210	6	27348210	0.100786	0.419444	180	0.0352907	0.050124	1	-0.720317
S6_27348244	6	27348244	0.100786	0.419444	180	0.0352907	0.050124	1	-0.720317
S6_27348272	6	27348272	0.100786	0.419444	180	0.0352907	0.050124	1	-0.720317
S11_44194556	11	44194556	0.100795	0.358333	180	0.0352907	0.0501232	1	0.332114
S8_9129918	8	9129918	0.100815	0.227778	180	0.0352907	0.0501214	1	-0.51432
S5_7197840	5	7197840	0.100829	0.430556	180	0.0352907	0.0501202	1	-0.530044
S11_1166799	11	1166799	0.100909	0.372222	180	0.0352907	0.0501132	1	-0.363777
S2_288202	2	288202	0.100941	0.486111	180	0.0352907	0.0501104	1	0.446926
S209_6788	NA	6788	0.100947	0.158333	180	0.0352907	0.0501099	1	0.60715
S2_515055	2	515055	0.101141	0.347222	180	0.0352907	0.0500929	1	-0.473478
S10_649709	10	649709	0.101165	0.222222	180	0.0352907	0.0500908	1	-0.691425
S8_52481910	8	52481910	0.10121	0.422222	180	0.0352907	0.0500869	1	-0.635141
S7_37481648	7	37481648	0.101275	0.425	180	0.0352907	0.0500812	1	-0.645546
S9_16261613	9	16261613	0.101394	0.394444	180	0.0352907	0.0500708	1	-0.895414
S9_16261636	9	16261636	0.101394	0.394444	180	0.0352907	0.0500708	1	-0.895414
S4_12205267	4	12205267	0.101454	0.436111	180	0.0352907	0.0500656	1	-0.383693
S5_32519662	5	32519662	0.10162	0.355556	180	0.0352907	0.0500512	1	0.426301
S5_32519685	5	32519685	0.10162	0.355556	180	0.0352907	0.0500512	1	0.426301
S7_39361185	7	39361185	0.101773	0.197222	180	0.0352907	0.0500379	1	-0.45945
S7_9149472	7	9149472	0.101792	0.330556	180	0.0352907	0.0500362	1	-0.491459
S2_48662193	2	48662193	0.101796	0.45	180	0.0352907	0.0500359	1	-0.385939
S4_432853	4	432853	0.101803	0.419444	180	0.0352907	0.0500353	1	-0.331823
S9_30019437	9	30019437	0.101822	0.427778	180	0.0352907	0.0500336	1	-0.700871
S4_522425	4	522425	0.101836	0.313889	180	0.0352907	0.0500324	1	-0.320585
S6_18050064	6	18050064	0.101931	0.4	180	0.0352907	0.0500241	1	-0.873719
S11_51502885	11	51502885	0.101932	0.497222	180	0.0352907	0.050024	1	-0.404743
S11_47624052	11	47624052	0.101968	0.433333	180	0.0352907	0.050021	1	0.539315
S11_2520576	11	2520576	0.102138	0.238889	180	0.0352907	0.0500062	1	0.506868
S11_2520580	11	2520580	0.102138	0.238889	180	0.0352907	0.0500062	1	0.506868
S9_7881866	9	7881866	0.102238	0.397222	180	0.0352907	0.0499976	1	-0.760758
S4_1426837	4	1426837	0.102303	0.202778	180	0.0352907	0.049992	1	-0.388729
S4_45501869	4	45501869	0.102451	0.252778	180	0.0352907	0.0499792	1	0.492867
S4_45501891	4	45501891	0.102451	0.252778	180	0.0352907	0.0499792	1	0.492867
S7_38224492	7	38224492	0.102565	0.472222	180	0.0352907	0.0499694	1	0.466612
S2_45728719	2	45728719	0.102623	0.186111	180	0.0352907	0.0499643	1	0.564468
S2_33456594	2	33456594	0.102695	0.486111	180	0.0352907	0.0499582	1	0.443124
S6_28228048	6	28228048	0.102843	0.191667	180	0.0352907	0.0499455	1	0.576592
S6_28228050	6	28228050	0.102843	0.191667	180	0.0352907	0.0499455	1	0.576592
S6_28228071	6	28228071	0.102843	0.191667	180	0.0352907	0.0499455	1	0.576592
S6_28228078	6	28228078	0.102843	0.191667	180	0.0352907	0.0499455	1	0.576592
S3_46837197	3	46837197	0.102903	0.405556	180	0.0352907	0.0499403	1	-0.85679
S3_46837248	3	46837248	0.102903	0.405556	180	0.0352907	0.0499403	1	-0.85679
S9_33292424	9	33292424	0.102956	0.458333	180	0.0352907	0.0499358	1	0.462303
S3_15195	3	15195	0.102979	0.419444	180	0.0352907	0.0499338	1	-0.561537
S5_11448386	5	11448386	0.102986	0.319444	180	0.0352907	0.0499332	1	-0.436342
S10_3192015	10	3192015	0.1031	0.419444	180	0.0352907	0.0499234	1	-0.668491
S6_29746875	6	29746875	0.10323	0.394444	180	0.0352907	0.0499123	1	-0.816538
S2_29459509	2	29459509	0.10325	0.491667	180	0.0352907	0.0499106	1	-0.457416
S2_29459510	2	29459510	0.10325	0.491667	180	0.0352907	0.0499106	1	-0.457416
S11_545966	11	545966	0.103276	0.241667	180	0.0352907	0.0499084	1	0.495837
S5_39349951	5	39349951	0.103286	0.336111	180	0.0352907	0.0499076	1	-0.311012
S5_40676777	5	40676777	0.103306	0.338889	180	0.0352907	0.0499058	1	0.370566
S11_53419997	11	53419997	0.103323	0.366667	180	0.0352907	0.0499043	1	-0.670234
S5_36523884	5	36523884	0.103375	0.388889	180	0.0352907	0.0498999	1	0.428503
S6_29120185	6	29120185	0.103407	0.422222	180	0.0352907	0.0498972	1	0.37152
S3_40971859	3	40971859	0.103412	0.455556	180	0.0352907	0.0498968	1	-0.548347
S10_15332737	10	15332737	0.103495	0.302778	180	0.0352907	0.0498897	1	0.57233
S3_11513318	3	11513318	0.103549	0.261111	180	0.0352907	0.0498851	1	-0.539441
S3_11513323	3	11513323	0.103549	0.261111	180	0.0352907	0.0498851	1	-0.539441
S3_11513325	3	11513325	0.103549	0.261111	180	0.0352907	0.0498851	1	-0.539441
S3_2778706	3	2778706	0.103608	0.394444	180	0.0352907	0.0498801	1	-0.329767
S1_43559618	1	43559618	0.103827	0.15	180	0.0352907	0.0498614	1	-0.474417
S10_8438937	10	8438937	0.103843	0.452778	180	0.0352907	0.0498601	1	0.377255
S10_8438962	10	8438962	0.103843	0.452778	180	0.0352907	0.0498601	1	0.377255
S6_28022367	6	28022367	0.103887	0.405556	180	0.0352907	0.0498563	1	0.630264
S2_48863928	2	48863928	0.103957	0.230556	180	0.0352907	0.0498504	1	-0.514686
S15_753044	NA	753044	0.104041	0.352778	180	0.0352907	0.0498433	1	0.513225
S8_60479585	8	60479585	0.104079	0.227778	180	0.0352907	0.0498401	1	0.579467
S9_5839175	9	5839175	0.104234	0.425	180	0.0352907	0.0498269	1	0.548131
[truncated: 20,591 more rows]

## Sheet: Race 87
Supplemantry Table 5. Significant SNPs for anthranose race 87
SNP	Chromosome	Position	P.value	maf	nobs	Rsquare.of.Model.without.SNP	Rsquare.of.Model.with.SNP	FDR_Adjusted_P-values	effect
S3_37126504	3	37126504	6.72787e-05	0.216667	180	0.031731	0.122945	0.978833	-1.42548
S8_9861950	8	9861950	0.000195493	0.430556	180	0.031731	0.110931	0.978833	-1.47378
S8_9861956	8	9861956	0.000195493	0.430556	180	0.031731	0.110931	0.978833	-1.47378
S8_9861959	8	9861959	0.000195493	0.430556	180	0.031731	0.110931	0.978833	-1.47378
S1_51318874	1	51318874	0.000412071	0.413889	180	0.031731	0.102668	0.978833	-1.25167
S219_1822	NA	1822	0.000435328	0.261111	180	0.031731	0.102065	0.978833	1.56008
S10_24098800	10	24098800	0.00051586	0.333333	180	0.031731	0.100202	0.978833	1.09892
S11_48539633	11	48539633	0.000887311	0.430556	180	0.031731	0.0942942	0.978833	-1.28501
S1_45992743	1	45992743	0.00095642	0.272222	180	0.031731	0.0934824	0.978833	1.41513
S9_19107671	9	19107671	0.00099151	0.408333	180	0.031731	0.0930929	0.978833	1.82072
S9_19107732	9	19107732	0.00099151	0.408333	180	0.031731	0.0930929	0.978833	1.82072
S4_1919854	4	1919854	0.00108834	0.205556	180	0.031731	0.0920871	0.978833	-0.857758
S4_1317160	4	1317160	0.00114064	0.25	180	0.031731	0.0915812	0.978833	-0.786886
S4_2356775	4	2356775	0.00116366	0.255556	180	0.031731	0.091366	0.978833	-1.09071
S5_37679523	5	37679523	0.00126029	0.422222	180	0.031731	0.0905079	0.978833	-1.45632
S5_37679536	5	37679536	0.00126029	0.422222	180	0.031731	0.0905079	0.978833	-1.45632
S8_45849449	8	45849449	0.00126717	0.433333	180	0.031731	0.0904493	0.978833	-0.908656
S54_6828	NA	6828	0.00138074	0.188889	180	0.031731	0.0895278	0.978833	0.909061
S2_47837916	2	47837916	0.00139092	0.458333	180	0.031731	0.089449	0.978833	-1.21295
S4_1317120	4	1317120	0.0015792	0.211111	180	0.031731	0.0880895	0.978833	-0.760194
S4_2032934	4	2032934	0.00158467	0.241667	180	0.031731	0.0880526	0.978833	-0.809393
S10_39781496	10	39781496	0.0015987	0.444444	180	0.031731	0.0879583	0.978833	1.06988
S4_1795133	4	1795133	0.00175907	0.244444	180	0.031731	0.0869376	0.978833	-0.799896
S4_1795136	4	1795136	0.00175907	0.244444	180	0.031731	0.0869376	0.978833	-0.799896
S3_2915676	3	2915676	0.00176866	0.380556	180	0.031731	0.0868796	0.978833	-1.09047
S4_45206100	4	45206100	0.00182064	0.311111	180	0.031731	0.0865708	0.978833	0.834064
S3_33078067	3	33078067	0.00183742	0.330556	180	0.031731	0.0864731	0.978833	0.962512
S4_1919802	4	1919802	0.00198715	0.216667	180	0.031731	0.0856392	0.978833	-0.780048
S4_1322102	4	1322102	0.00209023	0.325	180	0.031731	0.0851017	0.978833	-0.637495
S4_1322101	4	1322101	0.00209763	0.316667	180	0.031731	0.0850642	0.978833	-0.614716
S8_16674322	8	16674322	0.00227832	0.444444	180	0.031731	0.0841875	0.978833	-1.27484
S6_4211411	6	4211411	0.00229101	0.455556	180	0.031731	0.0841286	0.978833	-1.08506
S7_36796039	7	36796039	0.00243659	0.433333	180	0.031731	0.0834763	0.978833	1.2154
S7_32883637	7	32883637	0.00249038	0.397222	180	0.031731	0.0832453	0.978833	1.5907
S2_47600680	2	47600680	0.00252661	0.408333	180	0.031731	0.0830926	0.978833	-0.800692
S1_42038028	1	42038028	0.00257241	0.311111	180	0.031731	0.0829027	0.978833	1.34237
S4_1428852	4	1428852	0.00259015	0.422222	180	0.031731	0.0828301	0.978833	-0.656014
S11_7306611	11	7306611	0.00259042	0.25	180	0.031731	0.082829	0.978833	0.947723
S4_2030577	4	2030577	0.0026128	0.230556	180	0.031731	0.0827381	0.978833	-0.752802
S9_16013043	9	16013043	0.00285563	0.238889	180	0.031731	0.0818006	0.978833	1.38092
S8_1679609	8	1679609	0.00292304	0.413889	180	0.031731	0.0815548	0.978833	-1.1519
S7_37261179	7	37261179	0.00296865	0.183333	180	0.031731	0.0813917	0.978833	-1.24005
S5_8698296	5	8698296	0.00302296	0.169444	180	0.031731	0.0812009	0.978833	-0.931812
S5_37388041	5	37388041	0.00308699	0.413889	180	0.031731	0.0809804	0.978833	-1.30124
S5_37388062	5	37388062	0.00308699	0.413889	180	0.031731	0.0809804	0.978833	-1.30124
S8_22278185	8	22278185	0.00310152	0.175	180	0.031731	0.0809311	0.978833	-1.02388
S11_8526585	11	8526585	0.00312435	0.483333	180	0.031731	0.080854	0.978833	-1.00034
S4_619685	4	619685	0.00318386	0.272222	180	0.031731	0.0806556	0.978833	-0.889241
S1_5474118	1	5474118	0.00334952	0.394444	180	0.031731	0.080123	0.978833	1.92842
S1_7602734	1	7602734	0.00339236	0.425	180	0.031731	0.0799897	0.978833	1.36772
S7_3673582	7	3673582	0.00349076	0.247222	180	0.031731	0.0796899	0.978833	0.840233
S8_50958944	8	50958944	0.00350548	0.411111	180	0.031731	0.0796457	0.978833	-1.27723
S3_2727779	3	2727779	0.00352309	0.386111	180	0.031731	0.0795932	0.978833	-1.06587
S11_6683881	11	6683881	0.00358974	0.388889	180	0.031731	0.0793969	0.978833	1.07799
S11_6683887	11	6683887	0.00358974	0.388889	180	0.031731	0.0793969	0.978833	1.07799
S4_1970712	4	1970712	0.00363374	0.186111	180	0.031731	0.0792693	0.978833	-0.764624
S4_1428854	4	1428854	0.00363516	0.269444	180	0.031731	0.0792652	0.978833	-0.628674
S6_26695487	6	26695487	0.00365544	0.25	180	0.031731	0.079207	0.978833	-0.903515
S3_2589318	3	2589318	0.00367972	0.377778	180	0.031731	0.0791377	0.978833	-1.00666
S11_53107258	11	53107258	0.00379651	0.225	180	0.031731	0.0788108	0.978833	-0.747513
S11_53107261	11	53107261	0.00379651	0.225	180	0.031731	0.0788108	0.978833	-0.747513
S3_33131460	3	33131460	0.00380714	0.319444	180	0.031731	0.0787815	0.978833	0.868847
S4_1428794	4	1428794	0.00391355	0.269444	180	0.031731	0.0784934	0.978833	-0.625631
S3_33322652	3	33322652	0.00396592	0.191667	180	0.031731	0.0783545	0.978833	-1.17961
S7_5471809	7	5471809	0.00404511	0.405556	180	0.031731	0.078148	0.978833	1.33993
S11_48385297	11	48385297	0.00407966	0.405556	180	0.031731	0.0780593	0.978833	0.945892
S11_50437173	11	50437173	0.00407969	0.236111	180	0.031731	0.0780592	0.978833	0.754142
S4_1919858	4	1919858	0.00410101	0.180556	180	0.031731	0.0780048	0.978833	-0.761018
S7_232436	7	232436	0.00411383	0.202778	180	0.031731	0.0779722	0.978833	0.936268
S6_27589031	6	27589031	0.0041514	0.422222	180	0.031731	0.0778774	0.978833	1.25938
S3_39810079	3	39810079	0.00420814	0.225	180	0.031731	0.0777358	0.978833	-0.849601
S11_51654602	11	51654602	0.00421571	0.277778	180	0.031731	0.077717	0.978833	0.806087
S8_21138201	8	21138201	0.00428107	0.427778	180	0.031731	0.0775566	0.978833	-1.21258
S8_43494611	8	43494611	0.00429192	0.422222	180	0.031731	0.0775303	0.978833	-1.16974
S1_49993488	1	49993488	0.00438746	0.472222	180	0.031731	0.0773009	0.978833	-0.999697
S1_28851108	1	28851108	0.00455176	0.427778	180	0.031731	0.0769182	0.978833	1.35113
S4_5494540	4	5494540	0.00467021	0.369444	180	0.031731	0.076651	0.978833	-0.955328
S4_5494578	4	5494578	0.00467021	0.369444	180	0.031731	0.076651	0.978833	-0.955328
S6_4635633	6	4635633	0.00467784	0.461111	180	0.031731	0.076634	0.978833	-0.999179
S11_46181262	11	46181262	0.00468082	0.416667	180	0.031731	0.0766274	0.978833	-0.782879
S9_35990406	9	35990406	0.0047061	0.227778	180	0.031731	0.0765714	0.978833	0.746701
S9_35990418	9	35990418	0.0047061	0.227778	180	0.031731	0.0765714	0.978833	0.746701
S1_41726712	1	41726712	0.00471012	0.233333	180	0.031731	0.0765625	0.978833	1.21606
S8_1679633	8	1679633	0.00475269	0.408333	180	0.031731	0.076469	0.978833	-1.08127
S6_26054074	6	26054074	0.00480541	0.388889	180	0.031731	0.0763544	0.978833	1.14287
S8_3430104	8	3430104	0.00484399	0.358333	180	0.031731	0.0762713	0.978833	-1.10574
S4_45773434	4	45773434	0.00486396	0.438889	180	0.031731	0.0762286	0.978833	0.973833
S8_61589776	8	61589776	0.00488009	0.330556	180	0.031731	0.0761942	0.978833	0.583079
S3_33147870	3	33147870	0.00489931	0.319444	180	0.031731	0.0761534	0.978833	0.892094
S2_914618	2	914618	0.00499834	0.438889	180	0.031731	0.0759457	0.978833	0.647703
S10_40054870	10	40054870	0.00504053	0.397222	180	0.031731	0.0758585	0.978833	1.05684
S2_45687467	2	45687467	0.00512552	0.158333	180	0.031731	0.075685	0.978833	0.950908
S4_1428792	4	1428792	0.00516051	0.272222	180	0.031731	0.0756145	0.978833	-0.608268
S6_4477535	6	4477535	0.00528852	0.461111	180	0.031731	0.0753606	0.978833	-0.897393
S1_12774186	1	12774186	0.00533021	0.408333	180	0.031731	0.0752792	0.978833	1.26522
S4_1322179	4	1322179	0.00536975	0.197222	180	0.031731	0.0752027	0.978833	-0.679799
S4_1428828	4	1428828	0.0054474	0.222222	180	0.031731	0.0750541	0.978833	-0.66092
S3_33125331	3	33125331	0.00557758	0.288889	180	0.031731	0.0748097	0.978833	0.831695
S4_1428813	4	1428813	0.00569812	0.222222	180	0.031731	0.0745886	0.978833	-0.662573
S2_2028114	2	2028114	0.0057393	0.494444	180	0.031731	0.0745142	0.978833	-0.906341
S2_4652116	2	4652116	0.00589	0.194444	180	0.031731	0.0742465	0.978833	-1.11061
S11_48385268	11	48385268	0.00608571	0.411111	180	0.031731	0.0739091	0.978833	0.89188
S11_48385278	11	48385278	0.00608571	0.411111	180	0.031731	0.0739091	0.978833	0.89188
S11_48385283	11	48385283	0.00608571	0.411111	180	0.031731	0.0739091	0.978833	0.89188
S4_38296233	4	38296233	0.00609924	0.316667	180	0.031731	0.0738862	0.978833	0.896803
S4_38296246	4	38296246	0.00609924	0.316667	180	0.031731	0.0738862	0.978833	0.896803
S11_562410	11	562410	0.00616765	0.469444	180	0.031731	0.0737712	0.978833	0.791149
S1_37729500	1	37729500	0.00623565	0.413889	180	0.031731	0.0736581	0.978833	1.25908
S3_37263979	3	37263979	0.006295	0.252778	180	0.031731	0.0735605	0.978833	-0.977678
S7_8718525	7	8718525	0.00634591	0.252778	180	0.031731	0.0734775	0.978833	1.00473
S8_50464269	8	50464269	0.00634854	0.341667	180	0.031731	0.0734733	0.978833	-0.759122
S2_25166715	2	25166715	0.00638781	0.208333	180	0.031731	0.0734097	0.978833	-0.735707
S11_46634011	11	46634011	0.00656573	0.194444	180	0.031731	0.0731269	0.978833	0.77145
S11_46634064	11	46634064	0.00656573	0.194444	180	0.031731	0.0731269	0.978833	0.77145
S11_46634067	11	46634067	0.00656573	0.194444	180	0.031731	0.0731269	0.978833	0.77145
S1_42037917	1	42037917	0.00658009	0.327778	180	0.031731	0.0731044	0.978833	1.03509
S2_39417263	2	39417263	0.00667375	0.458333	180	0.031731	0.072959	0.978833	-0.819941
S4_1428739	4	1428739	0.00670848	0.194444	180	0.031731	0.0729056	0.978833	-0.694341
S11_43703	11	43703	0.00671312	0.422222	180	0.031731	0.0728985	0.978833	-1.19658
S3_2589301	3	2589301	0.00675253	0.388889	180	0.031731	0.0728383	0.978833	-0.953584
S4_1322147	4	1322147	0.00688194	0.288889	180	0.031731	0.0726432	0.978833	-0.545785
S4_2753986	4	2753986	0.00696662	0.238889	180	0.031731	0.0725175	0.978833	-0.887839
S5_37061060	5	37061060	0.0070881	0.402778	180	0.031731	0.07234	0.978833	-1.17689
S4_619731	4	619731	0.00720251	0.280556	180	0.031731	0.0721756	0.978833	-0.819449
S4_1359293	4	1359293	0.00720961	0.341667	180	0.031731	0.0721655	0.978833	-0.678913
S4_1359297	4	1359297	0.00720961	0.341667	180	0.031731	0.0721655	0.978833	-0.678913
S4_1359303	4	1359303	0.00720961	0.341667	180	0.031731	0.0721655	0.978833	-0.678913
S2_49446859	2	49446859	0.00728655	0.375	180	0.031731	0.0720566	0.978833	0.723919
S5_38819527	5	38819527	0.00737215	0.277778	180	0.031731	0.0719369	0.978833	0.738314
S5_38819546	5	38819546	0.00737215	0.277778	180	0.031731	0.0719369	0.978833	0.738314
S11_47293128	11	47293128	0.00743531	0.355556	180	0.031731	0.0718494	0.978833	-0.748412
S3_50063187	3	50063187	0.0076935	0.391667	180	0.031731	0.0714997	0.978833	1.09861
S3_50063193	3	50063193	0.0076935	0.391667	180	0.031731	0.0714997	0.978833	1.09861
S3_50063237	3	50063237	0.0076935	0.391667	180	0.031731	0.0714997	0.978833	1.09861
S8_18669107	8	18669107	0.00787172	0.411111	180	0.031731	0.0712653	0.978833	-1.04053
S11_46937466	11	46937466	0.00787578	0.258333	180	0.031731	0.07126	0.978833	0.722841
S3_6140962	3	6140962	0.00803807	0.441667	180	0.031731	0.0710514	0.978833	1.0852
S3_6140968	3	6140968	0.00803807	0.441667	180	0.031731	0.0710514	0.978833	1.0852
S11_45427540	11	45427540	0.00807719	0.438889	180	0.031731	0.0710017	0.978833	-0.944563
S10_1698898	10	1698898	0.00815326	0.211111	180	0.031731	0.0709059	0.978833	-1.05277
S10_1698919	10	1698919	0.00815326	0.211111	180	0.031731	0.0709059	0.978833	-1.05277
S9_7881867	9	7881867	0.00818815	0.383333	180	0.031731	0.0708623	0.978833	1.13905
S4_1431509	4	1431509	0.00821616	0.338889	180	0.031731	0.0708274	0.978833	-0.626525
S4_1431513	4	1431513	0.00821616	0.338889	180	0.031731	0.0708274	0.978833	-0.626525
S4_1431520	4	1431520	0.00821616	0.338889	180	0.031731	0.0708274	0.978833	-0.626525
S4_1431521	4	1431521	0.00821616	0.338889	180	0.031731	0.0708274	0.978833	-0.626525
S4_1431528	4	1431528	0.00821616	0.338889	180	0.031731	0.0708274	0.978833	-0.626525
S11_44249597	11	44249597	0.00829502	0.322222	180	0.031731	0.0707298	0.978833	-0.725145
S2_47600677	2	47600677	0.00830229	0.138889	180	0.031731	0.0707209	0.978833	0.903682
S7_28923775	7	28923775	0.00841141	0.416667	180	0.031731	0.0705875	0.978833	1.10079
S4_5013224	4	5013224	0.00842844	0.469444	180	0.031731	0.0705669	0.978833	-0.890832
S2_40132708	2	40132708	0.00844584	0.441667	180	0.031731	0.0705458	0.978833	-0.954817
S2_667768	2	667768	0.00860475	0.463889	180	0.031731	0.0703556	0.978833	0.630543
S8_31483533	8	31483533	0.00866753	0.425	180	0.031731	0.0702815	0.978833	-1.11703
S8_9707542	8	9707542	0.00868108	0.419444	180	0.031731	0.0702655	0.978833	-1.02309
S7_39382979	7	39382979	0.00868494	0.197222	180	0.031731	0.070261	0.978833	0.778302
S9_36418376	9	36418376	0.00868803	0.269444	180	0.031731	0.0702574	0.978833	0.659477
S11_47862398	11	47862398	0.00872615	0.297222	180	0.031731	0.0702127	0.978833	-0.895548
S5_39574596	5	39574596	0.00872852	0.238889	180	0.031731	0.0702099	0.978833	0.717793
S11_51790221	11	51790221	0.00875823	0.388889	180	0.031731	0.0701753	0.978833	0.780086
S8_1994880	8	1994880	0.00878204	0.230556	180	0.031731	0.0701476	0.978833	-1.02892
S8_1994898	8	1994898	0.00878204	0.230556	180	0.031731	0.0701476	0.978833	-1.02892
S8_50339551	8	50339551	0.00882537	0.419444	180	0.031731	0.0700975	0.978833	-1.08728
S5_153532	5	153532	0.00883706	0.408333	180	0.031731	0.070084	0.978833	0.85617
S3_2317062	3	2317062	0.00914048	0.302778	180	0.031731	0.0697401	0.978833	-0.769476
S3_2317074	3	2317074	0.00914048	0.302778	180	0.031731	0.0697401	0.978833	-0.769476
S6_4476315	6	4476315	0.00914147	0.466667	180	0.031731	0.069739	0.978833	-0.859625
S1_50215552	1	50215552	0.00914149	0.427778	180	0.031731	0.0697389	0.978833	-0.831943
S54_6954	NA	6954	0.00925938	0.319444	180	0.031731	0.0696085	0.978833	0.957178
S3_2727852	3	2727852	0.00932406	0.372222	180	0.031731	0.0695377	0.978833	-0.932647
S5_7151501	5	7151501	0.00935502	0.419444	180	0.031731	0.069504	0.978833	0.678316
S7_8718557	7	8718557	0.00936282	0.25	180	0.031731	0.0694955	0.978833	0.994993
S7_39990184	7	39990184	0.00943616	0.411111	180	0.031731	0.0694161	0.978833	0.924885
S2_1403162	2	1403162	0.00944608	0.186111	180	0.031731	0.0694055	0.978833	-0.665602
S3_13200523	3	13200523	0.00945292	0.241667	180	0.031731	0.0693981	0.978833	0.838598
S8_9707543	8	9707543	0.00958636	0.427778	180	0.031731	0.0692556	0.978833	-1.08257
S1_40629682	1	40629682	0.00965993	0.316667	180	0.031731	0.0691779	0.978833	0.875657
S3_3654800	3	3654800	0.00966013	0.244444	180	0.031731	0.0691777	0.978833	-1.15439
S3_2589786	3	2589786	0.00980117	0.391667	180	0.031731	0.0690304	0.978833	-0.919686
S1_20336290	1	20336290	0.00982636	0.405556	180	0.031731	0.0690044	0.978833	1.38542
S8_1633216	8	1633216	0.00984982	0.263889	180	0.031731	0.0689802	0.978833	-1.2714
S4_1834833	4	1834833	0.00991809	0.486111	180	0.031731	0.06891	0.978833	0.650854
S4_1834844	4	1834844	0.00991809	0.486111	180	0.031731	0.06891	0.978833	0.650854
S7_9330389	7	9330389	0.00992431	0.163889	180	0.031731	0.0689037	0.978833	1.08797
S4_5494577	4	5494577	0.0100929	0.369444	180	0.031731	0.0687327	0.978833	-0.819092
S8_22278121	8	22278121	0.0101142	0.430556	180	0.031731	0.0687113	0.978833	-1.02151
S54_7606	NA	7606	0.0102345	0.3	180	0.031731	0.0685914	0.978833	0.668533
S4_1970711	4	1970711	0.0102563	0.177778	180	0.031731	0.0685698	0.978833	-0.681938
S11_36958066	11	36958066	0.0102709	0.286111	180	0.031731	0.0685554	0.978833	-0.770737
S8_4137566	8	4137566	0.010281	0.427778	180	0.031731	0.0685455	0.978833	-1.1941
S8_4137586	8	4137586	0.010281	0.427778	180	0.031731	0.0685455	0.978833	-1.1941
S8_4137610	8	4137610	0.010281	0.427778	180	0.031731	0.0685455	0.978833	-1.1941
S8_4137622	8	4137622	0.010281	0.427778	180	0.031731	0.0685455	0.978833	-1.1941
S8_4137631	8	4137631	0.010281	0.427778	180	0.031731	0.0685455	0.978833	-1.1941
S8_4137634	8	4137634	0.010281	0.427778	180	0.031731	0.0685455	0.978833	-1.1941
S7_6732440	7	6732440	0.0103477	0.419444	180	0.031731	0.0684798	0.978833	1.33654
S11_182056	11	182056	0.010381	0.422222	180	0.031731	0.0684473	0.978833	-1.22186
S11_182074	11	182074	0.010381	0.422222	180	0.031731	0.0684473	0.978833	-1.22186
S2_47116849	2	47116849	0.0104473	0.191667	180	0.031731	0.0683828	0.978833	-0.853481
S11_4831074	11	4831074	0.0104557	0.333333	180	0.031731	0.0683747	0.978833	-0.866818
S7_27218323	7	27218323	0.0106126	0.186111	180	0.031731	0.0682237	0.978833	0.877063
S6_23415544	6	23415544	0.0106471	0.377778	180	0.031731	0.0681909	0.978833	1.13348
S11_49720653	11	49720653	0.0107304	0.416667	180	0.031731	0.068112	0.978833	-0.806065
S3_2697018	3	2697018	0.0107488	0.408333	180	0.031731	0.0680946	0.978833	-0.856219
S11_46634031	11	46634031	0.0108289	0.233333	180	0.031731	0.0680195	0.978833	0.748621
S11_46634035	11	46634035	0.0108289	0.233333	180	0.031731	0.0680195	0.978833	0.748621
S11_46634041	11	46634041	0.0108289	0.233333	180	0.031731	0.0680195	0.978833	0.748621
S8_61360885	8	61360885	0.0108353	0.341667	180	0.031731	0.0680135	0.978833	0.729103
S8_61360887	8	61360887	0.0108353	0.341667	180	0.031731	0.0680135	0.978833	0.729103
S4_45557207	4	45557207	0.0108567	0.347222	180	0.031731	0.0679935	0.978833	0.717506
S4_45557213	4	45557213	0.0108567	0.347222	180	0.031731	0.0679935	0.978833	0.717506
S4_1322178	4	1322178	0.0109201	0.191667	180	0.031731	0.0679346	0.978833	-0.609897
S2_47812347	2	47812347	0.0109287	0.458333	180	0.031731	0.0679267	0.978833	-0.931124
S6_25687822	6	25687822	0.0109974	0.344444	180	0.031731	0.0678632	0.978833	-0.793535
S11_14847371	11	14847371	0.0110433	0.402778	180	0.031731	0.0678211	0.978833	-1.20975
S3_3312406	3	3312406	0.0110606	0.380556	180	0.031731	0.0678053	0.978833	-0.808899
S3_3312426	3	3312426	0.0110606	0.380556	180	0.031731	0.0678053	0.978833	-0.808899
S11_3963874	11	3963874	0.0110882	0.313889	180	0.031731	0.0677801	0.978833	0.71596
S2_1904866	2	1904866	0.0110927	0.483333	180	0.031731	0.067776	0.978833	-0.795761
S2_1904870	2	1904870	0.0110927	0.483333	180	0.031731	0.067776	0.978833	-0.795761
S2_1904900	2	1904900	0.0110927	0.483333	180	0.031731	0.067776	0.978833	-0.795761
S2_44780366	2	44780366	0.0111039	0.422222	180	0.031731	0.0677658	0.978833	0.796352
S4_2413446	4	2413446	0.0112058	0.291667	180	0.031731	0.0676734	0.978833	-0.669635
S11_6703404	11	6703404	0.0112399	0.427778	180	0.031731	0.0676428	0.978833	0.860761
S11_50261446	11	50261446	0.0113552	0.275	180	0.031731	0.0675396	0.978833	0.772019
S11_50261473	11	50261473	0.0113552	0.275	180	0.031731	0.0675396	0.978833	0.772019
S4_1723729	4	1723729	0.0113885	0.255556	180	0.031731	0.06751	0.978833	0.744878
S4_1723730	4	1723730	0.0113885	0.255556	180	0.031731	0.06751	0.978833	0.744878
S4_1723754	4	1723754	0.0113885	0.255556	180	0.031731	0.06751	0.978833	0.744878
S3_32711301	3	32711301	0.0113893	0.405556	180	0.031731	0.0675093	0.978833	1.27309
S2_36569564	2	36569564	0.0114323	0.280556	180	0.031731	0.0674712	0.978833	1.01139
S8_24407682	8	24407682	0.011444	0.422222	180	0.031731	0.0674609	0.978833	-1.10746
S4_46201426	4	46201426	0.0115011	0.294444	180	0.031731	0.0674106	0.978833	-0.746897
S8_18683055	8	18683055	0.0115749	0.325	180	0.031731	0.0673461	0.978833	-1.10986
S7_4270227	7	4270227	0.0116633	0.486111	180	0.031731	0.0672693	0.978833	0.693115
S54_12062	NA	12062	0.0116954	0.216667	180	0.031731	0.0672415	0.978833	-0.852986
S2_49019185	2	49019185	0.0117319	0.15	180	0.031731	0.0672101	0.978833	0.850712
S6_25366180	6	25366180	0.0119382	0.230556	180	0.031731	0.0670343	0.978833	0.710048
S6_25366199	6	25366199	0.0119382	0.230556	180	0.031731	0.0670343	0.978833	0.710048
S11_4665093	11	4665093	0.0120408	0.163889	180	0.031731	0.066948	0.978833	0.752463
S5_7603041	5	7603041	0.0120623	0.497222	180	0.031731	0.06693	0.978833	-0.749824
S11_48551149	11	48551149	0.0120807	0.336111	180	0.031731	0.0669146	0.978833	-0.938508
S11_48551151	11	48551151	0.0120807	0.336111	180	0.031731	0.0669146	0.978833	-0.938508
S10_6400072	10	6400072	0.0121159	0.258333	180	0.031731	0.0668853	0.978833	1.17746
S9_35487810	9	35487810	0.012216	0.383333	180	0.031731	0.0668024	0.978833	0.696557
S11_208667	11	208667	0.0122515	0.422222	180	0.031731	0.0667731	0.978833	-1.19734
S5_32519662	5	32519662	0.0124099	0.355556	180	0.031731	0.0666437	0.978833	0.67673
S5_32519685	5	32519685	0.0124099	0.355556	180	0.031731	0.0666437	0.978833	0.67673
S11_50258275	11	50258275	0.0124569	0.202778	180	0.031731	0.0666056	0.978833	0.693718
S11_50258286	11	50258286	0.0124569	0.202778	180	0.031731	0.0666056	0.978833	0.693718
S11_45249733	11	45249733	0.0124576	0.405556	180	0.031731	0.0666051	0.978833	-1.0008
S4_27208669	4	27208669	0.0125065	0.147222	180	0.031731	0.0665657	0.978833	0.871009
S10_38654372	10	38654372	0.0125553	0.347222	180	0.031731	0.0665264	0.978833	1.08174
S9_14241219	9	14241219	0.0125996	0.383333	180	0.031731	0.066491	0.978833	1.17275
S9_14241231	9	14241231	0.0125996	0.383333	180	0.031731	0.066491	0.978833	1.17275
S11_47372477	11	47372477	0.012626	0.280556	180	0.031731	0.0664699	0.978833	0.825548
S4_1509906	4	1509906	0.0127017	0.313889	180	0.031731	0.0664098	0.978833	0.725076
S11_32586	11	32586	0.0127061	0.433333	180	0.031731	0.0664063	0.978833	-1.24999
S7_36623841	7	36623841	0.0127785	0.408333	180	0.031731	0.0663491	0.978833	1.10785
S9_37812706	9	37812706	0.0128256	0.394444	180	0.031731	0.0663121	0.978833	-0.721406
S3_2915775	3	2915775	0.0129018	0.377778	180	0.031731	0.0662526	0.978833	-0.826644
S8_48738392	8	48738392	0.0130251	0.458333	180	0.031731	0.066157	0.978833	-0.910399
S3_729892	3	729892	0.0130436	0.127778	180	0.031731	0.0661427	0.978833	-0.993223
S10_18218799	10	18218799	0.0131735	0.413889	180	0.031731	0.0660431	0.978833	1.03295
S3_33349900	3	33349900	0.0132807	0.288889	180	0.031731	0.0659617	0.978833	0.842372
S6_25366360	6	25366360	0.0132844	0.227778	180	0.031731	0.0659588	0.978833	0.65958
S4_5247252	4	5247252	0.0133159	0.333333	180	0.031731	0.0659351	0.978833	0.840312
S2_47703481	2	47703481	0.0133979	0.444444	180	0.031731	0.0658734	0.978833	-0.890201
S9_32482652	9	32482652	0.0134679	0.186111	180	0.031731	0.0658211	0.978833	0.833945
S3_1382189	3	1382189	0.0135617	0.469444	180	0.031731	0.0657514	0.978833	-0.762056
S2_47819301	2	47819301	0.0136124	0.458333	180	0.031731	0.065714	0.978833	-0.878122
S2_45454884	2	45454884	0.0136165	0.366667	180	0.031731	0.065711	0.978833	0.745614
S8_21884615	8	21884615	0.0136637	0.425	180	0.031731	0.0656763	0.978833	-1.08745
S1_49992491	1	49992491	0.0137127	0.430556	180	0.031731	0.0656404	0.978833	-0.878382
S1_49992503	1	49992503	0.0137127	0.430556	180	0.031731	0.0656404	0.978833	-0.878382
S3_33349789	3	33349789	0.013746	0.288889	180	0.031731	0.065616	0.978833	0.837871
S11_36530110	11	36530110	0.013795	0.408333	180	0.031731	0.0655804	0.978833	-1.08311
S7_29893417	7	29893417	0.0138697	0.394444	180	0.031731	0.0655262	0.978833	1.19123
S6_5692470	6	5692470	0.0138885	0.458333	180	0.031731	0.0655126	0.978833	-0.750339
S7_30540908	7	30540908	0.0140008	0.397222	180	0.031731	0.0654319	0.978833	1.23736
S11_7892777	11	7892777	0.014008	0.166667	180	0.031731	0.0654267	0.978833	-0.913923
S8_5263342	8	5263342	0.0141742	0.369444	180	0.031731	0.0653085	0.978833	-0.672819
S8_5263354	8	5263354	0.0141742	0.369444	180	0.031731	0.0653085	0.978833	-0.672819
S2_25166797	2	25166797	0.0142941	0.177778	180	0.031731	0.0652242	0.978833	-0.646682
S2_22746954	2	22746954	0.014323	0.227778	180	0.031731	0.0652039	0.978833	-0.83448
S1_50409554	1	50409554	0.014332	0.461111	180	0.031731	0.0651976	0.978833	-0.824081
S6_26023545	6	26023545	0.0143829	0.397222	180	0.031731	0.0651621	0.978833	0.812691
S6_26023546	6	26023546	0.0143829	0.397222	180	0.031731	0.0651621	0.978833	0.812691
S7_32919344	7	32919344	0.0144252	0.388889	180	0.031731	0.0651327	0.978833	-0.628261
S6_9270739	6	9270739	0.0144496	0.491667	180	0.031731	0.0651158	0.978833	-0.80631
S6_9270760	6	9270760	0.0144496	0.491667	180	0.031731	0.0651158	0.978833	-0.80631
S2_48889645	2	48889645	0.0145072	0.425	180	0.031731	0.065076	0.978833	-0.58139
S1_50379006	1	50379006	0.014712	0.441667	180	0.031731	0.0649357	0.978833	-0.837627
S1_50379016	1	50379016	0.014712	0.441667	180	0.031731	0.0649357	0.978833	-0.837627
S10_4352947	10	4352947	0.0147631	0.408333	180	0.031731	0.064901	0.978833	-0.695884
S1_50350213	1	50350213	0.0148236	0.461111	180	0.031731	0.0648601	0.978833	-0.82508
S1_50350222	1	50350222	0.0148236	0.461111	180	0.031731	0.0648601	0.978833	-0.82508
S1_50350259	1	50350259	0.0148236	0.461111	180	0.031731	0.0648601	0.978833	-0.82508
S5_3463704	5	3463704	0.0148328	0.252778	180	0.031731	0.0648539	0.978833	0.726363
S9_23590461	9	23590461	0.0148856	0.377778	180	0.031731	0.0648184	0.978833	1.02873
S11_45427539	11	45427539	0.0150718	0.427778	180	0.031731	0.0646941	0.978833	-0.893015
S7_4089471	7	4089471	0.0152748	0.180556	180	0.031731	0.0645604	0.978833	-0.687734
S7_4089472	7	4089472	0.0152748	0.180556	180	0.031731	0.0645604	0.978833	-0.687734
S7_4089505	7	4089505	0.0152748	0.180556	180	0.031731	0.0645604	0.978833	-0.687734
S1_46599542	1	46599542	0.0154165	0.188889	180	0.031731	0.0644682	0.978833	-0.864154
S8_61987284	8	61987284	0.0155389	0.211111	180	0.031731	0.0643893	0.978833	0.835084
S6_31037577	6	31037577	0.0155655	0.288889	180	0.031731	0.0643721	0.978833	0.790668
S6_31037587	6	31037587	0.0155655	0.288889	180	0.031731	0.0643721	0.978833	0.790668
S1_51308596	1	51308596	0.0156038	0.444444	180	0.031731	0.0643476	0.978833	-0.923069
S3_725710	3	725710	0.0157159	0.266667	180	0.031731	0.0642762	0.978833	-0.813799
S1_3057557	1	3057557	0.0157956	0.405556	180	0.031731	0.0642257	0.978833	0.829307
S1_50977086	1	50977086	0.0158406	0.488889	180	0.031731	0.0641973	0.978833	0.613872
S9_3502877	9	3502877	0.015867	0.405556	180	0.031731	0.0641807	0.978833	1.39871
S9_12501442	9	12501442	0.0159239	0.244444	180	0.031731	0.064145	0.978833	1.06098
S6_30321125	6	30321125	0.0159799	0.408333	180	0.031731	0.06411	0.978833	1.31761
S6_30321132	6	30321132	0.0159799	0.408333	180	0.031731	0.06411	0.978833	1.31761
S7_4089436	7	4089436	0.0159863	0.186111	180	0.031731	0.064106	0.978833	-0.672159
S7_4089450	7	4089450	0.0159863	0.186111	180	0.031731	0.064106	0.978833	-0.672159
S4_46477914	4	46477914	0.0160353	0.275	180	0.031731	0.0640755	0.978833	-0.624492
S1_51308654	1	51308654	0.0160445	0.444444	180	0.031731	0.0640698	0.978833	-0.932853
S7_37088160	7	37088160	0.0161168	0.322222	180	0.031731	0.064025	0.978833	0.749955
S10_28347106	10	28347106	0.0161828	0.402778	180	0.031731	0.0639843	0.978833	0.961228
S3_31498184	3	31498184	0.0161842	0.377778	180	0.031731	0.0639834	0.978833	0.924004
S1_5963422	1	5963422	0.0162261	0.269444	180	0.031731	0.0639576	0.978833	1.25846
S4_45663514	4	45663514	0.0162272	0.3	180	0.031731	0.0639569	0.978833	0.658699
S8_51022280	8	51022280	0.0163608	0.413889	180	0.031731	0.0638752	0.978833	-1.11012
S8_51022304	8	51022304	0.0163608	0.413889	180	0.031731	0.0638752	0.978833	-1.11012
S4_1426124	4	1426124	0.0164201	0.338889	180	0.031731	0.0638392	0.978833	0.785165
S9_36110821	9	36110821	0.016514	0.211111	180	0.031731	0.0637824	0.978833	-0.800278
S8_61326840	8	61326840	0.0165916	0.277778	180	0.031731	0.0637357	0.978833	0.668549
S2_28847376	2	28847376	0.0166404	0.388889	180	0.031731	0.0637065	0.978833	-0.559439
S11_208627	11	208627	0.0166621	0.425	180	0.031731	0.0636935	0.978833	-1.17233
S2_1895484	2	1895484	0.0166729	0.327778	180	0.031731	0.0636871	0.978833	-0.596119
S6_26695325	6	26695325	0.0167133	0.25	180	0.031731	0.063663	0.978833	-0.71014
S3_31250243	3	31250243	0.01694	0.313889	180	0.031731	0.063529	0.978833	0.915831
S11_50927039	11	50927039	0.0169633	0.158333	180	0.031731	0.0635153	0.978833	-0.861414
S1_51209342	1	51209342	0.0169696	0.358333	180	0.031731	0.0635116	0.978833	-0.629304
S8_4182540	8	4182540	0.0169944	0.433333	180	0.031731	0.0634971	0.978833	1.08445
S8_4182603	8	4182603	0.0169944	0.433333	180	0.031731	0.0634971	0.978833	1.08445
S11_48617253	11	48617253	0.0170228	0.433333	180	0.031731	0.0634805	0.978833	-0.93942
S8_56508157	8	56508157	0.017071	0.4	180	0.031731	0.0634524	0.978833	-1.11897
S3_37134144	3	37134144	0.0170878	0.205556	180	0.031731	0.0634425	0.978833	-0.851462
S8_61589772	8	61589772	0.0171165	0.341667	180	0.031731	0.0634259	0.978833	0.490744
S1_42972011	1	42972011	0.0171498	0.388889	180	0.031731	0.0634066	0.978833	0.910024
S3_21716050	3	21716050	0.01716	0.397222	180	0.031731	0.0634006	0.978833	1.12823
S3_21716052	3	21716052	0.01716	0.397222	180	0.031731	0.0634006	0.978833	1.12823
S3_21716103	3	21716103	0.01716	0.397222	180	0.031731	0.0634006	0.978833	1.12823
S5_7809673	5	7809673	0.0172772	0.166667	180	0.031731	0.063333	0.978833	-0.761043
S5_7809697	5	7809697	0.0172772	0.166667	180	0.031731	0.063333	0.978833	-0.761043
S5_7809712	5	7809712	0.0172772	0.166667	180	0.031731	0.063333	0.978833	-0.761043
S3_2915677	3	2915677	0.0173213	0.386111	180	0.031731	0.0633076	0.978833	-0.823041
S11_229894	11	229894	0.0173582	0.194444	180	0.031731	0.0632865	0.978833	0.848321
S4_47063512	4	47063512	0.017379	0.308333	180	0.031731	0.0632746	0.978833	-0.956914
S8_61185163	8	61185163	0.0173924	0.411111	180	0.031731	0.0632669	0.978833	1.13965
S8_61185164	8	61185164	0.0173924	0.411111	180	0.031731	0.0632669	0.978833	1.13965
S2_48828770	2	48828770	0.0174158	0.305556	180	0.031731	0.0632536	0.978833	0.679575
S2_48828771	2	48828771	0.0174158	0.305556	180	0.031731	0.0632536	0.978833	0.679575
S6_4004967	6	4004967	0.01744	0.477778	180	0.031731	0.0632398	0.978833	-0.752787
S8_61963105	8	61963105	0.0174417	0.344444	180	0.031731	0.0632388	0.978833	-0.649986
S6_25329917	6	25329917	0.01757	0.180556	180	0.031731	0.063166	0.978833	-0.81223
S2_47116066	2	47116066	0.0176309	0.211111	180	0.031731	0.0631316	0.978833	-0.819027
S6_4592323	6	4592323	0.0176493	0.458333	180	0.031731	0.0631213	0.978833	-0.781622
S6_4592342	6	4592342	0.0176493	0.458333	180	0.031731	0.0631213	0.978833	-0.781622
S6_4592386	6	4592386	0.0176493	0.458333	180	0.031731	0.0631213	0.978833	-0.781622
S2_1228313	2	1228313	0.0178524	0.341667	180	0.031731	0.0630077	0.978833	-0.793717
S4_1322146	4	1322146	0.0178625	0.308333	180	0.031731	0.0630021	0.978833	-0.484236
S11_48373582	11	48373582	0.0179053	0.411111	180	0.031731	0.0629783	0.978833	-0.747942
S8_50575561	8	50575561	0.0180504	0.352778	180	0.031731	0.0628982	0.978833	-0.68668
S3_40516501	3	40516501	0.0182202	0.113889	180	0.031731	0.0628054	0.978833	-1.06739
S4_46477844	4	46477844	0.0183182	0.261111	180	0.031731	0.0627522	0.978833	0.631944
S4_46477874	4	46477874	0.0183182	0.261111	180	0.031731	0.0627522	0.978833	0.631944
S4_46477894	4	46477894	0.0183182	0.261111	180	0.031731	0.0627522	0.978833	0.631944
S4_46188253	4	46188253	0.0183635	0.363889	180	0.031731	0.0627277	0.978833	0.710762
S4_46188262	4	46188262	0.0183635	0.363889	180	0.031731	0.0627277	0.978833	0.710762
S2_25074133	2	25074133	0.0183779	0.497222	180	0.031731	0.0627199	0.978833	-0.685367
S1_51029057	1	51029057	0.0184081	0.316667	180	0.031731	0.0627037	0.978833	0.605918
S1_8145006	1	8145006	0.018427	0.238889	180	0.031731	0.0626935	0.978833	0.641148
S5_19910595	5	19910595	0.0184664	0.494444	180	0.031731	0.0626723	0.978833	-0.698206
S9_18409310	9	18409310	0.018513	0.236111	180	0.031731	0.0626473	0.978833	-0.800152
S2_47965626	2	47965626	0.0186776	0.3	180	0.031731	0.0625596	0.978833	0.691802
S8_43477309	8	43477309	0.0187172	0.416667	180	0.031731	0.0625386	0.978833	-0.835709
S1_51062842	1	51062842	0.0187761	0.441667	180	0.031731	0.0625075	0.978833	-0.816739
S1_51062851	1	51062851	0.0187761	0.441667	180	0.031731	0.0625075	0.978833	-0.816739
S9_26056910	9	26056910	0.0189021	0.394444	180	0.031731	0.0624413	0.978833	-1.2443
S9_26056913	9	26056913	0.0189021	0.394444	180	0.031731	0.0624413	0.978833	-1.2443
S11_2160618	11	2160618	0.0189528	0.475	180	0.031731	0.0624148	0.978833	-0.662535
S7_3326755	7	3326755	0.0189556	0.416667	180	0.031731	0.0624133	0.978833	0.826007
S8_52214430	8	52214430	0.0189809	0.15	180	0.031731	0.0624001	0.978833	0.898359
S8_52214476	8	52214476	0.0189809	0.15	180	0.031731	0.0624001	0.978833	-0.898359
S8_61987293	8	61987293	0.0190205	0.225	180	0.031731	0.0623795	0.978833	0.803222
S4_1426796	4	1426796	0.0190338	0.3	180	0.031731	0.0623726	0.978833	0.676927
S4_1426805	4	1426805	0.0190338	0.3	180	0.031731	0.0623726	0.978833	0.676927
S4_1426855	4	1426855	0.0190338	0.3	180	0.031731	0.0623726	0.978833	0.676927
S4_1426858	4	1426858	0.0190338	0.3	180	0.031731	0.0623726	0.978833	0.676927
S8_53236515	8	53236515	0.019046	0.416667	180	0.031731	0.0623662	0.978833	-1.337
S2_1895797	2	1895797	0.0190673	0.336111	180	0.031731	0.0623551	0.978833	-0.580047
S5_7792210	5	7792210	0.0190885	0.430556	180	0.031731	0.0623442	0.978833	0.827651
S4_45831955	4	45831955	0.019105	0.369444	180	0.031731	0.0623356	0.978833	0.713922
S4_45831963	4	45831963	0.019105	0.369444	180	0.031731	0.0623356	0.978833	0.713922
S8_49859518	8	49859518	0.0192768	0.444444	180	0.031731	0.062247	0.978833	-0.97387
S1_42515425	1	42515425	0.0193038	0.405556	180	0.031731	0.0622332	0.978833	1.31781
S1_42515439	1	42515439	0.0193038	0.405556	180	0.031731	0.0622332	0.978833	1.31781
S1_9267749	1	9267749	0.0193129	0.361111	180	0.031731	0.0622285	0.978833	0.841338
S1_1513308	1	1513308	0.0193153	0.4	180	0.031731	0.0622273	0.978833	1.20445
S54_11101	NA	11101	0.019361	0.183333	180	0.031731	0.0622039	0.978833	0.727081
S43_152531	NA	152531	0.019381	0.380556	180	0.031731	0.0621937	0.978833	1.08515
S8_1526274	8	1526274	0.0193932	0.213889	180	0.031731	0.0621875	0.978833	0.674538
S5_39533190	5	39533190	0.019438	0.272222	180	0.031731	0.0621646	0.978833	0.694301
S11_40544195	11	40544195	0.0195113	0.177778	180	0.031731	0.0621274	0.978833	-0.80703
S11_40544208	11	40544208	0.0195113	0.177778	180	0.031731	0.0621274	0.978833	-0.80703
S9_10603668	9	10603668	0.0196048	0.438889	180	0.031731	0.0620802	0.978833	-0.915495
S1_51192993	1	51192993	0.0197702	0.225	180	0.031731	0.0619972	0.978833	0.776564
S10_38654357	10	38654357	0.0197789	0.355556	180	0.031731	0.0619928	0.978833	0.97602
S1_51040700	1	51040700	0.0198092	0.316667	180	0.031731	0.0619777	0.978833	-0.617543
S8_14465746	8	14465746	0.0198418	0.366667	180	0.031731	0.0619614	0.978833	0.745934
S11_6953975	11	6953975	0.0198803	0.158333	180	0.031731	0.0619423	0.978833	-1.07201
S6_31175757	6	31175757	0.0199473	0.405556	180	0.031731	0.061909	0.978833	-1.10446
S2_45896846	2	45896846	0.0199586	0.458333	180	0.031731	0.0619034	0.978833	-0.722132
S6_28242533	6	28242533	0.0199771	0.422222	180	0.031731	0.0618943	0.978833	1.01779
S11_181996	11	181996	0.0199866	0.433333	180	0.031731	0.0618896	0.978833	-1.1057
S6_29155004	6	29155004	0.0200488	0.419444	180	0.031731	0.0618589	0.978833	1.04639
S1_50022586	1	50022586	0.0200876	0.45	180	0.031731	0.0618398	0.978833	-0.814591
S10_44169930	10	44169930	0.0201115	0.302778	180	0.031731	0.0618281	0.978833	-0.681844
S11_51654648	11	51654648	0.020234	0.172222	180	0.031731	0.0617681	0.978833	-0.836297
S1_7266177	1	7266177	0.0202831	0.419444	180	0.031731	0.0617442	0.978833	1.2328
S3_52961233	3	52961233	0.0203184	0.188889	180	0.031731	0.061727	0.978833	0.846383
S8_12624813	8	12624813	0.0203796	0.430556	180	0.031731	0.0616973	0.978833	-0.949779
S1_51135777	1	51135777	0.0204213	0.225	180	0.031731	0.0616771	0.978833	0.72114
S8_43668200	8	43668200	0.0204693	0.436111	180	0.031731	0.061654	0.978833	-0.982241
S8_12405809	8	12405809	0.0205645	0.452778	180	0.031731	0.0616082	0.978833	-0.872758
S6_24219653	6	24219653	0.0206063	0.391667	180	0.031731	0.0615882	0.978833	0.862975
S7_658175	7	658175	0.0206869	0.163889	180	0.031731	0.0615497	0.978833	0.80745
S11_4689707	11	4689707	0.020734	0.175	180	0.031731	0.0615273	0.978833	0.701757
S3_2637502	3	2637502	0.0208624	0.302778	180	0.031731	0.0614664	0.978833	-0.853801
S3_2637505	3	2637505	0.0208624	0.302778	180	0.031731	0.0614664	0.978833	-0.853801
S3_2637508	3	2637508	0.0208624	0.302778	180	0.031731	0.0614664	0.978833	-0.853801
S3_2637511	3	2637511	0.0208624	0.302778	180	0.031731	0.0614664	0.978833	-0.853801
S3_2637514	3	2637514	0.0208624	0.302778	180	0.031731	0.0614664	0.978833	-0.853801
S8_50575125	8	50575125	0.0209286	0.394444	180	0.031731	0.0614351	0.978833	-0.585557
S11_4665022	11	4665022	0.0209633	0.180556	180	0.031731	0.0614189	0.978833	0.673127
S4_5796374	4	5796374	0.0210021	0.433333	180	0.031731	0.0614006	0.978833	-0.840823
S8_61326711	8	61326711	0.0210259	0.347222	180	0.031731	0.0613895	0.978833	0.865979
S8_2022697	8	2022697	0.0210275	0.294444	180	0.031731	0.0613887	0.978833	0.642226
S9_35695019	9	35695019	0.021071	0.222222	180	0.031731	0.0613683	0.978833	0.626227
S9_35695060	9	35695060	0.021071	0.222222	180	0.031731	0.0613683	0.978833	0.626227
S11_233122	11	233122	0.0210825	0.416667	180	0.031731	0.061363	0.978833	-1.05229
S1_50408359	1	50408359	0.0211368	0.455556	180	0.031731	0.0613376	0.978833	-0.852371
S1_50408374	1	50408374	0.0211368	0.455556	180	0.031731	0.0613376	0.978833	-0.852371
S4_1834806	4	1834806	0.0211369	0.486111	180	0.031731	0.0613376	0.978833	0.580483
S1_6425614	1	6425614	0.0211851	0.266667	180	0.031731	0.0613151	0.978833	0.721294
S5_22406424	5	22406424	0.0211882	0.397222	180	0.031731	0.0613137	0.978833	0.851255
S11_10683660	11	10683660	0.021344	0.436111	180	0.031731	0.0612415	0.978833	0.846869
S8_49052065	8	49052065	0.0213506	0.45	180	0.031731	0.0612385	0.978833	0.534436
S6_4592282	6	4592282	0.0214222	0.469444	180	0.031731	0.0612055	0.978833	-0.777563
S6_4592294	6	4592294	0.0214222	0.469444	180	0.031731	0.0612055	0.978833	-0.777563
S6_4592302	6	4592302	0.0214222	0.469444	180	0.031731	0.0612055	0.978833	-0.777563
S11_3920047	11	3920047	0.0214823	0.158333	180	0.031731	0.0611779	0.978833	0.684059
S3_53035542	3	53035542	0.0214838	0.363889	180	0.031731	0.0611772	0.978833	0.626524
S3_53035548	3	53035548	0.0214838	0.363889	180	0.031731	0.0611772	0.978833	0.626524
S3_53035551	3	53035551	0.0214838	0.363889	180	0.031731	0.0611772	0.978833	0.626524
S3_53035558	3	53035558	0.0214838	0.363889	180	0.031731	0.0611772	0.978833	0.626524
S9_38072267	9	38072267	0.0215138	0.230556	180	0.031731	0.0611635	0.978833	-0.729393
S11_4787925	11	4787925	0.0218299	0.177778	180	0.031731	0.0610199	0.978833	0.744229
S4_432809	4	432809	0.0218846	0.411111	180	0.031731	0.0609953	0.978833	0.608998
S3_6768402	3	6768402	0.0220794	0.413889	180	0.031731	0.0609082	0.978833	0.973697
S3_6768452	3	6768452	0.0220794	0.413889	180	0.031731	0.0609082	0.978833	0.973697
S3_23885413	3	23885413	0.0220982	0.177778	180	0.031731	0.0608998	0.978833	0.821455
S11_48373581	11	48373581	0.022118	0.419444	180	0.031731	0.060891	0.978833	-0.905967
S6_9602690	6	9602690	0.0221393	0.444444	180	0.031731	0.0608815	0.978833	-0.762252
S6_9602692	6	9602692	0.0221393	0.444444	180	0.031731	0.0608815	0.978833	-0.762252
S11_51790469	11	51790469	0.0221846	0.327778	180	0.031731	0.0608614	0.978833	0.759969
S8_14465739	8	14465739	0.0223381	0.375	180	0.031731	0.0607936	0.978833	0.717369
S8_25081435	8	25081435	0.0223599	0.161111	180	0.031731	0.0607841	0.978833	0.893256
S8_25081442	8	25081442	0.0223599	0.161111	180	0.031731	0.0607841	0.978833	0.893256
S6_11654058	6	11654058	0.0224892	0.447222	180	0.031731	0.0607274	0.978833	-0.766246
S6_21722500	6	21722500	0.0226159	0.416667	180	0.031731	0.0606722	0.978833	0.999639
S1_42292920	1	42292920	0.022657	0.352778	180	0.031731	0.0606544	0.978833	0.66782
S1_40706126	1	40706126	0.0226881	0.388889	180	0.031731	0.0606409	0.978833	0.804216
S1_1548752	1	1548752	0.0227364	0.447222	180	0.031731	0.0606201	0.978833	0.873355
S3_51849309	3	51849309	0.022841	0.266667	180	0.031731	0.060575	0.978833	0.676705
S7_856266	7	856266	0.0228439	0.2	180	0.031731	0.0605737	0.978833	0.642192
S8_1671579	8	1671579	0.0229827	0.127778	180	0.031731	0.0605143	0.978833	-0.856009
S11_50670914	11	50670914	0.0230237	0.266667	180	0.031731	0.0604968	0.978833	0.708354
S7_12155131	7	12155131	0.0230435	0.341667	180	0.031731	0.0604883	0.978833	0.685656
S3_51917265	3	51917265	0.0230652	0.336111	180	0.031731	0.0604791	0.978833	-0.625393
S54_5662	NA	5662	0.0230856	0.469444	180	0.031731	0.0604704	0.978833	0.971987
S2_46652118	2	46652118	0.0231031	0.447222	180	0.031731	0.060463	0.978833	-0.845055
S2_46652121	2	46652121	0.0231031	0.447222	180	0.031731	0.060463	0.978833	-0.845055
S4_2413445	4	2413445	0.0231856	0.313889	180	0.031731	0.060428	0.978833	-0.588812
S11_4664984	11	4664984	0.0232552	0.188889	180	0.031731	0.0603986	0.978833	-0.625257
S11_2956882	11	2956882	0.0232973	0.275	180	0.031731	0.0603809	0.978833	-0.558046
S7_39927939	7	39927939	0.0233283	0.455556	180	0.031731	0.0603678	0.978833	0.742089
S5_37388146	5	37388146	0.0234656	0.408333	180	0.031731	0.0603103	0.978833	-1.00287
S5_37388168	5	37388168	0.0234656	0.408333	180	0.031731	0.0603103	0.978833	-1.00287
S3_1375762	3	1375762	0.0236189	0.427778	180	0.031731	0.0602465	0.978833	-0.83015
S2_27905456	2	27905456	0.0236318	0.322222	180	0.031731	0.0602411	0.978833	0.708589
S2_46811017	2	46811017	0.0236766	0.169444	180	0.031731	0.0602225	0.978833	-0.84377
S7_9149573	7	9149573	0.0236968	0.341667	180	0.031731	0.0602142	0.978833	0.700339
S6_23319145	6	23319145	0.0238319	0.386111	180	0.031731	0.0601585	0.978833	1.0796
S6_23319150	6	23319150	0.0238319	0.386111	180	0.031731	0.0601585	0.978833	1.0796
S6_23319152	6	23319152	0.0238319	0.386111	180	0.031731	0.0601585	0.978833	1.0796
S2_47116096	2	47116096	0.0240031	0.466667	180	0.031731	0.0600883	0.978833	-0.757716
S9_34957763	9	34957763	0.0240534	0.227778	180	0.031731	0.0600678	0.978833	0.60546
S8_12405765	8	12405765	0.0240597	0.491667	180	0.031731	0.0600653	0.978833	0.607552
S5_23814560	5	23814560	0.0240787	0.425	180	0.031731	0.0600575	0.978833	0.783057
S9_17293774	9	17293774	0.0241247	0.347222	180	0.031731	0.0600388	0.978833	0.803302
S2_47812388	2	47812388	0.0241258	0.463889	180	0.031731	0.0600384	0.978833	-0.790093
S6_4446649	6	4446649	0.0241422	0.472222	180	0.031731	0.0600317	0.978833	-0.73434
S6_4446688	6	4446688	0.0241422	0.472222	180	0.031731	0.0600317	0.978833	-0.73434
S10_890632	10	890632	0.0241439	0.308333	180	0.031731	0.0600311	0.978833	-0.920693
S10_4352923	10	4352923	0.0241884	0.161111	180	0.031731	0.060013	0.978833	0.708247
S10_4352958	10	4352958	0.0241884	0.161111	180	0.031731	0.060013	0.978833	0.708247
S10_4352948	10	4352948	0.0242131	0.413889	180	0.031731	0.0600031	0.978833	-0.636712
S6_4315527	6	4315527	0.0243438	0.455556	180	0.031731	0.0599503	0.978833	-0.745633
S1_26358571	1	26358571	0.0245076	0.422222	180	0.031731	0.0598847	0.978833	-0.490906
S9_21555994	9	21555994	0.0245462	0.388889	180	0.031731	0.0598693	0.978833	1.11579
S7_32975433	7	32975433	0.0245579	0.288889	180	0.031731	0.0598646	0.978833	0.713669
S7_5830879	7	5830879	0.0245924	0.419444	180	0.031731	0.0598509	0.978833	0.982891
S11_51893827	11	51893827	0.0246289	0.322222	180	0.031731	0.0598364	0.978833	0.836069
S11_51893835	11	51893835	0.0246289	0.322222	180	0.031731	0.0598364	0.978833	0.836069
S67_85348	NA	85348	0.0246378	0.0583333	180	0.031731	0.0598329	0.978833	-1.11947
S67_85350	NA	85350	0.0246378	0.0583333	180	0.031731	0.0598329	0.978833	-1.11947
S67_85355	NA	85355	0.0246378	0.0583333	180	0.031731	0.0598329	0.978833	-1.11947
S9_17188756	9	17188756	0.0246888	0.405556	180	0.031731	0.0598126	0.978833	1.2714
S1_44742771	1	44742771	0.0247042	0.222222	180	0.031731	0.0598065	0.978833	0.64176
S1_50379010	1	50379010	0.0250037	0.444444	180	0.031731	0.0596887	0.978833	-0.770029
S1_50379020	1	50379020	0.0250037	0.444444	180	0.031731	0.0596887	0.978833	-0.770029
S5_5206095	5	5206095	0.0250246	0.375	180	0.031731	0.0596805	0.978833	-0.790751
S7_509375	7	509375	0.0250292	0.4	180	0.031731	0.0596787	0.978833	1.09706
S7_509407	7	509407	0.0250292	0.4	180	0.031731	0.0596787	0.978833	1.09706
S7_509408	7	509408	0.0250292	0.4	180	0.031731	0.0596787	0.978833	1.09706
S7_509409	7	509409	0.0250292	0.4	180	0.031731	0.0596787	0.978833	1.09706
S10_3389256	10	3389256	0.0250293	0.166667	180	0.031731	0.0596787	0.978833	-1.04859
S6_8347686	6	8347686	0.0250511	0.488889	180	0.031731	0.0596702	0.978833	-0.756176
S4_46931191	4	46931191	0.0250909	0.233333	180	0.031731	0.0596547	0.978833	-0.65714
S4_46931194	4	46931194	0.0250909	0.233333	180	0.031731	0.0596547	0.978833	-0.65714
S4_46931195	4	46931195	0.0250909	0.233333	180	0.031731	0.0596547	0.978833	-0.65714
S4_46931202	4	46931202	0.0250909	0.233333	180	0.031731	0.0596547	0.978833	-0.65714
S8_9096430	8	9096430	0.0251533	0.361111	180	0.031731	0.0596304	0.978833	-0.822331
S8_9130160	8	9130160	0.025159	0.316667	180	0.031731	0.0596282	0.978833	-0.651488
S8_9130185	8	9130185	0.025159	0.316667	180	0.031731	0.0596282	0.978833	-0.651488
S3_36501869	3	36501869	0.0251682	0.25	180	0.031731	0.0596246	0.978833	0.89554
S13_399450	NA	399450	0.0251963	0.438889	180	0.031731	0.0596137	0.978833	-0.717324
S5_8403934	5	8403934	0.0253352	0.419444	180	0.031731	0.05956	0.978833	1.01269
S2_47873551	2	47873551	0.025409	0.45	180	0.031731	0.0595315	0.978833	-0.800386
S4_43586844	4	43586844	0.025509	0.438889	180	0.031731	0.0594932	0.978833	-0.839298
S4_43586859	4	43586859	0.025509	0.438889	180	0.031731	0.0594932	0.978833	-0.839298
S4_1919863	4	1919863	0.0255129	0.480556	180	0.031731	0.0594917	0.978833	-0.500475
S4_1919869	4	1919869	0.0255129	0.480556	180	0.031731	0.0594917	0.978833	-0.500475
S4_1919901	4	1919901	0.0255129	0.480556	180	0.031731	0.0594917	0.978833	-0.500475
S11_6703403	11	6703403	0.0255215	0.405556	180	0.031731	0.0594884	0.978833	0.661192
S11_49375835	11	49375835	0.0255307	0.158333	180	0.031731	0.0594849	0.978833	0.987799
S1_35500373	1	35500373	0.0255393	0.419444	180	0.031731	0.0594816	0.978833	1.23955
S9_18694490	9	18694490	0.02569	0.391667	180	0.031731	0.0594242	0.978833	1.20104
S1_1579778	1	1579778	0.0257755	0.216667	180	0.031731	0.0593917	0.978833	0.866837
S8_56216458	8	56216458	0.025858	0.319444	180	0.031731	0.0593605	0.978833	-0.66821
S11_45354505	11	45354505	0.025869	0.413889	180	0.031731	0.0593564	0.978833	-0.851361
S11_45354521	11	45354521	0.025869	0.413889	180	0.031731	0.0593564	0.978833	-0.851361
S11_219372	11	219372	0.0258798	0.436111	180	0.031731	0.0593523	0.978833	-0.985874
S8_4900412	8	4900412	0.0258937	0.380556	180	0.031731	0.0593471	0.978833	-0.853257
S8_4900465	8	4900465	0.0258937	0.380556	180	0.031731	0.0593471	0.978833	-0.853257
S8_4900481	8	4900481	0.0258937	0.380556	180	0.031731	0.0593471	0.978833	-0.853257
S15_261869	NA	261869	0.0259068	0.438889	180	0.031731	0.0593421	0.978833	0.813819
S2_43594961	2	43594961	0.0261031	0.413889	180	0.031731	0.0592685	0.978833	1.06615
S7_29491225	7	29491225	0.0261203	0.419444	180	0.031731	0.0592621	0.978833	1.04744
S2_47592218	2	47592218	0.0261931	0.169444	180	0.031731	0.0592349	0.978833	0.759432
S4_26755163	4	26755163	0.0262199	0.430556	180	0.031731	0.0592249	0.978833	0.557526
S1_49992460	1	49992460	0.0262598	0.433333	180	0.031731	0.0592101	0.978833	-0.777818
S1_49992476	1	49992476	0.0262598	0.433333	180	0.031731	0.0592101	0.978833	-0.777818
S1_49992490	1	49992490	0.0262598	0.433333	180	0.031731	0.0592101	0.978833	-0.777818
S8_7291164	8	7291164	0.0263261	0.419444	180	0.031731	0.0591855	0.978833	-0.745678
S8_7291185	8	7291185	0.0263261	0.419444	180	0.031731	0.0591855	0.978833	-0.745678
S3_1697304	3	1697304	0.0265668	0.419444	180	0.031731	0.0590968	0.978833	-0.914773
S3_1697313	3	1697313	0.0265668	0.419444	180	0.031731	0.0590968	0.978833	-0.914773
S7_31644251	7	31644251	0.0266514	0.397222	180	0.031731	0.0590658	0.978833	1.08214
S4_2829965	4	2829965	0.0266532	0.477778	180	0.031731	0.0590651	0.978833	-0.620108
S4_1426109	4	1426109	0.0267464	0.313889	180	0.031731	0.0590311	0.978833	0.717098
S3_33039390	3	33039390	0.0268215	0.183333	180	0.031731	0.0590038	0.978833	1.04556
S4_7272375	4	7272375	0.0270016	0.441667	180	0.031731	0.0589386	0.978833	-0.744513
S2_47032049	2	47032049	0.0270755	0.25	180	0.031731	0.058912	0.978833	0.860188
S2_47032063	2	47032063	0.0270755	0.25	180	0.031731	0.058912	0.978833	0.860188
S2_47032071	2	47032071	0.0270755	0.25	180	0.031731	0.058912	0.978833	0.860188
S1_9291826	1	9291826	0.0271889	0.427778	180	0.031731	0.0588713	0.978833	0.907033
S1_9291874	1	9291874	0.0271889	0.427778	180	0.031731	0.0588713	0.978833	0.907033
S4_2047846	4	2047846	0.027205	0.269444	180	0.031731	0.0588655	0.978833	-0.494721
S7_856267	7	856267	0.027216	0.202778	180	0.031731	0.0588616	0.978833	0.639192
S8_30937511	8	30937511	0.0273027	0.422222	180	0.031731	0.0588307	0.978833	-0.914063
S9_36515078	9	36515078	0.0273202	0.355556	180	0.031731	0.0588244	0.978833	0.479184
S9_36515090	9	36515090	0.0273202	0.355556	180	0.031731	0.0588244	0.978833	0.479184
S9_18797227	9	18797227	0.0274527	0.419444	180	0.031731	0.0587773	0.978833	1.2085
S10_7356028	10	7356028	0.0274648	0.258333	180	0.031731	0.058773	0.978833	1.18638
S8_5263462	8	5263462	0.0275461	0.358333	180	0.031731	0.0587443	0.978833	-0.62688
S3_48548538	3	48548538	0.027548	0.263889	180	0.031731	0.0587436	0.978833	-0.618119
S7_5907028	7	5907028	0.0275737	0.213889	180	0.031731	0.0587345	0.978833	-0.729088
S8_50339550	8	50339550	0.0276521	0.425	180	0.031731	0.0587069	0.978833	-0.89442
S9_26398032	9	26398032	0.0277734	0.191667	180	0.031731	0.0586643	0.978833	0.710736
S8_12877638	8	12877638	0.0277922	0.408333	180	0.031731	0.0586578	0.978833	-0.911977
S8_12877705	8	12877705	0.0277922	0.408333	180	0.031731	0.0586578	0.978833	-0.911977
S5_38290069	5	38290069	0.0278109	0.402778	180	0.031731	0.0586512	0.978833	0.719322
S2_47216593	2	47216593	0.0278129	0.358333	180	0.031731	0.0586505	0.978833	-0.555342
S2_47216632	2	47216632	0.0278129	0.358333	180	0.031731	0.0586505	0.978833	-0.555342
S7_36997111	7	36997111	0.0278217	0.208333	180	0.031731	0.0586474	0.978833	0.726185
S5_39574597	5	39574597	0.027837	0.258333	180	0.031731	0.0586421	0.978833	0.586184
S4_2030597	4	2030597	0.0278478	0.197222	180	0.031731	0.0586383	0.978833	-0.582408
S3_43493079	3	43493079	0.0279008	0.386111	180	0.031731	0.0586198	0.978833	-0.756103
S3_32742986	3	32742986	0.0280633	0.213889	180	0.031731	0.0585633	0.978833	-0.936108
S10_1723865	10	1723865	0.0280978	0.208333	180	0.031731	0.0585514	0.978833	-0.772853
S2_1442049	2	1442049	0.0281536	0.280556	180	0.031731	0.0585321	0.978833	0.60901
S1_51155613	1	51155613	0.0281989	0.447222	180	0.031731	0.0585165	0.978833	-0.767092
S9_35520413	9	35520413	0.0282393	0.186111	180	0.031731	0.0585026	0.978833	-1.01975
S10_40054869	10	40054869	0.0283078	0.386111	180	0.031731	0.058479	0.978833	0.82183
S9_10086979	9	10086979	0.0284765	0.416667	180	0.031731	0.0584213	0.978833	1.20046
S3_33039199	3	33039199	0.0284807	0.327778	180	0.031731	0.0584199	0.978833	0.730817
S6_18987442	6	18987442	0.0284827	0.372222	180	0.031731	0.0584192	0.978833	0.715113
S4_4571473	4	4571473	0.0285106	0.166667	180	0.031731	0.0584097	0.978833	-0.792981
S9_12943178	9	12943178	0.0285581	0.202778	180	0.031731	0.0583935	0.978833	0.677652
S4_45832009	4	45832009	0.0286128	0.388889	180	0.031731	0.058375	0.978833	0.646322
S10_20957756	10	20957756	0.0286154	0.408333	180	0.031731	0.0583741	0.978833	1.25308
S4_1286336	4	1286336	0.0287627	0.322222	180	0.031731	0.0583242	0.978833	-0.500128
S1_49760345	1	49760345	0.0287937	0.366667	180	0.031731	0.0583138	0.978833	0.595287
S9_16844433	9	16844433	0.0289047	0.397222	180	0.031731	0.0582764	0.978833	1.02438
S5_14766697	5	14766697	0.0289627	0.272222	180	0.031731	0.058257	0.978833	-0.905615
S8_4579187	8	4579187	0.0289821	0.419444	180	0.031731	0.0582505	0.978833	-0.962809
S1_8152989	1	8152989	0.02905	0.377778	180	0.031731	0.0582278	0.978833	-0.79734
S11_51894021	11	51894021	0.0291784	0.288889	180	0.031731	0.058185	0.978833	0.846019
S9_35687876	9	35687876	0.0291794	0.208333	180	0.031731	0.0581846	0.978833	0.622906
S8_44675978	8	44675978	0.0292699	0.125	180	0.031731	0.0581546	0.978833	0.662434
S1_51155656	1	51155656	0.0292751	0.447222	180	0.031731	0.0581529	0.978833	-0.724614
S6_3879753	6	3879753	0.0294259	0.433333	180	0.031731	0.0581031	0.978833	-0.618633
S9_10603632	9	10603632	0.0295458	0.372222	180	0.031731	0.0580636	0.978833	-0.629117
S5_17700273	5	17700273	0.0295971	0.458333	180	0.031731	0.0580468	0.978833	-0.806795
S8_5980252	8	5980252	0.0296279	0.394444	180	0.031731	0.0580367	0.978833	-0.791496
S4_734072	4	734072	0.0296938	0.205556	180	0.031731	0.0580152	0.978833	-0.684924
S1_51155612	1	51155612	0.0297125	0.444444	180	0.031731	0.0580091	0.978833	-0.716695
S5_2230177	5	2230177	0.0297629	0.391667	180	0.031731	0.0579927	0.978833	-0.742933
S8_14465794	8	14465794	0.0297719	0.372222	180	0.031731	0.0579897	0.978833	0.693022
S4_1959772	4	1959772	0.0298033	0.4	180	0.031731	0.0579795	0.978833	0.73381
S9_18821850	9	18821850	0.0298127	0.411111	180	0.031731	0.0579765	0.978833	1.43848
S9_18821871	9	18821871	0.0298127	0.411111	180	0.031731	0.0579765	0.978833	1.43848
S11_53106485	11	53106485	0.0298612	0.25	180	0.031731	0.0579607	0.978833	-0.562803
S11_53106491	11	53106491	0.0298612	0.25	180	0.031731	0.0579607	0.978833	-0.562803
S6_27815575	6	27815575	0.0298839	0.319444	180	0.031731	0.0579533	0.978833	1.0605
S11_52611030	11	52611030	0.0299058	0.280556	180	0.031731	0.0579462	0.978833	0.673067
S11_50261535	11	50261535	0.0299436	0.252778	180	0.031731	0.057934	0.978833	0.643526
S4_1611677	4	1611677	0.0299523	0.394444	180	0.031731	0.0579312	0.978833	-0.454805
S3_37179083	3	37179083	0.0300589	0.416667	180	0.031731	0.0578968	0.978833	-1.1923
S3_41421993	3	41421993	0.0301612	0.288889	180	0.031731	0.0578639	0.978833	0.640168
S3_31483883	3	31483883	0.0302736	0.419444	180	0.031731	0.0578279	0.978833	1.2222
S1_656052	1	656052	0.0303345	0.216667	180	0.031731	0.0578084	0.978833	0.679336
S3_33034003	3	33034003	0.0303433	0.297222	180	0.031731	0.0578056	0.978833	0.716159
S7_377566	7	377566	0.0303523	0.272222	180	0.031731	0.0578027	0.978833	0.55233
S1_40492729	1	40492729	0.0305135	0.430556	180	0.031731	0.0577514	0.978833	0.796204
S4_2753987	4	2753987	0.0305424	0.275	180	0.031731	0.0577423	0.978833	-0.812683
S3_2975771	3	2975771	0.0305796	0.372222	180	0.031731	0.0577305	0.978833	-0.76357
S15_753041	NA	753041	0.0306068	0.180556	180	0.031731	0.0577219	0.978833	0.719605
S8_5267159	8	5267159	0.0307401	0.344444	180	0.031731	0.0576798	0.978833	-0.626183
S4_27899843	4	27899843	0.0308119	0.197222	180	0.031731	0.0576573	0.978833	0.687828
S2_46668560	2	46668560	0.0308624	0.336111	180	0.031731	0.0576414	0.978833	-0.55112
S7_36623820	7	36623820	0.0309381	0.413889	180	0.031731	0.0576177	0.978833	0.955433
S10_7356087	10	7356087	0.0309466	0.238889	180	0.031731	0.0576151	0.978833	1.23264
S8_29306094	8	29306094	0.0309527	0.219444	180	0.031731	0.0576132	0.978833	0.650704
S2_38758384	2	38758384	0.0310535	0.433333	180	0.031731	0.0575817	0.978833	-0.958851
S8_56939579	8	56939579	0.0310955	0.491667	180	0.031731	0.0575687	0.978833	-1.05442
S11_46483120	11	46483120	0.0310957	0.155556	180	0.031731	0.0575686	0.978833	0.74168
S11_46483131	11	46483131	0.0310957	0.155556	180	0.031731	0.0575686	0.978833	0.74168
S11_46483157	11	46483157	0.0310957	0.155556	180	0.031731	0.0575686	0.978833	0.74168
S2_41312515	2	41312515	0.0311383	0.422222	180	0.031731	0.0575554	0.978833	-0.842321
S3_41421933	3	41421933	0.0311493	0.291667	180	0.031731	0.0575519	0.978833	0.645073
S3_41421963	3	41421963	0.0311493	0.291667	180	0.031731	0.0575519	0.978833	0.645073
S8_53634550	8	53634550	0.0311695	0.444444	180	0.031731	0.0575457	0.978833	-0.683293
S11_41582946	11	41582946	0.03122	0.411111	180	0.031731	0.05753	0.978833	-0.856756
S7_27185347	7	27185347	0.0312628	0.408333	180	0.031731	0.0575168	0.978833	1.07159
S7_27185352	7	27185352	0.0312628	0.408333	180	0.031731	0.0575168	0.978833	1.07159
S7_27185390	7	27185390	0.0312628	0.408333	180	0.031731	0.0575168	0.978833	1.07159
S8_61682521	8	61682521	0.0312646	0.413889	180	0.031731	0.0575162	0.978833	0.745959
S6_15479741	6	15479741	0.031316	0.238889	180	0.031731	0.0575003	0.978833	0.724258
S11_50259315	11	50259315	0.0315113	0.280556	180	0.031731	0.0574403	0.978833	0.616965
S8_44520398	8	44520398	0.0315512	0.333333	180	0.031731	0.057428	0.978833	-0.588882
S8_44520430	8	44520430	0.0315512	0.333333	180	0.031731	0.057428	0.978833	-0.588882
S3_43155171	3	43155171	0.0315654	0.227778	180	0.031731	0.0574237	0.978833	-0.71481
S8_4160977	8	4160977	0.031601	0.355556	180	0.031731	0.0574128	0.978833	-0.727057
S10_5821180	10	5821180	0.0317041	0.155556	180	0.031731	0.0573813	0.978833	0.705744
S11_6796219	11	6796219	0.0318163	0.280556	180	0.031731	0.0573472	0.978833	0.635299
S6_24854533	6	24854533	0.0318954	0.205556	180	0.031731	0.0573232	0.978833	0.644138
S6_24854540	6	24854540	0.0318954	0.205556	180	0.031731	0.0573232	0.978833	0.644138
S2_37029833	2	37029833	0.0319054	0.436111	180	0.031731	0.0573202	0.978833	0.712718
S1_49139009	1	49139009	0.0319068	0.227778	180	0.031731	0.0573198	0.978833	-0.560467
S1_48925633	1	48925633	0.0319222	0.402778	180	0.031731	0.0573151	0.978833	0.757685
S6_7617576	6	7617576	0.0319477	0.433333	180	0.031731	0.0573074	0.978833	-0.606405
S3_549426	3	549426	0.0319515	0.163889	180	0.031731	0.0573063	0.978833	0.682488
S7_37261237	7	37261237	0.0319582	0.197222	180	0.031731	0.0573042	0.978833	-0.843937
S7_37261265	7	37261265	0.0319582	0.197222	180	0.031731	0.0573042	0.978833	-0.843937
S8_3181894	8	3181894	0.0320927	0.452778	180	0.031731	0.0572637	0.978833	-0.897184
S11_45614895	11	45614895	0.0321834	0.438889	180	0.031731	0.0572364	0.978833	-0.542339
S1_1220808	1	1220808	0.0321992	0.230556	180	0.031731	0.0572317	0.978833	0.70578
S1_47813205	1	47813205	0.0322102	0.427778	180	0.031731	0.0572284	0.978833	0.982588
S4_1680081	4	1680081	0.032271	0.288889	180	0.031731	0.0572102	0.978833	-0.444594
S5_2232600	5	2232600	0.0323149	0.425	180	0.031731	0.0571971	0.978833	0.729613
S2_49490530	2	49490530	0.0323323	0.391667	180	0.031731	0.0571919	0.978833	0.553099
S3_2314739	3	2314739	0.0323921	0.219444	180	0.031731	0.0571741	0.978833	-0.588837
S2_4627425	2	4627425	0.0325125	0.486111	180	0.031731	0.0571383	0.978833	-0.486731
S4_1426844	4	1426844	0.0325218	0.111111	180	0.031731	0.0571355	0.978833	0.830826
S2_39509345	2	39509345	0.0325465	0.191667	180	0.031731	0.0571282	0.978833	-0.933552
S11_44398147	11	44398147	0.032547	0.416667	180	0.031731	0.0571281	0.978833	-0.88796
S3_35639969	3	35639969	0.0328574	0.4	180	0.031731	0.0570365	0.978833	1.29111
S6_25366327	6	25366327	0.0328889	0.238889	180	0.031731	0.0570273	0.978833	0.5954
S6_25366345	6	25366345	0.0328889	0.238889	180	0.031731	0.0570273	0.978833	0.5954
S5_38364777	5	38364777	0.0328898	0.272222	180	0.031731	0.057027	0.978833	-0.618084
S3_2091060	3	2091060	0.0328985	0.466667	180	0.031731	0.0570245	0.978833	-0.531478
S6_25366038	6	25366038	0.0329669	0.205556	180	0.031731	0.0570044	0.978833	-0.714378
S1_2548792	1	2548792	0.0330602	0.361111	180	0.031731	0.0569772	0.978833	0.790164
S5_7792057	5	7792057	0.0330985	0.422222	180	0.031731	0.0569661	0.978833	0.688031
S5_7792088	5	7792088	0.0330985	0.422222	180	0.031731	0.0569661	0.978833	0.688031
S5_7792100	5	7792100	0.0330985	0.422222	180	0.031731	0.0569661	0.978833	0.688031
S5_7792112	5	7792112	0.0330985	0.422222	180	0.031731	0.0569661	0.978833	0.688031
S4_45773222	4	45773222	0.0333178	0.338889	180	0.031731	0.0569024	0.978833	0.633135
S2_47292067	2	47292067	0.0333188	0.463889	180	0.031731	0.0569021	0.978833	-0.688142
S6_26310516	6	26310516	0.0333299	0.422222	180	0.031731	0.0568989	0.978833	0.94381
S4_33818328	4	33818328	0.0333685	0.458333	180	0.031731	0.0568878	0.978833	0.507598
S4_33818381	4	33818381	0.0333685	0.458333	180	0.031731	0.0568878	0.978833	0.507598
S4_33818385	4	33818385	0.0333685	0.458333	180	0.031731	0.0568878	0.978833	0.507598
S4_7512657	4	7512657	0.0334908	0.491667	180	0.031731	0.0568525	0.978833	-0.673297
S4_7512703	4	7512703	0.0334908	0.491667	180	0.031731	0.0568525	0.978833	-0.673297
S10_41264805	10	41264805	0.0335139	0.261111	180	0.031731	0.0568459	0.978833	0.878051
S2_39483988	2	39483988	0.0336188	0.416667	180	0.031731	0.0568158	0.978833	-0.891064
S11_43723496	11	43723496	0.0336877	0.336111	180	0.031731	0.0567961	0.978833	-0.556486
S11_43723518	11	43723518	0.0336877	0.336111	180	0.031731	0.0567961	0.978833	-0.556486
S2_504284	2	504284	0.0336951	0.5	180	0.031731	0.056794	0.978833	0.546137
S3_43719908	3	43719908	0.0336978	0.341667	180	0.031731	0.0567932	0.978833	0.552597
S6_4332454	6	4332454	0.0339786	0.466667	180	0.031731	0.0567133	0.978833	-0.725462
S8_52404573	8	52404573	0.0341714	0.430556	180	0.031731	0.0566589	0.978833	-0.87406
S8_52404574	8	52404574	0.0341714	0.430556	180	0.031731	0.0566589	0.978833	-0.87406
S8_12538626	8	12538626	0.0341777	0.402778	180	0.031731	0.0566571	0.978833	-0.932242
S6_24465796	6	24465796	0.0342396	0.166667	180	0.031731	0.0566397	0.978833	0.702764
S10_6400059	10	6400059	0.0342454	0.258333	180	0.031731	0.0566381	0.978833	1.03202
S8_18839293	8	18839293	0.0342702	0.425	180	0.031731	0.0566311	0.978833	-0.92223
S3_2579936	3	2579936	0.0344451	0.311111	180	0.031731	0.0565822	0.978833	-0.601704
S3_2579940	3	2579940	0.0344451	0.311111	180	0.031731	0.0565822	0.978833	-0.601704
S3_2579943	3	2579943	0.0344451	0.311111	180	0.031731	0.0565822	0.978833	-0.601704
S8_11907248	8	11907248	0.0345257	0.319444	180	0.031731	0.0565597	0.978833	-0.640461
S2_47116906	2	47116906	0.0345626	0.194444	180	0.031731	0.0565494	0.978833	-0.740159
S6_27276651	6	27276651	0.0347759	0.4	180	0.031731	0.0564903	0.978833	0.905336
S7_5830819	7	5830819	0.0348076	0.411111	180	0.031731	0.0564815	0.978833	0.950376
S9_7324511	9	7324511	0.0348136	0.405556	180	0.031731	0.0564799	0.978833	1.15594
S11_35911620	11	35911620	0.0348373	0.308333	180	0.031731	0.0564733	0.978833	-0.749121
S1_50120090	1	50120090	0.0348374	0.363889	180	0.031731	0.0564733	0.978833	-0.636187
S6_21220149	6	21220149	0.0348413	0.416667	180	0.031731	0.0564722	0.978833	1.07581
S8_1070342	8	1070342	0.0349334	0.269444	180	0.031731	0.0564468	0.978833	-0.532402
S8_24407681	8	24407681	0.0349463	0.419444	180	0.031731	0.0564433	0.978833	-0.88069
S2_47159479	2	47159479	0.034999	0.227778	180	0.031731	0.0564288	0.978833	-0.799843
S9_26199859	9	26199859	0.0350691	0.402778	180	0.031731	0.0564096	0.978833	1.12897
S4_1723916	4	1723916	0.0351219	0.311111	180	0.031731	0.0563952	0.978833	-0.628813
S8_3490430	8	3490430	0.0351467	0.433333	180	0.031731	0.0563884	0.978833	-1.0088
S1_1513359	1	1513359	0.0352411	0.394444	180	0.031731	0.0563626	0.978833	1.15258
S9_21371198	9	21371198	0.0352527	0.444444	180	0.031731	0.0563595	0.978833	0.699079
S9_17293865	9	17293865	0.0352677	0.172222	180	0.031731	0.0563554	0.978833	-0.864781
S3_47089899	3	47089899	0.0352905	0.452778	180	0.031731	0.0563492	0.978833	-0.870747
S11_181936	11	181936	0.0353033	0.430556	180	0.031731	0.0563457	0.978833	-1.01579
S1_44753874	1	44753874	0.035314	0.333333	180	0.031731	0.0563428	0.978833	0.531623
S2_42363840	2	42363840	0.0353686	0.283333	180	0.031731	0.0563279	0.978833	0.751029
S2_42363877	2	42363877	0.0353686	0.283333	180	0.031731	0.0563279	0.978833	0.751029
S2_42363885	2	42363885	0.0353686	0.283333	180	0.031731	0.0563279	0.978833	0.751029
S3_28318819	3	28318819	0.0353958	0.463889	180	0.031731	0.0563205	0.978833	0.720805
S6_21151807	6	21151807	0.0354047	0.272222	180	0.031731	0.0563181	0.978833	1.07413
S6_21151809	6	21151809	0.0354047	0.272222	180	0.031731	0.0563181	0.978833	1.07413
S6_21151826	6	21151826	0.0354047	0.272222	180	0.031731	0.0563181	0.978833	1.07413
S2_39916386	2	39916386	0.0354343	0.447222	180	0.031731	0.0563101	0.978833	-0.798454
S7_32761983	7	32761983	0.0354693	0.327778	180	0.031731	0.0563006	0.978833	0.670943
S4_1426088	4	1426088	0.0355033	0.152778	180	0.031731	0.0562914	0.978833	-0.858459
S9_14568055	9	14568055	0.0355482	0.408333	180	0.031731	0.0562793	0.978833	0.999023
S8_4111611	8	4111611	0.035575	0.430556	180	0.031731	0.0562721	0.978833	-0.803318
S3_2587738	3	2587738	0.0356756	0.386111	180	0.031731	0.056245	0.978833	-0.726594
S7_28996934	7	28996934	0.0357321	0.405556	180	0.031731	0.0562298	0.978833	1.10806
S3_36903176	3	36903176	0.0361233	0.408333	180	0.031731	0.0561253	0.978833	-0.907144
S11_2274593	11	2274593	0.0361518	0.166667	180	0.031731	0.0561177	0.978833	-0.776279
S6_18934421	6	18934421	0.0362053	0.355556	180	0.031731	0.0561036	0.978833	0.763376
S7_624517	7	624517	0.0362171	0.352778	180	0.031731	0.0561004	0.978833	0.71855
S7_624538	7	624538	0.0362171	0.352778	180	0.031731	0.0561004	0.978833	0.71855
S4_1959804	4	1959804	0.0362976	0.172222	180	0.031731	0.0560792	0.978833	-0.555813
S11_51893763	11	51893763	0.0364378	0.319444	180	0.031731	0.0560422	0.978833	0.781347
S2_36084480	2	36084480	0.0365363	0.180556	180	0.031731	0.0560163	0.978833	-0.708462
S3_36241707	3	36241707	0.0365552	0.288889	180	0.031731	0.0560114	0.978833	0.884328
S7_26106290	7	26106290	0.0365907	0.433333	180	0.031731	0.0560021	0.978833	0.817526
S3_6337874	3	6337874	0.0366056	0.397222	180	0.031731	0.0559982	0.978833	1.01652
S4_43299473	4	43299473	0.0366783	0.205556	180	0.031731	0.0559791	0.978833	0.717271
S6_25329881	6	25329881	0.0367319	0.177778	180	0.031731	0.0559652	0.978833	0.702209
S6_30729550	6	30729550	0.036758	0.405556	180	0.031731	0.0559584	0.978833	-1.02871
S3_33350971	3	33350971	0.0367582	0.288889	180	0.031731	0.0559583	0.978833	0.6727
S1_51040877	1	51040877	0.0367758	0.305556	180	0.031731	0.0559537	0.978833	-0.533502
S8_57968452	8	57968452	0.0369264	0.408333	180	0.031731	0.0559146	0.978833	-0.917864
S8_21158708	8	21158708	0.0369484	0.436111	180	0.031731	0.0559089	0.978833	-0.92439
S10_41264988	10	41264988	0.0369892	0.366667	180	0.031731	0.0558983	0.978833	-0.633575
S10_40054795	10	40054795	0.0370094	0.197222	180	0.031731	0.0558931	0.978833	0.718777
S3_28475573	3	28475573	0.0370334	0.3	180	0.031731	0.0558869	0.978833	-0.597704
S3_36241687	3	36241687	0.0370501	0.202778	180	0.031731	0.0558825	0.978833	0.786235
S6_25989377	6	25989377	0.0370806	0.386111	180	0.031731	0.0558746	0.978833	0.704585
S10_42038997	10	42038997	0.0370867	0.238889	180	0.031731	0.0558731	0.978833	0.614217
S3_33039198	3	33039198	0.0371628	0.316667	180	0.031731	0.0558535	0.978833	0.744038
S4_1611683	4	1611683	0.037181	0.477778	180	0.031731	0.0558488	0.978833	0.535656
S11_44102761	11	44102761	0.0373039	0.3	180	0.031731	0.0558172	0.978833	-0.545432
S5_4846229	5	4846229	0.037308	0.330556	180	0.031731	0.0558161	0.978833	0.651103
S4_432853	4	432853	0.0373103	0.419444	180	0.031731	0.0558155	0.978833	-0.436481
S7_27213147	7	27213147	0.0373567	0.186111	180	0.031731	0.0558036	0.978833	0.635428
S8_4561334	8	4561334	0.0373888	0.138889	180	0.031731	0.0557954	0.978833	-0.718196
S10_7568209	10	7568209	0.0374566	0.197222	180	0.031731	0.0557781	0.978833	-0.733724
S11_52611050	11	52611050	0.0374812	0.288889	180	0.031731	0.0557718	0.978833	0.637961
S11_50611771	11	50611771	0.037595	0.266667	180	0.031731	0.0557428	0.978833	0.687858
S11_50611784	11	50611784	0.037595	0.266667	180	0.031731	0.0557428	0.978833	0.687858
S11_50611787	11	50611787	0.037595	0.266667	180	0.031731	0.0557428	0.978833	0.687858
S8_4788446	8	4788446	0.0376238	0.416667	180	0.031731	0.0557355	0.978833	-1.04745
S11_4787936	11	4787936	0.0376249	0.344444	180	0.031731	0.0557352	0.978833	-0.686025
S8_45849473	8	45849473	0.0376479	0.402778	180	0.031731	0.0557293	0.978833	-0.596744
S4_45482223	4	45482223	0.0377256	0.455556	180	0.031731	0.0557096	0.978833	0.659163
S4_45482225	4	45482225	0.0377256	0.455556	180	0.031731	0.0557096	0.978833	0.659163
S9_35935516	9	35935516	0.0377698	0.247222	180	0.031731	0.0556984	0.978833	-0.716722
S1_28879580	1	28879580	0.0377864	0.297222	180	0.031731	0.0556942	0.978833	0.813711
S3_503694	3	503694	0.0378106	0.3	180	0.031731	0.0556881	0.978833	0.736525
S6_26045181	6	26045181	0.0378211	0.388889	180	0.031731	0.0556854	0.978833	0.808599
S9_12434213	9	12434213	0.0378545	0.175	180	0.031731	0.055677	0.978833	-0.809816
S11_46121035	11	46121035	0.0378617	0.302778	180	0.031731	0.0556751	0.978833	-0.673002
S3_47041200	3	47041200	0.0378958	0.408333	180	0.031731	0.0556665	0.978833	-1.06424
S4_4288086	4	4288086	0.0378962	0.227778	180	0.031731	0.0556664	0.978833	0.834153
S4_4288092	4	4288092	0.0378962	0.227778	180	0.031731	0.0556664	0.978833	0.834153
S4_4288108	4	4288108	0.0378962	0.227778	180	0.031731	0.0556664	0.978833	0.834153
S4_4288109	4	4288109	0.0378962	0.227778	180	0.031731	0.0556664	0.978833	0.834153
S1_11091921	1	11091921	0.0379233	0.333333	180	0.031731	0.0556596	0.978833	0.622553
S8_5263447	8	5263447	0.0379649	0.433333	180	0.031731	0.0556491	0.978833	-0.827427
S9_5536259	9	5536259	0.0380264	0.35	180	0.031731	0.0556336	0.978833	0.833957
S11_53113469	11	53113469	0.0380859	0.35	180	0.031731	0.0556187	0.978833	0.535755
S1_40291464	1	40291464	0.0381992	0.419444	180	0.031731	0.0555903	0.978833	1.02352
S11_44125265	11	44125265	0.0382478	0.311111	180	0.031731	0.0555781	0.978833	-0.549148
S10_43229127	10	43229127	0.0382614	0.316667	180	0.031731	0.0555747	0.978833	0.631924
S10_43229152	10	43229152	0.0382614	0.316667	180	0.031731	0.0555747	0.978833	0.631924
S10_43229158	10	43229158	0.0382614	0.316667	180	0.031731	0.0555747	0.978833	0.631924
S10_43229160	10	43229160	0.0382614	0.316667	180	0.031731	0.0555747	0.978833	0.631924
S4_45352945	4	45352945	0.0382666	0.405556	180	0.031731	0.0555734	0.978833	0.644994
S11_5856965	11	5856965	0.0382947	0.411111	180	0.031731	0.0555664	0.978833	-0.956494
S4_2753947	4	2753947	0.0383146	0.441667	180	0.031731	0.0555615	0.978833	-0.520086
S3_48308745	3	48308745	0.0383207	0.394444	180	0.031731	0.0555599	0.978833	1.07153
S3_48308757	3	48308757	0.0383207	0.394444	180	0.031731	0.0555599	0.978833	1.07153
S1_9344635	1	9344635	0.03838	0.308333	180	0.031731	0.0555452	0.978833	0.615849
S2_28830451	2	28830451	0.0384007	0.286111	180	0.031731	0.05554	0.978833	0.494748
S2_44880283	2	44880283	0.0384196	0.311111	180	0.031731	0.0555353	0.978833	0.576982
S5_6365643	5	6365643	0.0384882	0.483333	180	0.031731	0.0555182	0.978833	-0.875914
S1_46425173	1	46425173	0.0385364	0.4	180	0.031731	0.0555063	0.978833	0.720878
S4_572303	4	572303	0.0385382	0.369444	180	0.031731	0.0555058	0.978833	-0.538222
S8_59012912	8	59012912	0.0385454	0.413889	180	0.031731	0.0555041	0.978833	-1.12446
S4_1683040	4	1683040	0.0385905	0.316667	180	0.031731	0.0554929	0.978833	0.558074
S6_19499782	6	19499782	0.0386477	0.116667	180	0.031731	0.0554787	0.978833	-0.673714
S54_7610	NA	7610	0.0386719	0.211111	180	0.031731	0.0554727	0.978833	0.591551
S54_7620	NA	7620	0.0386719	0.211111	180	0.031731	0.0554727	0.978833	0.591551
S11_3921953	11	3921953	0.0386789	0.322222	180	0.031731	0.055471	0.978833	0.597816
S5_132278	5	132278	0.0387128	0.494444	180	0.031731	0.0554627	0.978833	0.491523
S7_4014484	7	4014484	0.0387283	0.2	180	0.031731	0.0554588	0.978833	0.662282
S11_203805	11	203805	0.0388258	0.45	180	0.031731	0.0554348	0.978833	-0.89921
S9_2359671	9	2359671	0.0388488	0.413889	180	0.031731	0.0554291	0.978833	1.25554
S1_51193077	1	51193077	0.0389633	0.447222	180	0.031731	0.0554011	0.978833	-0.813147
S2_27129360	2	27129360	0.0389815	0.202778	180	0.031731	0.0553966	0.978833	-0.584183
S11_48786312	11	48786312	0.0390319	0.441667	180	0.031731	0.0553843	0.978833	-0.651259
S1_7618101	1	7618101	0.0390725	0.408333	180	0.031731	0.0553743	0.978833	1.05035
S10_9177232	10	9177232	0.0391177	0.238889	180	0.031731	0.0553633	0.978833	-0.622473
S11_51790148	11	51790148	0.0391188	0.386111	180	0.031731	0.055363	0.978833	0.618383
S11_2477674	11	2477674	0.0391466	0.494444	180	0.031731	0.0553562	0.978833	-0.996246
S397_109	NA	109	0.0392815	0.441667	180	0.031731	0.0553234	0.978833	-0.725824
S397_114	NA	114	0.0392815	0.441667	180	0.031731	0.0553234	0.978833	-0.725824
S7_32371901	7	32371901	0.039301	0.397222	180	0.031731	0.0553187	0.978833	0.961667
S1_42862537	1	42862537	0.0393166	0.247222	180	0.031731	0.0553149	0.978833	-0.638782
S1_50017256	1	50017256	0.0394059	0.463889	180	0.031731	0.0552932	0.978833	-0.723442
S1_50017257	1	50017257	0.0394059	0.463889	180	0.031731	0.0552932	0.978833	-0.723442
S3_2697019	3	2697019	0.0394204	0.411111	180	0.031731	0.0552897	0.978833	-0.748623
S2_42133081	2	42133081	0.0394231	0.202778	180	0.031731	0.0552891	0.978833	0.72297
S11_51618314	11	51618314	0.0394589	0.238889	180	0.031731	0.0552804	0.978833	-0.648813
S3_3700640	3	3700640	0.0395084	0.380556	180	0.031731	0.0552684	0.978833	-0.62774
S2_30842525	2	30842525	0.0395824	0.402778	180	0.031731	0.0552506	0.978833	-0.514182
S11_47623722	11	47623722	0.0396287	0.152778	180	0.031731	0.0552394	0.978833	0.672717
S1_50049763	1	50049763	0.0397255	0.444444	180	0.031731	0.0552162	0.978833	-0.743936
S3_2589938	3	2589938	0.0397265	0.380556	180	0.031731	0.0552159	0.978833	-0.755099
S4_46217692	4	46217692	0.0397364	0.447222	180	0.031731	0.0552135	0.978833	0.668124
S3_2504233	3	2504233	0.039747	0.216667	180	0.031731	0.055211	0.978833	-0.587789
S11_1562093	11	1562093	0.0398487	0.219444	180	0.031731	0.0551866	0.978833	0.533068
S9_12244473	9	12244473	0.0399458	0.425	180	0.031731	0.0551634	0.978833	1.02929
S7_39936618	7	39936618	0.0399549	0.452778	180	0.031731	0.0551613	0.978833	0.660599
S9_11862484	9	11862484	0.040253	0.366667	180	0.031731	0.0550904	0.978833	0.919158
S6_26540919	6	26540919	0.040487	0.388889	180	0.031731	0.0550352	0.978833	1.07072
S5_38840947	5	38840947	0.0405796	0.325	180	0.031731	0.0550134	0.978833	0.556306
S4_1919859	4	1919859	0.0405815	0.466667	180	0.031731	0.0550129	0.978833	-0.463842
S4_1919865	4	1919865	0.0405815	0.466667	180	0.031731	0.0550129	0.978833	-0.463842
S4_1919897	4	1919897	0.0405815	0.466667	180	0.031731	0.0550129	0.978833	-0.463842
S3_43551481	3	43551481	0.0406048	0.463889	180	0.031731	0.0550075	0.978833	0.463995
S1_50092716	1	50092716	0.040732	0.488889	180	0.031731	0.0549777	0.978833	-0.611816
S1_50092778	1	50092778	0.040732	0.488889	180	0.031731	0.0549777	0.978833	-0.611816
S2_39509346	2	39509346	0.0409217	0.194444	180	0.031731	0.0549334	0.978833	-0.830998
S2_947136	2	947136	0.0410307	0.252778	180	0.031731	0.0549081	0.978833	0.457109
S2_947140	2	947140	0.0410307	0.252778	180	0.031731	0.0549081	0.978833	0.457109
S2_1437687	2	1437687	0.0410392	0.286111	180	0.031731	0.0549061	0.978833	-0.563402
S2_1437712	2	1437712	0.0410392	0.286111	180	0.031731	0.0549061	0.978833	-0.563402
S6_25753616	6	25753616	0.0410414	0.344444	180	0.031731	0.0549056	0.978833	-0.668116
S6_25753620	6	25753620	0.0410414	0.344444	180	0.031731	0.0549056	0.978833	-0.668116
S6_25753630	6	25753630	0.0410414	0.344444	180	0.031731	0.0549056	0.978833	-0.668116
S8_62952082	8	62952082	0.0410496	0.402778	180	0.031731	0.0549037	0.978833	0.507407
S8_62952091	8	62952091	0.0410496	0.402778	180	0.031731	0.0549037	0.978833	0.507407
S8_62952104	8	62952104	0.0410496	0.402778	180	0.031731	0.0549037	0.978833	0.507407
S2_49605246	2	49605246	0.0410527	0.222222	180	0.031731	0.054903	0.978833	0.550831
S7_34260498	7	34260498	0.0410668	0.35	180	0.031731	0.0548997	0.978833	0.746249
S1_43457067	1	43457067	0.0410994	0.277778	180	0.031731	0.0548922	0.978833	0.611685
S1_43457068	1	43457068	0.0410994	0.277778	180	0.031731	0.0548922	0.978833	0.611685
S11_4672887	11	4672887	0.0411276	0.197222	180	0.031731	0.0548857	0.978833	-0.578461
S5_37736635	5	37736635	0.0411316	0.444444	180	0.031731	0.0548847	0.978833	-0.792964
S5_37924556	5	37924556	0.0412837	0.405556	180	0.031731	0.0548496	0.978833	0.995736
S5_37924563	5	37924563	0.0412837	0.405556	180	0.031731	0.0548496	0.978833	0.995736
S5_37924572	5	37924572	0.0412837	0.405556	180	0.031731	0.0548496	0.978833	0.995736
S5_37924610	5	37924610	0.0412837	0.405556	180	0.031731	0.0548496	0.978833	0.995736
S9_6248419	9	6248419	0.0413143	0.425	180	0.031731	0.0548425	0.978833	0.988288
S11_53446361	11	53446361	0.0413991	0.416667	180	0.031731	0.054823	0.978833	0.981822
S11_53446395	11	53446395	0.0413991	0.416667	180	0.031731	0.054823	0.978833	0.981822
S1_5926392	1	5926392	0.0414379	0.413889	180	0.031731	0.0548141	0.978833	1.05296
S15_550339	NA	550339	0.0414508	0.461111	180	0.031731	0.0548112	0.978833	0.557665
S3_1670072	3	1670072	0.0415649	0.252778	180	0.031731	0.054785	0.978833	-0.570334
S3_1670107	3	1670107	0.0415649	0.252778	180	0.031731	0.054785	0.978833	-0.570334
S3_15155	3	15155	0.0415713	0.152778	180	0.031731	0.0547835	0.978833	-0.846359
S7_9640350	7	9640350	0.0416032	0.283333	180	0.031731	0.0547763	0.978833	-0.589028
S8_50010627	8	50010627	0.0416266	0.383333	180	0.031731	0.0547709	0.978833	-0.523623
S10_43376065	10	43376065	0.0416858	0.452778	180	0.031731	0.0547574	0.978833	-0.604278
S10_43376073	10	43376073	0.0416858	0.452778	180	0.031731	0.0547574	0.978833	-0.604278
S1_9452767	1	9452767	0.0419912	0.305556	180	0.031731	0.054688	0.978833	0.593277
S2_1735078	2	1735078	0.0420008	0.347222	180	0.031731	0.0546858	0.978833	-0.57719
S6_21447634	6	21447634	0.0421053	0.305556	180	0.031731	0.0546622	0.978833	0.692517
S8_7291165	8	7291165	0.0421291	0.419444	180	0.031731	0.0546568	0.978833	-0.711512
S8_7291186	8	7291186	0.0421291	0.419444	180	0.031731	0.0546568	0.978833	-0.711512
S9_10814897	9	10814897	0.0422484	0.447222	180	0.031731	0.0546299	0.978833	0.679143
S4_1834823	4	1834823	0.0422946	0.438889	180	0.031731	0.0546196	0.978833	-0.428613
S3_37406536	3	37406536	0.0424105	0.269444	180	0.031731	0.0545936	0.978833	-0.609878
S3_37406544	3	37406544	0.0424105	0.269444	180	0.031731	0.0545936	0.978833	-0.609878
S10_38654358	10	38654358	0.0427009	0.344444	180	0.031731	0.0545287	0.978833	0.880941
S10_38654373	10	38654373	0.0427009	0.344444	180	0.031731	0.0545287	0.978833	0.880941
S4_5243247	4	5243247	0.0427265	0.116667	180	0.031731	0.054523	0.978833	-0.849678
S1_31761446	1	31761446	0.0427303	0.438889	180	0.031731	0.0545222	0.978833	-0.81804
S4_5247374	4	5247374	0.0427452	0.305556	180	0.031731	0.0545189	0.978833	0.646684
S8_7485156	8	7485156	0.0427454	0.169444	180	0.031731	0.0545188	0.978833	0.759985
S8_7485194	8	7485194	0.0427454	0.169444	180	0.031731	0.0545188	0.978833	0.759985
S8_7485203	8	7485203	0.0427454	0.169444	180	0.031731	0.0545188	0.978833	0.759985
S8_7485205	8	7485205	0.0427454	0.169444	180	0.031731	0.0545188	0.978833	0.759985
S11_14687916	11	14687916	0.0428064	0.408333	180	0.031731	0.0545053	0.978833	-1.04108
S11_14687924	11	14687924	0.0428064	0.408333	180	0.031731	0.0545053	0.978833	-1.04108
S11_53446291	11	53446291	0.042841	0.422222	180	0.031731	0.0544976	0.978833	1.01562
S2_25166795	2	25166795	0.0429243	0.194444	180	0.031731	0.0544792	0.978833	-0.533022
S29_243948	NA	243948	0.0429426	0.391667	180	0.031731	0.0544751	0.978833	1.17785
S4_7782083	4	7782083	0.0429447	0.463889	180	0.031731	0.0544747	0.978833	-0.631906
S5_38993890	5	38993890	0.0429652	0.372222	180	0.031731	0.0544701	0.978833	0.490709
S397_43	NA	43	0.0430504	0.438889	180	0.031731	0.0544513	0.978833	-0.687616
S397_51	NA	51	0.0430504	0.438889	180	0.031731	0.0544513	0.978833	-0.687616
S3_2579935	3	2579935	0.0430683	0.322222	180	0.031731	0.0544474	0.978833	-0.545457
S3_2579937	3	2579937	0.0430683	0.322222	180	0.031731	0.0544474	0.978833	-0.545457
S3_2579939	3	2579939	0.0430683	0.322222	180	0.031731	0.0544474	0.978833	-0.545457
S3_2579945	3	2579945	0.0430683	0.322222	180	0.031731	0.0544474	0.978833	-0.545457
S2_39483973	2	39483973	0.043126	0.152778	180	0.031731	0.0544347	0.978833	-0.94323
S2_39483994	2	39483994	0.043126	0.152778	180	0.031731	0.0544347	0.978833	-0.94323
S2_39484015	2	39484015	0.043126	0.152778	180	0.031731	0.0544347	0.978833	-0.94323
S6_16578641	6	16578641	0.0431956	0.191667	180	0.031731	0.0544194	0.978833	-0.710475
S10_42038966	10	42038966	0.0432799	0.166667	180	0.031731	0.0544009	0.978833	-0.728621
S2_47621609	2	47621609	0.043416	0.216667	180	0.031731	0.0543711	0.978833	0.608014
S9_20909672	9	20909672	0.0434485	0.447222	180	0.031731	0.054364	0.978833	0.926344
S1_44348095	1	44348095	0.0434499	0.436111	180	0.031731	0.0543637	0.978833	0.752213
S11_45615093	11	45615093	0.0434688	0.413889	180	0.031731	0.0543596	0.978833	-0.56304
S54_6079	NA	6079	0.0434829	0.416667	180	0.031731	0.0543565	0.978833	0.694617
S11_16656277	11	16656277	0.043504	0.0694444	180	0.031731	0.0543519	0.978833	0.861898
S5_7534822	5	7534822	0.0435792	0.263889	180	0.031731	0.0543355	0.978833	-0.501627
S4_533997	4	533997	0.0436167	0.186111	180	0.031731	0.0543273	0.978833	-0.490579
S11_4830102	11	4830102	0.043637	0.341667	180	0.031731	0.0543229	0.978833	-0.593342
S2_4517942	2	4517942	0.0436768	0.302778	180	0.031731	0.0543143	0.978833	0.727181
S2_47727049	2	47727049	0.0436794	0.461111	180	0.031731	0.0543137	0.978833	-0.681695
S1_48147311	1	48147311	0.0437446	0.413889	180	0.031731	0.0542996	0.978833	0.960277
S8_45904898	8	45904898	0.0437632	0.441667	180	0.031731	0.0542955	0.978833	-0.747673
S11_51618200	11	51618200	0.0437722	0.288889	180	0.031731	0.0542936	0.978833	-0.594679
S2_39209389	2	39209389	0.043846	0.447222	180	0.031731	0.0542776	0.978833	-0.843557
S7_35680716	7	35680716	0.0439453	0.4	180	0.031731	0.0542562	0.978833	0.910322
S4_7512577	4	7512577	0.0439893	0.488889	180	0.031731	0.0542467	0.978833	-0.617182
S7_29142414	7	29142414	0.0441085	0.375	180	0.031731	0.054221	0.978833	0.747561
S11_51893960	11	51893960	0.0441328	0.302778	180	0.031731	0.0542158	0.978833	0.715064
S3_53324978	3	53324978	0.0441396	0.336111	180	0.031731	0.0542144	0.978833	0.752249
S1_4589062	1	4589062	0.0441728	0.405556	180	0.031731	0.0542072	0.978833	0.780521
S1_4589091	1	4589091	0.0441728	0.405556	180	0.031731	0.0542072	0.978833	0.780521
S9_36804556	9	36804556	0.044181	0.433333	180	0.031731	0.0542055	0.978833	-0.7787
S4_1835692	4	1835692	0.0442057	0.491667	180	0.031731	0.0542002	0.978833	0.47726
S3_2541313	3	2541313	0.0443016	0.391667	180	0.031731	0.0541796	0.978833	-0.672858
S8_1845139	8	1845139	0.0443589	0.177778	180	0.031731	0.0541674	0.978833	0.661895
S11_53107257	11	53107257	0.0445438	0.252778	180	0.031731	0.054128	0.978833	-0.511947
S11_53107260	11	53107260	0.0445438	0.252778	180	0.031731	0.054128	0.978833	-0.511947
S2_40675865	2	40675865	0.0445996	0.430556	180	0.031731	0.0541161	0.978833	-0.701604
S11_8523930	11	8523930	0.0446557	0.422222	180	0.031731	0.0541042	0.978833	0.87458
S11_8523944	11	8523944	0.0446557	0.422222	180	0.031731	0.0541042	0.978833	0.87458
S1_42233270	1	42233270	0.0448206	0.194444	180	0.031731	0.0540693	0.978833	-0.617349
S3_518724	3	518724	0.0448278	0.283333	180	0.031731	0.0540678	0.978833	-0.562637
S1_1783275	1	1783275	0.0448289	0.394444	180	0.031731	0.0540676	0.978833	1.09377
S10_35505354	10	35505354	0.0448312	0.238889	180	0.031731	0.0540671	0.978833	0.877175
S6_16823680	6	16823680	0.0449605	0.416667	180	0.031731	0.0540398	0.978833	1.01099
S1_45532303	1	45532303	0.0450475	0.366667	180	0.031731	0.0540215	0.978833	0.51441
S8_55851603	8	55851603	0.0451999	0.416667	180	0.031731	0.0539895	0.978833	-0.898358
S6_18933468	6	18933468	0.0452055	0.361111	180	0.031731	0.0539884	0.978833	0.717967
S10_44169958	10	44169958	0.0453661	0.297222	180	0.031731	0.0539548	0.978833	-0.661947
S10_44169959	10	44169959	0.0453661	0.297222	180	0.031731	0.0539548	0.978833	-0.661947
S2_1205491	2	1205491	0.0453724	0.347222	180	0.031731	0.0539535	0.978833	-0.577151
S1_51101376	1	51101376	0.0454131	0.466667	180	0.031731	0.053945	0.978833	-0.746338
S4_1426747	4	1426747	0.0454633	0.388889	180	0.031731	0.0539346	0.978833	0.549154
S2_1403127	2	1403127	0.0454657	0.338889	180	0.031731	0.0539341	0.978833	0.558754
S7_989119	7	989119	0.0454865	0.169444	180	0.031731	0.0539297	0.978833	0.584537
S5_39412198	5	39412198	0.0456051	0.158333	180	0.031731	0.0539051	0.978833	-0.669079
S3_30787602	3	30787602	0.0456141	0.316667	180	0.031731	0.0539032	0.978833	0.597108
S5_2408324	5	2408324	0.0456654	0.397222	180	0.031731	0.0538926	0.978833	0.871969
S15_173661	NA	173661	0.0456836	0.177778	180	0.031731	0.0538888	0.978833	0.610723
S15_173662	NA	173662	0.0456836	0.177778	180	0.031731	0.0538888	0.978833	0.610723
S15_173669	NA	173669	0.0456836	0.177778	180	0.031731	0.0538888	0.978833	0.610723
S3_21716049	3	21716049	0.0457026	0.411111	180	0.031731	0.0538849	0.978833	0.947211
S3_21716051	3	21716051	0.0457026	0.411111	180	0.031731	0.0538849	0.978833	0.947211
S3_21716102	3	21716102	0.0457026	0.411111	180	0.031731	0.0538849	0.978833	0.947211
S4_1627874	4	1627874	0.0458506	0.497222	180	0.031731	0.0538543	0.978833	-0.524925
S1_1507575	1	1507575	0.045904	0.402778	180	0.031731	0.0538433	0.978833	1.17805
S1_46599593	1	46599593	0.0459264	0.219444	180	0.031731	0.0538387	0.978833	-0.739508
S2_47665463	2	47665463	0.0459824	0.180556	180	0.031731	0.0538272	0.978833	0.643046
S3_21716114	3	21716114	0.0460076	0.422222	180	0.031731	0.053822	0.978833	0.817909
S2_28785208	2	28785208	0.0460672	0.488889	180	0.031731	0.0538098	0.978833	0.582225
S3_33237708	3	33237708	0.0460766	0.347222	180	0.031731	0.0538078	0.978833	0.579636
S3_33237730	3	33237730	0.0460766	0.347222	180	0.031731	0.0538078	0.978833	0.579636
S3_33237743	3	33237743	0.0460766	0.347222	180	0.031731	0.0538078	0.978833	0.579636
S3_33237758	3	33237758	0.0460766	0.347222	180	0.031731	0.0538078	0.978833	0.579636
S3_33237759	3	33237759	0.0460766	0.347222	180	0.031731	0.0538078	0.978833	0.579636
S7_38830495	7	38830495	0.0461249	0.183333	180	0.031731	0.0537979	0.978833	0.638572
S54_5722	NA	5722	0.0461438	0.197222	180	0.031731	0.0537941	0.978833	0.882766
S8_4633339	8	4633339	0.0462027	0.416667	180	0.031731	0.053782	0.978833	-0.849739
S11_32488	11	32488	0.0462318	0.433333	180	0.031731	0.0537761	0.978833	-1.05942
S9_8549227	9	8549227	0.046273	0.333333	180	0.031731	0.0537677	0.978833	0.656451
S10_39979157	10	39979157	0.0463715	0.419444	180	0.031731	0.0537476	0.978833	0.842662
S10_39979173	10	39979173	0.0463715	0.419444	180	0.031731	0.0537476	0.978833	0.842662
S2_1669446	2	1669446	0.0464789	0.383333	180	0.031731	0.0537257	0.978833	-0.677574
S7_624516	7	624516	0.0465031	0.347222	180	0.031731	0.0537208	0.978833	0.617837
S7_624537	7	624537	0.0465031	0.347222	180	0.031731	0.0537208	0.978833	0.617837
S54_12823	NA	12823	0.0465393	0.472222	180	0.031731	0.0537134	0.978833	-0.762655
S1_42109506	1	42109506	0.0465834	0.302778	180	0.031731	0.0537045	0.978833	-0.780245
S1_1099099	1	1099099	0.0466041	0.366667	180	0.031731	0.0537003	0.978833	0.623794
S6_20958265	6	20958265	0.0467134	0.4	180	0.031731	0.0536782	0.978833	1.03977
S6_20958295	6	20958295	0.0467134	0.4	180	0.031731	0.0536782	0.978833	1.03977
S11_46410538	11	46410538	0.0467216	0.188889	180	0.031731	0.0536765	0.978833	-0.709929
S4_45501837	4	45501837	0.0467743	0.436111	180	0.031731	0.0536659	0.978833	0.787675
S6_31021176	6	31021176	0.046799	0.347222	180	0.031731	0.0536609	0.978833	0.671987
S3_32702364	3	32702364	0.0468018	0.308333	180	0.031731	0.0536603	0.978833	0.598981
S4_45482233	4	45482233	0.0468542	0.447222	180	0.031731	0.0536498	0.978833	0.669937
S2_4011088	2	4011088	0.0469152	0.286111	180	0.031731	0.0536375	0.978833	0.730882
S54_7193	NA	7193	0.046937	0.333333	180	0.031731	0.0536331	0.978833	-0.624593
S6_9270570	6	9270570	0.0469373	0.494444	180	0.031731	0.053633	0.978833	-0.61491
S2_2768067	2	2768067	0.047027	0.241667	180	0.031731	0.053615	0.978833	-0.549798
S2_1422077	2	1422077	0.0470837	0.294444	180	0.031731	0.0536036	0.978833	0.558314
S6_22265346	6	22265346	0.0471284	0.411111	180	0.031731	0.0535947	0.978833	1.06566
S7_31840026	7	31840026	0.0471797	0.391667	180	0.031731	0.0535844	0.978833	1.04184
S1_5832858	1	5832858	0.0471845	0.391667	180	0.031731	0.0535834	0.978833	0.872877
S11_50691593	11	50691593	0.0472351	0.202778	180	0.031731	0.0535733	0.978833	0.799932
S54_6849	NA	6849	0.0473505	0.377778	180	0.031731	0.0535503	0.978833	0.53159
S7_1685651	7	1685651	0.0473725	0.405556	180	0.031731	0.0535459	0.978833	0.942895
S7_1685664	7	1685664	0.0473725	0.405556	180	0.031731	0.0535459	0.978833	0.942895
S7_6390689	7	6390689	0.0474845	0.397222	180	0.031731	0.0535236	0.978833	0.870573
S7_33003988	7	33003988	0.0475243	0.308333	180	0.031731	0.0535157	0.978833	0.673397
S7_32924693	7	32924693	0.0475776	0.216667	180	0.031731	0.0535052	0.978833	-0.713557
S11_52609778	11	52609778	0.0476266	0.422222	180	0.031731	0.0534955	0.978833	-0.785684
S10_1408897	10	1408897	0.0478206	0.408333	180	0.031731	0.0534571	0.978833	-0.836658
S6_18934602	6	18934602	0.0478874	0.352778	180	0.031731	0.0534439	0.978833	0.631736
S2_49543846	2	49543846	0.0480149	0.277778	180	0.031731	0.0534189	0.978833	-0.524035
S1_44415549	1	44415549	0.0480892	0.277778	180	0.031731	0.0534043	0.978833	0.551253
S1_49221256	1	49221256	0.0482063	0.255556	180	0.031731	0.0533814	0.978833	0.613981
S11_49386095	11	49386095	0.0482124	0.413889	180	0.031731	0.0533802	0.978833	-0.642061
S1_43535061	1	43535061	0.048229	0.233333	180	0.031731	0.053377	0.978833	-0.65263
S7_37990869	7	37990869	0.0482779	0.452778	180	0.031731	0.0533674	0.978833	-0.645858
S4_1421363	4	1421363	0.0482784	0.466667	180	0.031731	0.0533673	0.978833	-0.459873
S8_63041289	8	63041289	0.0483194	0.252778	180	0.031731	0.0533593	0.978833	-0.655175
S3_37406510	3	37406510	0.0484171	0.269444	180	0.031731	0.0533403	0.978833	-0.590447
S3_37406527	3	37406527	0.0484171	0.269444	180	0.031731	0.0533403	0.978833	-0.590447
S5_8547251	5	8547251	0.0484681	0.4	180	0.031731	0.0533304	0.978833	0.610079
S1_47176690	1	47176690	0.0485189	0.430556	180	0.031731	0.0533205	0.978833	0.857286
S11_7423221	11	7423221	0.0485597	0.288889	180	0.031731	0.0533125	0.978833	-0.653406
S15_752888	NA	752888	0.0485758	0.355556	180	0.031731	0.0533094	0.978833	0.662798
S15_752960	NA	752960	0.0485758	0.355556	180	0.031731	0.0533094	0.978833	0.662798
S11_3128989	11	3128989	0.0485802	0.375	180	0.031731	0.0533086	0.978833	0.587786
S2_29790588	2	29790588	0.0485936	0.475	180	0.031731	0.053306	0.978833	0.551859
S6_9274933	6	9274933	0.0487098	0.452778	180	0.031731	0.0532835	0.978833	-0.696405
S6_13069199	6	13069199	0.0487938	0.408333	180	0.031731	0.0532673	0.978833	-0.675913
S6_13069226	6	13069226	0.0487938	0.408333	180	0.031731	0.0532673	0.978833	-0.675913
S6_13069250	6	13069250	0.0487938	0.408333	180	0.031731	0.0532673	0.978833	-0.675913
S8_3611720	8	3611720	0.0488397	0.427778	180	0.031731	0.0532584	0.978833	-0.827519
S4_1723902	4	1723902	0.0488726	0.461111	180	0.031731	0.0532521	0.978833	0.496911
S2_47556093	2	47556093	0.0489115	0.175	180	0.031731	0.0532446	0.978833	0.691635
S5_38934749	5	38934749	0.0489141	0.477778	180	0.031731	0.0532441	0.978833	-0.530844
S6_22450346	6	22450346	0.048916	0.419444	180	0.031731	0.0532437	0.978833	0.776001
S8_61467855	8	61467855	0.0490995	0.444444	180	0.031731	0.0532085	0.978833	0.408348
S1_42995499	1	42995499	0.0491106	0.416667	180	0.031731	0.0532063	0.978833	0.989752
S2_45170635	2	45170635	0.0491909	0.413889	180	0.031731	0.053191	0.978833	0.71488
S11_51654626	11	51654626	0.0492276	0.205556	180	0.031731	0.0531839	0.978833	-0.635813
S6_22392408	6	22392408	0.0492607	0.15	180	0.031731	0.0531776	0.978833	0.603196
S8_9057023	8	9057023	0.0493425	0.422222	180	0.031731	0.053162	0.978833	-0.926314
S8_2233506	8	2233506	0.0494318	0.416667	180	0.031731	0.053145	0.978833	-0.772435
S9_35995485	9	35995485	0.0495329	0.294444	180	0.031731	0.0531257	0.978833	-0.652868
S9_35995491	9	35995491	0.0495329	0.294444	180	0.031731	0.0531257	0.978833	-0.652868
S9_35995518	9	35995518	0.0495329	0.294444	180	0.031731	0.0531257	0.978833	-0.652868
S9_35995521	9	35995521	0.0495329	0.294444	180	0.031731	0.0531257	0.978833	-0.652868
S9_35995522	9	35995522	0.0495329	0.294444	180	0.031731	0.0531257	0.978833	-0.652868
S9_35995523	9	35995523	0.0495329	0.294444	180	0.031731	0.0531257	0.978833	-0.652868
S5_37523768	5	37523768	0.049592	0.252778	180	0.031731	0.0531145	0.978833	-0.55585
S7_1690012	7	1690012	0.0497268	0.425	180	0.031731	0.053089	0.978833	0.937984
S8_62952246	8	62952246	0.0498233	0.397222	180	0.031731	0.0530708	0.978833	0.514767
S8_62952267	8	62952267	0.0498233	0.397222	180	0.031731	0.0530708	0.978833	0.514767
S8_62952292	8	62952292	0.0498233	0.397222	180	0.031731	0.0530708	0.978833	0.514767
S7_31959786	7	31959786	0.0499007	0.402778	180	0.031731	0.0530562	0.978833	0.808574
S7_883088	7	883088	0.0499074	0.230556	180	0.031731	0.0530549	0.978833	0.540342
S8_706796	8	706796	0.049947	0.447222	180	0.031731	0.0530474	0.978833	-0.739909
S10_4352924	10	4352924	0.0500689	0.180556	180	0.031731	0.0530245	0.978833	-0.616951
S10_4352959	10	4352959	0.0500689	0.180556	180	0.031731	0.0530245	0.978833	0.616951
S5_3779488	5	3779488	0.0501342	0.161111	180	0.031731	0.0530123	0.978833	0.613352
S5_3779512	5	3779512	0.0501342	0.161111	180	0.031731	0.0530123	0.978833	0.613352
S9_26385210	9	26385210	0.0501521	0.172222	180	0.031731	0.0530089	0.978833	0.695978
S9_8280648	9	8280648	0.0503049	0.416667	180	0.031731	0.0529803	0.978833	0.953824
S15_35477	NA	35477	0.0503177	0.397222	180	0.031731	0.0529779	0.978833	1.16392
[truncated: 21,471 more rows]

## Sheet: Race513
Supplemantry Table 6. Significant SNPs for anthranose race 513
[truncated: 22,590 more rows]

[truncated: 1 more sheets: Race 2047]
