# Supplementary material for: North-Western Himalayan Common Beans: Population Structure and Mapping of Quantitative Anthracnose Resistance Through Genome Wide Association Study
Source: Front Plant Sci. 2020 Oct 6;11:571618. doi: 10.3389/fpls.2020.571618 (PMC7573075; doi:10.3389/fpls.2020.571618)
Supplement: Supplementary file 4 [file Table_3.xlsx]

## Sheet: new_combined
##fileformat=VCFv4.0
##Tassel=<ID=GenotypeTable,Version=5,Description="Reference allele is not known. The major allele was used as reference allele">
##FORMAT=<ID=GT,Number=1,Type=String,Description="Genotype">
##FORMAT=<ID=AD,Number=.,Type=Integer,Description="Allelic depths for the reference and alternate alleles in the order listed">
##FORMAT=<ID=DP,Number=1,Type=Integer,Description="Read Depth (only filtered reads used for calling)">
##FORMAT=<ID=GQ,Number=1,Type=Float,Description="Genotype Quality">
##FORMAT=<ID=PL,Number=3,Type=Float,Description="Normalized, Phred-scaled likelihoods for AA,AB,BB genotypes where A=ref and B=alt; not applicable if site is not biallelic">
##INFO=<ID=NS,Number=1,Type=Integer,Description="Number of Samples With Data">
##INFO=<ID=DP,Number=1,Type=Integer,Description="Total Depth">
##INFO=<ID=AF,Number=.,Type=Float,Description="Allele Frequency">
##SnpEffVersion="4.3p (build 2017-06-06 09:55), by Pablo Cingolani"
##SnpEffCmd="SnpEff Commonbean ../../../../NGS_904_GBS_vaibhavi_toral/New_fresh_analysis_27.08.19/commonbean_QS10_Tassel_final_24.10.19/final_vcf_considered/Tassel5_miss05_with_header.vcf "
##INFO=<ID=ANN,Number=.,Type=String,Description="Functional annotations: 'Allele | Annotation | Annotation_Impact | Gene_Name | Gene_ID | Feature_Type | Feature_ID | Transcript_BioType | Rank | HGVS.c | HGVS.p | cDNA.pos / cDNA.length | CDS.pos / CDS.length | AA.pos / AA.length | Distance | ERRORS / WARNINGS / INFO' ">
##INFO=<ID=LOF,Number=.,Type=String,Description="Predicted loss of function effects for this variant. Format: 'Gene_Name | Gene_ID | Number_of_transcripts_in_gene | Percent_of_transcripts_affected'">
##INFO=<ID=NMD,Number=.,Type=String,Description="Predicted nonsense mediated decay effects for this variant. Format: 'Gene_Name | Gene_ID | Number_of_transcripts_in_gene | Percent_of_transcripts_affected'">
#CHROM	POS	ID	REF	ALT	QUAL	FILTER	SEQUENCE NAME	Allele (or ALT)	Annotation (a.k.a. effect)	Putative_impact	Gene Name	Gene ID	Feature type	Feature ID	Transcript biotype	Rank / total	HGVS.c	HGVS.p	cDNA_position / cDNA_len	CDS_position / CDS_len	Protein_position / Protein_len	Distance to feature	FORMAT	110	111	112	113	114	115	116	117	118	119	10	11	12	13	14	15	16	17	18	19	AN	120	121	122	1	123
1	18244	S1_18244	A	G	.	PASS	XP_007160592.1hypothetical protein PHAVU_001G000600g	QualityScore=0.0;DP=989;ANN=G	missense_variant	MODERATE	Phvul.001G000600	Phvul.001G000600.v2.1	transcript	Phvul.001G000600.1.v2.1	protein_coding	8/29	c.886A>G	p.Ile296Val	914/4185	886/3729	296/1242		GT:AD:DP:GQ:PL	0/0:6,0:6:98:0,18,216	1/0:7,12:19:99:255,0,195	1/1:0,10:10:99:255,30,0	./.:0,0:0:.:.	1/1:0,5:5:96:180,15,0	0/1:5,4:9:99:117,0,153	0/0:2,0:2:79:0,6,72	1/1:0,4:4:94:144,12,0	0/0:10,0:10:99:0,30,255	0/0:4,0:4:94:0,12,144	0/0:13,0:13:99:0,39,255	0/0:9,0:9:99:0,27,255	0/0:5,0:5:96:0,15,180	0/0:34,0:34:99:0,102,255	0/0:5,0:5:96:0,15,180	1/0:13,15:28:99:255,0,255	0/0:17,0:17:99:0,51,255	0/0:3,0:3:88:0,9,108	0/0:5,0:5:96:0,15,180	0/0:12,0:12:99:0,36,255	./.:0,0:0:.:.	0/0:2,0:2:79:0,6,72	1/1:0,5:5:96:180,15,0	./.:0,0:0:.:.	0/0:7,0:7:99:0,21,252	1/1:0,10:10:99:255,30,0
1	54667	S1_54667	T	C	.	PASS	XP_007160598.1hypothetical protein PHAVU_001G001100g	QualityScore=0.0;DP=1904;ANN=C	synonymous_variant	LOW	Phvul.001G001100	Phvul.001G001100.v2.1	transcript	Phvul.001G001100.1.v2.1	protein_coding	2/13	c.654T>C	p.Pro218Pro	898/2913	654/2409	218/802		GT:AD:DP:GQ:PL	0/0:13,0:13:99:0,39,255	0/0:24,0:24:99:0,72,255	0/0:19,1:20:99:0,24,255	./.:0,0:0:.:.	0/0:3,0:3:88:0,9,108	1/1:0,26:26:99:255,78,0	0/0:6,0:6:98:0,18,216	0/0:3,0:3:88:0,9,108	0/0:15,0:15:99:0,45,255	0/0:2,0:2:79:0,6,72	0/0:21,0:21:99:0,63,255	0/0:25,0:25:99:0,75,255	0/0:25,0:25:99:0,75,255	0/0:61,0:61:99:0,183,255	0/0:10,0:10:99:0,30,255	0/0:50,0:50:99:0,150,255	0/0:24,0:24:99:0,72,255	0/0:3,0:3:88:0,9,108	0/0:24,0:24:99:0,72,255	0/0:23,0:23:99:0,69,255	./.:0,0:0:.:.	1/1:1,11:12:50:255,0,0	1/1:0,34:34:99:255,102,0	./.:0,0:0:.:.	0/0:15,0:15:99:0,45,255	0/0:10,0:10:99:0,30,255
1	62404	S1_62404	T	G	.	PASS	XP_007160601.1hypothetical protein PHAVU_001G001200g	QualityScore=0.0;DP=2010;ANN=G	upstream_gene_variant	MODIFIER	Phvul.001G001200	Phvul.001G001200.v2.1	transcript	Phvul.001G001200.4.v2.1	protein_coding		c.-1675T>G					1400	GT:AD:DP:GQ:PL	0/0:15,0:15:99:0,45,255	0/0:21,0:21:99:0,63,255	0/0:24,0:24:99:0,72,255	./.:0,0:0:.:.	0/0:4,0:4:94:0,12,144	0/0:25,0:25:99:0,75,255	0/0:4,0:4:94:0,12,144	0/0:10,0:10:99:0,30,255	0/0:38,0:38:99:0,114,255	0/0:8,0:8:99:0,24,255	0/0:33,0:33:99:0,99,255	0/0:23,0:23:99:0,69,255	0/0:23,0:23:99:0,69,255	0/0:54,0:54:99:0,162,255	0/0:12,0:12:99:0,36,255	0/0:38,0:38:99:0,114,255	0/0:30,0:30:99:0,90,255	0/0:8,0:8:99:0,24,255	0/0:23,0:23:99:0,69,255	0/0:28,0:28:99:0,84,255	./.:0,0:0:.:.	0/0:9,0:9:99:0,27,255	0/0:17,0:17:99:0,51,255	./.:0,0:0:.:.	0/0:11,0:11:99:0,33,255	0/0:14,0:14:99:0,42,255
1	62405	S1_62405	T	G	.	PASS	XP_007160601.1hypothetical protein PHAVU_001G001200g	QualityScore=0.0;DP=1228;ANN=G	upstream_gene_variant	MODIFIER	Phvul.001G001200	Phvul.001G001200.v2.1	transcript	Phvul.001G001200.4.v2.1	protein_coding		c.-1674T>G					1399	GT:AD:DP:GQ:PL	0/0:7,0:7:99:0,21,252	0/0:3,0:3:88:0,9,108	0/0:13,0:13:99:0,39,255	./.:0,0:0:.:.	0/0:3,0:3:88:0,9,108	0/0:5,0:5:96:0,15,180	0/0:8,0:8:99:0,24,255	0/0:15,0:15:99:0,45,255	0/0:11,0:11:99:0,33,255	0/0:5,0:5:96:0,15,180	0/0:8,0:8:99:0,24,255	0/0:12,0:12:99:0,36,255	0/0:16,0:16:99:0,48,255	0/0:39,0:39:99:0,117,255	0/0:9,0:9:99:0,27,255	0/0:20,0:20:99:0,60,255	0/0:19,0:19:99:0,57,255	0/0:1,0:1:66:0,3,36	0/0:11,0:11:99:0,33,255	0/0:8,0:8:99:0,24,255	./.:0,0:0:.:.	0/0:11,0:11:99:0,33,255	0/0:10,0:10:99:0,30,255	./.:0,0:0:.:.	0/0:11,0:11:99:0,33,255	0/0:5,0:5:96:0,15,180
1	62411	S1_62411	T	C	.	PASS	XP_007160601.1hypothetical protein PHAVU_001G001200g	QualityScore=0.0;DP=3473;ANN=C	upstream_gene_variant	MODIFIER	Phvul.001G001200	Phvul.001G001200.v2.1	transcript	Phvul.001G001200.4.v2.1	protein_coding		c.-1668T>C					1393	GT:AD:DP:GQ:PL	0/0:24,0:24:99:0,72,255	0/0:25,0:25:99:0,75,255	0/0:38,0:38:99:0,114,255	./.:0,0:0:.:.	0/0:8,0:8:99:0,24,255	0/0:32,0:32:99:0,96,255	0/0:12,0:12:99:0,36,255	0/0:23,0:23:99:0,69,255	0/0:51,0:51:99:0,153,255	0/0:15,0:15:99:0,45,255	0/0:46,0:46:99:0,138,255	0/0:33,0:33:99:0,99,255	0/0:45,0:45:99:0,135,255	0/0:99,0:99:99:0,255,255	0/0:22,0:22:99:0,66,255	0/0:67,0:67:99:0,201,255	0/0:55,0:55:99:0,165,255	0/0:11,0:11:99:0,33,255	0/0:34,0:34:99:0,102,255	0/0:40,0:40:99:0,120,255	./.:0,0:0:.:.	0/0:21,0:21:99:0,63,255	0/0:30,0:30:99:0,90,255	./.:0,0:0:.:.	0/0:24,0:24:99:0,72,255	0/0:21,0:21:99:0,63,255
1	62412	S1_62412	T	C	.	PASS	XP_007160601.1hypothetical protein PHAVU_001G001200g	QualityScore=0.0;DP=1228;ANN=C	upstream_gene_variant	MODIFIER	Phvul.001G001200	Phvul.001G001200.v2.1	transcript	Phvul.001G001200.4.v2.1	protein_coding		c.-1667T>C					1392	GT:AD:DP:GQ:PL	0/0:7,0:7:99:0,21,252	0/0:3,0:3:88:0,9,108	0/0:13,0:13:99:0,39,255	./.:0,0:0:.:.	0/0:3,0:3:88:0,9,108	0/0:5,0:5:96:0,15,180	0/0:8,0:8:99:0,24,255	0/0:15,0:15:99:0,45,255	0/0:11,0:11:99:0,33,255	0/0:5,0:5:96:0,15,180	0/0:8,0:8:99:0,24,255	0/0:12,0:12:99:0,36,255	0/0:16,0:16:99:0,48,255	0/0:39,0:39:99:0,117,255	0/0:9,0:9:99:0,27,255	0/0:20,0:20:99:0,60,255	0/0:19,0:19:99:0,57,255	0/0:1,0:1:66:0,3,36	0/0:11,0:11:99:0,33,255	0/0:8,0:8:99:0,24,255	./.:0,0:0:.:.	0/0:11,0:11:99:0,33,255	0/0:10,0:10:99:0,30,255	./.:0,0:0:.:.	0/0:11,0:11:99:0,33,255	0/0:5,0:5:96:0,15,180
1	62448	S1_62448	G	A	.	PASS	XP_007160601.1hypothetical protein PHAVU_001G001200g	QualityScore=0.0;DP=3372;ANN=A	splice_region_variant&intron_variant	LOW	Phvul.001G001200	Phvul.001G001200.v2.1	transcript	Phvul.001G001200.2.v2.1	protein_coding	2/12	c.-28-4G>A						GT:AD:DP:GQ:PL	0/0:25,0:25:99:0,75,255	0/0:27,0:27:99:0,81,255	0/0:40,0:40:99:0,120,255	./.:0,0:0:.:.	0/0:10,0:10:99:0,30,255	0/0:29,0:29:99:0,87,255	0/0:11,0:11:99:0,33,255	0/0:22,0:22:99:0,66,255	0/0:49,0:49:99:0,147,255	0/0:20,0:20:99:0,60,255	0/0:45,0:45:99:0,135,255	0/0:33,0:33:99:0,99,255	0/0:43,1:44:99:0,97,255	0/0:95,0:95:99:0,255,255	0/0:22,0:22:99:0,66,255	0/0:70,0:70:99:0,210,255	0/0:59,0:59:99:0,177,255	0/0:12,0:12:99:0,36,255	0/0:29,0:29:99:0,87,255	0/0:40,0:40:99:0,120,255	./.:0,0:0:.:.	0/0:21,0:21:99:0,63,255	0/0:30,0:30:99:0,90,255	./.:0,0:0:.:.	0/0:25,0:25:99:0,75,255	0/0:23,0:23:99:0,69,255
1	72802	S1_72802	T	C	.	PASS	XP_007160602.1hypothetical protein PHAVU_001G001300g	QualityScore=0.0;DP=2413;ANN=C	synonymous_variant	LOW	Phvul.001G001300	Phvul.001G001300.v2.1	transcript	Phvul.001G001300.1.v2.1	protein_coding	1/5	c.495T>C	p.Pro165Pro	751/2139	495/1644	165/547		GT:AD:DP:GQ:PL	0/1:4,3:7:99:87,0,123	1/0:8,10:18:99:255,0,234	1/0:1,5:6:98:162,0,18	./.:0,0:0:.:.	1/1:1,8:9:88:255,0,9	1/1:0,34:34:99:255,102,0	0/0:9,0:9:99:0,27,255	1/1:0,15:15:99:255,45,0	0/0:39,0:39:99:0,117,255	0/0:14,0:14:99:0,42,255	0/0:20,0:20:99:0,60,255	0/0:23,0:23:99:0,69,255	0/0:24,0:24:99:0,72,255	0/0:52,0:52:99:0,156,255	0/0:8,0:8:99:0,24,255	0/1:26,6:32:99:120,0,255	0/0:38,0:38:99:0,114,255	0/0:11,0:11:99:0,33,255	0/0:17,0:17:99:0,51,255	0/0:34,0:34:99:0,102,255	./.:0,0:0:.:.	1/1:0,11:11:99:255,33,0	1/1:0,20:20:99:255,60,0	./.:0,0:0:.:.	0/0:20,0:20:99:0,60,255	1/1:0,20:20:99:255,60,0
1	72829	S1_72829	T	C	.	PASS	XP_007160602.1hypothetical protein PHAVU_001G001300g	QualityScore=0.0;DP=3522;ANN=C	synonymous_variant	LOW	Phvul.001G001300	Phvul.001G001300.v2.1	transcript	Phvul.001G001300.1.v2.1	protein_coding	1/5	c.522T>C	p.His174His	778/2139	522/1644	174/547		GT:AD:DP:GQ:PL	0/1:8,6:14:99:174,0,246	1/0:17,18:35:99:255,0,255	1/1:1,18:19:99:255,21,0	./.:0,0:0:.:.	1/1:1,10:11:66:255,0,3	1/1:0,35:35:99:255,105,0	0/0:9,0:9:99:0,27,255	1/1:0,19:19:99:255,57,0	0/0:50,0:50:99:0,150,255	0/0:14,0:14:99:0,42,255	0/0:32,0:32:99:0,96,255	0/0:41,0:41:99:0,123,255	0/0:33,0:33:99:0,99,255	0/0:78,0:78:99:0,234,255	0/0:10,1:11:66:3,0,255	0/1:39,18:57:99:255,0,255	0/0:61,0:61:99:0,183,255	0/0:13,0:13:99:0,39,255	0/0:23,0:23:99:0,69,255	0/0:51,0:51:99:0,153,255	./.:0,0:0:.:.	1/1:0,10:10:99:255,30,0	1/1:0,30:30:99:255,90,0	./.:0,0:0:.:.	0/0:31,0:31:99:0,93,255	1/1:0,39:39:99:255,117,0
1	79877	S1_79877	T	A	.	PASS	-like domain-containing CIO73 isoform X4	QualityScore=0.0;DP=1404;ANN=A	synonymous_variant	LOW	Phvul.001G001400	Phvul.001G001400.v2.1	transcript	Phvul.001G001400.1.v2.1	protein_coding	8/18	c.744T>A	p.Thr248Thr	1135/3876	744/2817	248/938		GT:AD:DP:GQ:PL	0/1:5,2:7:99:51,0,159	1/0:10,19:29:99:255,0,255	1/1:0,10:10:99:255,30,0	./.:0,0:0:.:.	0/0:9,0:9:99:0,27,255	0/1:8,3:11:99:75,0,255	0/0:3,0:3:88:0,9,108	1/1:0,1:1:66:36,3,0	0/0:12,0:12:99:0,36,255	0/0:7,0:7:99:0,21,252	0/0:21,0:21:99:0,63,255	0/0:23,0:23:99:0,69,255	0/0:9,0:9:99:0,27,255	0/0:44,0:44:99:0,132,255	0/0:11,0:11:99:0,33,255	1/0:14,19:33:99:255,0,255	0/0:36,0:36:99:0,108,255	0/0:3,0:3:88:0,9,108	0/0:10,0:10:99:0,30,255	0/0:13,0:13:99:0,39,255	./.:0,0:0:.:.	0/0:4,0:4:94:0,12,144	0/0:8,0:8:99:0,24,255	./.:0,0:0:.:.	0/0:7,0:7:99:0,21,252	0/0:20,0:20:99:0,60,255
1	80139	S1_80139	G	A	.	PASS	-like domain-containing CIO73 isoform X4	QualityScore=0.0;DP=2052;ANN=A	missense_variant	MODERATE	Phvul.001G001400	Phvul.001G001400.v2.1	transcript	Phvul.001G001400.1.v2.1	protein_coding	9/18	c.925G>A	p.Ala309Thr	1316/3876	925/2817	309/938		GT:AD:DP:GQ:PL	0/0:15,1:16:94:0,12,255	1/0:11,21:32:99:255,0,255	1/1:0,15:15:99:255,45,0	./.:0,0:0:.:.	0/0:6,0:6:98:0,18,216	0/1:17,4:21:99:81,0,255	0/0:7,0:7:99:0,21,252	1/1:0,11:11:99:255,33,0	0/0:26,0:26:99:0,78,255	0/0:7,0:7:99:0,21,252	0/0:24,0:24:99:0,72,255	0/0:19,0:19:99:0,57,255	0/0:22,0:22:99:0,66,255	0/0:75,0:75:99:0,225,255	0/0:11,0:11:99:0,33,255	0/1:29,25:54:99:255,0,255	0/0:29,0:29:99:0,87,255	0/0:5,0:5:96:0,15,180	0/0:15,0:15:99:0,45,255	0/0:25,0:25:99:0,75,255	./.:0,0:0:.:.	0/0:10,0:10:99:0,30,255	0/0:16,0:16:99:0,48,255	./.:0,0:0:.:.	0/0:14,0:14:99:0,42,255	0/0:21,0:21:99:0,63,255
1	105854	S1_105854	C	T	.	PASS	XP_007160607.1hypothetical protein PHAVU_001G001500g	QualityScore=0.0;DP=2681;ANN=T	synonymous_variant	LOW	Phvul.001G001500	Phvul.001G001500.v2.1	transcript	Phvul.001G001500.1.v2.1	protein_coding	3/8	c.279C>T	p.Asp93Asp	521/2104	279/1620	93/539		GT:AD:DP:GQ:PL	0/1:9,3:12:99:72,0,255	1/0:15,25:40:99:255,0,255	1/1:0,21:21:99:255,63,0	./.:0,0:0:.:.	0/0:9,0:9:99:0,27,255	0/1:12,3:15:99:63,0,255	0/0:12,0:12:99:0,36,255	1/1:0,5:5:96:180,15,0	0/0:46,0:46:99:0,138,255	0/0:10,0:10:99:0,30,255	0/0:28,0:28:99:0,84,255	0/0:28,0:28:99:0,84,255	0/0:23,0:23:99:0,69,255	0/0:70,0:70:99:0,210,255	0/0:7,0:7:99:0,21,252	0/1:33,20:53:99:255,0,255	0/0:43,1:44:99:0,97,255	0/0:7,0:7:99:0,21,252	0/0:18,0:18:99:0,54,255	0/0:28,0:28:99:0,84,255	./.:0,0:0:.:.	0/0:20,0:20:99:0,60,255	0/0:30,0:30:99:0,90,255	0/0:1,0:1:66:0,3,36	0/0:17,0:17:99:0,51,255	0/0:33,0:33:99:0,99,255
1	105860	S1_105860	G	T	.	PASS	XP_007160607.1hypothetical protein PHAVU_001G001500g	QualityScore=0.0;DP=2681;ANN=T	synonymous_variant	LOW	Phvul.001G001500	Phvul.001G001500.v2.1	transcript	Phvul.001G001500.1.v2.1	protein_coding	3/8	c.285G>T	p.Val95Val	527/2104	285/1620	95/539		GT:AD:DP:GQ:PL	0/1:9,3:12:99:72,0,255	1/0:15,25:40:99:255,0,255	1/1:0,21:21:99:255,63,0	./.:0,0:0:.:.	0/0:9,0:9:99:0,27,255	0/1:12,3:15:99:63,0,255	0/0:12,0:12:99:0,36,255	1/1:0,5:5:96:180,15,0	0/0:46,0:46:99:0,138,255	0/0:10,0:10:99:0,30,255	0/0:28,0:28:99:0,84,255	0/0:28,0:28:99:0,84,255	0/0:23,0:23:99:0,69,255	0/0:70,0:70:99:0,210,255	0/0:7,0:7:99:0,21,252	0/1:33,20:53:99:255,0,255	0/0:43,1:44:99:0,97,255	0/0:7,0:7:99:0,21,252	0/0:18,0:18:99:0,54,255	0/0:28,0:28:99:0,84,255	./.:0,0:0:.:.	0/0:20,0:20:99:0,60,255	0/0:30,0:30:99:0,90,255	0/0:1,0:1:66:0,3,36	0/0:17,0:17:99:0,51,255	0/0:33,0:33:99:0,99,255
1	117342	S1_117342	T	A	.	PASS	XP_007160608.1hypothetical protein PHAVU_001G001600g	QualityScore=0.0;DP=1133;ANN=A	downstream_gene_variant	MODIFIER	Phvul.001G001600	Phvul.001G001600.v2.1	transcript	Phvul.001G001600.1.v2.1	protein_coding		c.*4186T>A					4039	GT:AD:DP:GQ:PL	0/0:9,0:9:99:0,27,255	0/0:17,0:17:99:0,51,255	0/0:10,0:10:99:0,30,255	./.:0,0:0:.:.	0/0:2,0:2:79:0,6,72	0/1:5,1:6:98:18,0,162	0/1:3,1:4:99:24,0,96	0/1:5,2:7:99:51,0,159	0/0:23,0:23:99:0,69,255	0/0:4,0:4:94:0,12,144	0/0:14,0:14:99:0,42,255	0/0:14,0:14:99:0,42,255	0/0:8,0:8:99:0,24,255	0/0:45,0:45:99:0,135,255	0/0:2,0:2:79:0,6,72	0/0:24,0:24:99:0,72,255	0/0:19,0:19:99:0,57,255	0/1:2,1:3:99:27,0,63	0/0:6,0:6:98:0,18,216	0/0:12,0:12:99:0,36,255	./.:0,0:0:.:.	0/0:7,0:7:99:0,21,252	0/0:9,0:9:99:0,27,255	./.:0,0:0:.:.	0/0:6,0:6:98:0,18,216	0/0:13,0:13:99:0,39,255
1	143889	S1_143889	T	A	.	PASS	XP_007160612.1hypothetical protein PHAVU_001G002000g	QualityScore=0.0;DP=962;ANN=A	downstream_gene_variant	MODIFIER	Phvul.001G002000	Phvul.001G002000.v2.1	transcript	Phvul.001G002000.1.v2.1	protein_coding		c.*4019T>A					3821	GT:AD:DP:GQ:PL	1/0:5,5:10:99:150,0,150	1/0:4,6:10:99:186,0,114	0/1:7,3:10:99:78,0,222	./.:0,0:0:.:.	0/0:3,0:3:88:0,9,108	0/0:14,1:15:89:0,9,255	0/0:3,0:3:88:0,9,108	0/0:3,0:3:88:0,9,108	0/0:22,0:22:99:0,66,255	0/0:4,0:4:94:0,12,144	0/1:8,2:10:99:42,0,255	1/0:8,8:16:99:240,0,240	0/0:7,0:7:99:0,21,252	0/1:22,14:36:99:255,0,255	0/0:2,0:2:79:0,6,72	0/1:20,11:31:99:255,0,255	0/1:7,2:9:99:45,0,225	0/0:3,0:3:88:0,9,108	0/0:3,0:3:88:0,9,108	0/1:7,3:10:99:78,0,222	./.:0,0:0:.:.	0/0:5,0:5:96:0,15,180	0/0:10,0:10:99:0,30,255	./.:0,0:0:.:.	0/1:4,3:7:99:87,0,123	0/0:14,0:14:99:0,42,255
1	143920	S1_143920	G	A	.	PASS	XP_007160612.1hypothetical protein PHAVU_001G002000g	QualityScore=0.0;DP=2167;ANN=A	downstream_gene_variant	MODIFIER	Phvul.001G002000	Phvul.001G002000.v2.1	transcript	Phvul.001G002000.1.v2.1	protein_coding		c.*4050G>A					3852	GT:AD:DP:GQ:PL	0/0:30,0:30:99:0,90,255	0/0:74,0:74:99:0,222,255	0/0:42,0:42:99:0,126,255	./.:0,0:0:.:.	0/0:1,0:1:66:0,3,36	0/0:19,0:19:99:0,57,255	0/0:5,0:5:96:0,15,180	1/1:0,3:3:88:108,9,0	0/0:17,0:17:99:0,51,255	0/0:8,0:8:99:0,24,255	0/0:24,0:24:99:0,72,255	0/0:25,0:25:99:0,75,255	0/0:22,0:22:99:0,66,255	0/0:88,1:89:99:0,232,255	0/0:15,0:15:99:0,45,255	0/0:38,0:38:99:0,114,255	0/0:31,0:31:99:0,93,255	0/0:9,0:9:99:0,27,255	0/0:7,0:7:99:0,21,252	0/0:17,0:17:99:0,51,255	./.:0,0:0:.:.	0/0:10,0:10:99:0,30,255	0/0:24,0:24:99:0,72,255	./.:0,0:0:.:.	0/0:21,0:21:99:0,63,255	0/0:36,0:36:99:0,108,255
1	144112	S1_144112	G	A	.	PASS	XP_007160612.1hypothetical protein PHAVU_001G002000g	QualityScore=0.0;DP=1152;ANN=A	downstream_gene_variant	MODIFIER	Phvul.001G002000	Phvul.001G002000.v2.1	transcript	Phvul.001G002000.1.v2.1	protein_coding		c.*4242G>A					4044	GT:AD:DP:GQ:PL	0/1:10,2:12:99:36,0,255	1/0:12,14:26:99:255,0,255	1/1:0,19:19:99:255,57,0	./.:0,0:0:.:.	./.:0,0:0:.:.	1/1:0,4:4:94:144,12,0	./.:0,0:0:.:.	0/0:5,0:5:96:0,15,180	0/0:11,0:11:99:0,33,255	./.:0,0:0:.:.	0/0:17,0:17:99:0,51,255	0/0:24,0:24:99:0,72,255	0/0:7,0:7:99:0,21,252	0/0:61,0:61:99:0,183,255	0/0:6,0:6:98:0,18,216	0/1:33,22:55:99:255,0,255	0/0:40,0:40:99:0,120,255	0/0:1,0:1:66:0,3,36	0/0:1,0:1:66:0,3,36	0/0:26,0:26:99:0,78,255	./.:0,0:0:.:.	1/1:0,2:2:79:72,6,0	1/1:0,9:9:99:255,27,0	./.:0,0:0:.:.	0/0:11,0:11:99:0,33,255	1/1:0,5:5:96:180,15,0
1	144148	S1_144148	G	T	.	PASS	XP_007160612.1hypothetical protein PHAVU_001G002000g	QualityScore=0.0;DP=1066;ANN=T	downstream_gene_variant	MODIFIER	Phvul.001G002000	Phvul.001G002000.v2.1	transcript	Phvul.001G002000.1.v2.1	protein_coding		c.*4278G>T					4080	GT:AD:DP:GQ:PL	0/0:12,0:12:99:0,36,255	0/0:26,0:26:99:0,78,255	0/0:19,0:19:99:0,57,255	./.:0,0:0:.:.	./.:0,0:0:.:.	0/0:2,0:2:79:0,6,72	./.:0,0:0:.:.	1/1:0,3:3:88:108,9,0	0/0:7,0:7:99:0,21,252	./.:0,0:0:.:.	0/0:17,0:17:99:0,51,255	0/0:24,0:24:99:0,72,255	0/0:6,0:6:98:0,18,216	0/0:61,0:61:99:0,183,255	0/0:6,0:6:98:0,18,216	0/0:54,0:54:99:0,162,255	0/0:40,0:40:99:0,120,255	0/0:1,0:1:66:0,3,36	0/0:1,0:1:66:0,3,36	0/0:26,0:26:99:0,78,255	./.:0,0:0:.:.	0/0:2,0:2:79:0,6,72	0/0:5,0:5:96:0,15,180	./.:0,0:0:.:.	0/0:11,0:11:99:0,33,255	0/0:3,0:3:88:0,9,108
1	172001	S1_172001	G	A	.	PASS	XP_007160624.1hypothetical protein PHAVU_001G002900g	QualityScore=0.0;DP=1500;ANN=A	missense_variant	MODERATE	Phvul.001G002900	Phvul.001G002900.v2.1	transcript	Phvul.001G002900.1.v2.1	protein_coding	1/8	c.422G>A	p.Arg141Lys	468/1761	422/1536	141/511		GT:AD:DP:GQ:PL	0/0:9,0:9:99:0,27,255	0/0:19,0:19:99:0,57,255	0/0:10,0:10:99:0,30,255	./.:0,0:0:.:.	0/0:5,0:5:96:0,15,180	0/0:20,0:20:99:0,60,255	0/0:14,0:14:99:0,42,255	1/1:0,8:8:99:255,24,0	0/0:26,0:26:99:0,78,255	0/0:9,0:9:99:0,27,255	0/0:10,0:10:99:0,30,255	0/0:10,0:10:99:0,30,255	0/0:14,0:14:99:0,42,255	0/0:30,0:30:99:0,90,255	0/0:3,0:3:88:0,9,108	0/0:16,0:16:99:0,48,255	0/0:12,0:12:99:0,36,255	0/0:4,0:4:94:0,12,144	0/0:8,0:8:99:0,24,255	0/0:7,0:7:99:0,21,252	./.:0,0:0:.:.	0/0:5,0:5:96:0,15,180	0/0:9,0:9:99:0,27,255	./.:0,0:0:.:.	0/0:10,0:10:99:0,30,255	0/0:9,0:9:99:0,27,255
1	172002	S1_172002	G	A	.	PASS	XP_007160624.1hypothetical protein PHAVU_001G002900g	QualityScore=0.0;DP=1123;ANN=A	synonymous_variant	LOW	Phvul.001G002900	Phvul.001G002900.v2.1	transcript	Phvul.001G002900.1.v2.1	protein_coding	1/8	c.423G>A	p.Arg141Arg	469/1761	423/1536	141/511		GT:AD:DP:GQ:PL	0/0:10,0:10:99:0,30,255	0/0:12,0:12:99:0,36,255	0/0:3,0:3:88:0,9,108	./.:0,0:0:.:.	0/0:1,0:1:66:0,3,36	0/0:7,0:7:99:0,21,252	0/1:3,1:4:99:24,0,96	1/1:0,14:14:99:255,42,0	0/0:15,0:15:99:0,45,255	0/0:8,0:8:99:0,24,255	0/0:10,0:10:99:0,30,255	0/0:9,0:9:99:0,27,255	0/0:16,0:16:99:0,48,255	0/0:36,0:36:99:0,108,255	0/0:5,0:5:96:0,15,180	0/0:17,0:17:99:0,51,255	0/0:24,0:24:99:0,72,255	0/0:4,0:4:94:0,12,144	0/0:6,0:6:98:0,18,216	0/0:11,0:11:99:0,33,255	./.:0,0:0:.:.	0/0:5,0:5:96:0,15,180	0/0:13,0:13:99:0,39,255	./.:0,0:0:.:.	0/0:12,0:12:99:0,36,255	0/0:4,0:4:94:0,12,144
1	173119	S1_173119	A	T	.	PASS	XP_007160624.1hypothetical protein PHAVU_001G002900g	QualityScore=0.0;DP=2351;ANN=T	missense_variant	MODERATE	Phvul.001G002900	Phvul.001G002900.v2.1	transcript	Phvul.001G002900.1.v2.1	protein_coding	3/8	c.865A>T	p.Met289Leu	911/1761	865/1536	289/511		GT:AD:DP:GQ:PL	0/1:10,3:13:99:69,0,255	1/0:11,28:39:99:255,0,255	1/1:0,24:24:99:255,72,0	./.:0,0:0:.:.	1/0:2,4:6:99:126,0,54	1/1:0,24:24:99:255,72,0	0/0:10,0:10:99:0,30,255	1/1:0,20:20:99:255,60,0	0/0:37,1:38:99:0,78,255	0/0:7,0:7:99:0,21,252	0/0:28,0:28:99:0,84,255	0/0:34,0:34:99:0,102,255	0/0:23,0:23:99:0,69,255	0/0:77,0:77:99:0,231,255	0/0:8,0:8:99:0,24,255	1/0:25,32:57:99:255,0,255	0/0:43,0:43:99:0,129,255	0/0:4,0:4:94:0,12,144	0/0:15,0:15:99:0,45,255	0/0:14,0:14:99:0,42,255	./.:0,0:0:.:.	1/1:0,10:10:99:255,30,0	1/1:0,25:25:99:255,75,0	./.:0,0:0:.:.	0/0:12,0:12:99:0,36,255	1/1:0,18:18:99:255,54,0
1	173906	S1_173906	G	T	.	PASS	XP_007160624.1hypothetical protein PHAVU_001G002900g	QualityScore=0.0;DP=2180;ANN=T	missense_variant	MODERATE	Phvul.001G002900	Phvul.001G002900.v2.1	transcript	Phvul.001G002900.1.v2.1	protein_coding	5/8	c.1246G>T	p.Val416Leu	1292/1761	1246/1536	416/511		GT:AD:DP:GQ:PL	0/1:9,5:14:99:138,0,255	1/0:8,23:31:99:255,0,195	1/1:1,21:22:99:255,30,0	./.:0,0:0:.:.	1/1:0,8:8:99:255,24,0	1/1:0,27:27:99:255,81,0	0/0:1,0:1:66:0,3,36	1/1:0,4:4:94:144,12,0	0/0:32,0:32:99:0,96,255	0/0:13,0:13:99:0,39,255	0/0:21,0:21:99:0,63,255	0/0:17,0:17:99:0,51,255	0/0:18,0:18:99:0,54,255	0/0:62,0:62:99:0,186,255	0/0:8,0:8:99:0,24,255	0/1:33,18:51:99:255,0,255	0/0:28,0:28:99:0,84,255	0/0:6,0:6:98:0,18,216	0/0:9,0:9:99:0,27,255	0/0:26,0:26:99:0,78,255	./.:0,0:0:.:.	1/1:0,7:7:99:252,21,0	1/1:0,16:16:99:255,48,0	./.:0,0:0:.:.	0/0:17,0:17:99:0,51,255	1/1:0,35:35:99:255,105,0
1	173965	S1_173965	T	C	.	PASS	XP_007160621.1hypothetical protein PHAVU_001G002800g	QualityScore=0.0;DP=2180;ANN=C	downstream_gene_variant	MODIFIER	Phvul.001G002800	Phvul.001G002800.v2.1	transcript	Phvul.001G002800.2.v2.1	protein_coding		c.*3403T>C					3268	GT:AD:DP:GQ:PL	0/1:9,5:14:99:138,0,255	1/0:8,23:31:99:255,0,195	1/1:1,21:22:99:255,30,0	./.:0,0:0:.:.	1/1:0,8:8:99:255,24,0	1/1:0,27:27:99:255,81,0	0/0:1,0:1:66:0,3,36	1/1:0,4:4:94:144,12,0	0/0:32,0:32:99:0,96,255	0/0:13,0:13:99:0,39,255	0/0:21,0:21:99:0,63,255	0/0:17,0:17:99:0,51,255	0/0:18,0:18:99:0,54,255	0/0:62,0:62:99:0,186,255	0/0:8,0:8:99:0,24,255	0/1:33,18:51:99:255,0,255	0/0:28,0:28:99:0,84,255	0/0:6,0:6:98:0,18,216	0/0:9,0:9:99:0,27,255	0/0:26,0:26:99:0,78,255	./.:0,0:0:.:.	1/1:0,7:7:99:252,21,0	1/1:0,16:16:99:255,48,0	./.:0,0:0:.:.	0/0:17,0:17:99:0,51,255	1/1:0,35:35:99:255,105,0
1	173979	S1_173979	T	G	.	PASS	XP_007160621.1hypothetical protein PHAVU_001G002800g	QualityScore=0.0;DP=2180;ANN=G	downstream_gene_variant	MODIFIER	Phvul.001G002800	Phvul.001G002800.v2.1	transcript	Phvul.001G002800.2.v2.1	protein_coding		c.*3417T>G					3282	GT:AD:DP:GQ:PL	0/1:9,5:14:99:138,0,255	1/0:8,23:31:99:255,0,195	1/1:1,21:22:99:255,30,0	./.:0,0:0:.:.	1/1:0,8:8:99:255,24,0	1/1:0,27:27:99:255,81,0	0/0:1,0:1:66:0,3,36	1/1:0,4:4:94:144,12,0	0/0:32,0:32:99:0,96,255	0/0:13,0:13:99:0,39,255	0/0:21,0:21:99:0,63,255	0/0:17,0:17:99:0,51,255	0/0:18,0:18:99:0,54,255	0/0:62,0:62:99:0,186,255	0/0:8,0:8:99:0,24,255	0/1:33,18:51:99:255,0,255	0/0:28,0:28:99:0,84,255	0/0:6,0:6:98:0,18,216	0/0:9,0:9:99:0,27,255	0/0:26,0:26:99:0,78,255	./.:0,0:0:.:.	1/1:0,7:7:99:252,21,0	1/1:0,16:16:99:255,48,0	./.:0,0:0:.:.	0/0:17,0:17:99:0,51,255	1/1:0,35:35:99:255,105,0
1	173994	S1_173994	T	G	.	PASS	XP_007160621.1hypothetical protein PHAVU_001G002800g	QualityScore=0.0;DP=2291;ANN=G	downstream_gene_variant	MODIFIER	Phvul.001G002800	Phvul.001G002800.v2.1	transcript	Phvul.001G002800.2.v2.1	protein_coding		c.*3432T>G					3297	GT:AD:DP:GQ:PL	0/1:9,4:13:99:105,0,255	1/0:9,19:28:99:255,0,240	1/1:1,19:20:99:255,24,0	./.:0,0:0:.:.	0/0:9,0:9:99:0,27,255	1/1:0,25:25:99:255,75,0	0/0:2,0:2:79:0,6,72	1/1:0,5:5:96:180,15,0	0/0:32,0:32:99:0,96,255	0/0:12,0:12:99:0,36,255	0/0:25,0:25:99:0,75,255	0/0:18,0:18:99:0,54,255	0/0:20,0:20:99:0,60,255	0/0:65,0:65:99:0,195,255	0/0:9,0:9:99:0,27,255	0/1:38,20:58:99:255,0,255	0/0:35,0:35:99:0,105,255	0/0:8,0:8:99:0,24,255	0/0:13,0:13:99:0,39,255	0/0:26,0:26:99:0,78,255	./.:0,0:0:.:.	1/0:2,5:7:99:159,0,51	1/1:0,13:13:99:255,39,0	./.:0,0:0:.:.	0/0:15,0:15:99:0,45,255	0/0:40,0:40:99:0,120,255
1	174031	S1_174031	T	A	.	PASS	XP_007160624.1hypothetical protein PHAVU_001G002900g	QualityScore=0.0;DP=2291;ANN=A	missense_variant	MODERATE	Phvul.001G002900	Phvul.001G002900.v2.1	transcript	Phvul.001G002900.1.v2.1	protein_coding	6/8	c.1261T>A	p.Tyr421Asn	1307/1761	1261/1536	421/511		GT:AD:DP:GQ:PL	0/1:9,4:13:99:105,0,255	1/0:9,19:28:99:255,0,240	1/1:1,19:20:99:255,24,0	./.:0,0:0:.:.	1/1:0,9:9:99:255,27,0	1/1:0,25:25:99:255,75,0	0/0:2,0:2:79:0,6,72	1/1:0,5:5:96:180,15,0	0/0:32,0:32:99:0,96,255	0/0:12,0:12:99:0,36,255	0/0:25,0:25:99:0,75,255	0/0:18,0:18:99:0,54,255	0/0:20,0:20:99:0,60,255	0/0:65,0:65:99:0,195,255	0/0:9,0:9:99:0,27,255	0/1:38,20:58:99:255,0,255	0/0:35,0:35:99:0,105,255	0/0:8,0:8:99:0,24,255	0/0:13,0:13:99:0,39,255	0/0:26,0:26:99:0,78,255	./.:0,0:0:.:.	1/1:0,7:7:99:252,21,0	1/1:0,13:13:99:255,39,0	./.:0,0:0:.:.	0/0:15,0:15:99:0,45,255	1/1:0,40:40:99:255,120,0
1	174229	S1_174229	G	A	.	PASS	XP_007160624.1hypothetical protein PHAVU_001G002900g	QualityScore=0.0;DP=1184;ANN=A	missense_variant	MODERATE	Phvul.001G002900	Phvul.001G002900.v2.1	transcript	Phvul.001G002900.1.v2.1	protein_coding	7/8	c.1387G>A	p.Val463Ile	1433/1761	1387/1536	463/511		GT:AD:DP:GQ:PL	0/0:11,0:11:99:0,33,255	0/0:9,0:9:99:0,27,255	0/0:19,0:19:99:0,57,255	./.:0,0:0:.:.	1/1:0,5:5:96:180,15,0	0/0:4,0:4:94:0,12,144	0/0:3,0:3:88:0,9,108	1/1:0,5:5:96:180,15,0	0/0:18,0:18:99:0,54,255	0/0:2,0:2:79:0,6,72	0/0:18,0:18:99:0,54,255	0/0:9,0:9:99:0,27,255	0/0:20,0:20:99:0,60,255	0/0:47,0:47:99:0,141,255	0/0:6,0:6:98:0,18,216	0/0:37,0:37:99:0,111,255	0/0:18,0:18:99:0,54,255	./.:0,0:0:.:.	0/0:10,0:10:99:0,30,255	0/0:10,0:10:99:0,30,255	./.:0,0:0:.:.	1/0:1,3:4:99:96,0,24	1/1:0,10:10:99:255,30,0	./.:0,0:0:.:.	0/0:6,0:6:98:0,18,216	1/1:0,2:2:79:72,6,0
1	174239	S1_174239	A	G	.	PASS	XP_007160624.1hypothetical protein PHAVU_001G002900g	QualityScore=0.0;DP=1184;ANN=G	missense_variant	MODERATE	Phvul.001G002900	Phvul.001G002900.v2.1	transcript	Phvul.001G002900.1.v2.1	protein_coding	7/8	c.1397A>G	p.Asp466Gly	1443/1761	1397/1536	466/511		GT:AD:DP:GQ:PL	0/0:11,0:11:99:0,33,255	0/0:9,0:9:99:0,27,255	0/0:19,0:19:99:0,57,255	./.:0,0:0:.:.	0/0:5,0:5:96:0,15,180	0/0:4,0:4:94:0,12,144	0/0:3,0:3:88:0,9,108	1/1:0,5:5:96:180,15,0	0/0:18,0:18:99:0,54,255	0/0:2,0:2:79:0,6,72	0/0:18,0:18:99:0,54,255	0/0:9,0:9:99:0,27,255	0/0:20,0:20:99:0,60,255	0/0:47,0:47:99:0,141,255	0/0:6,0:6:98:0,18,216	0/0:37,0:37:99:0,111,255	0/0:18,0:18:99:0,54,255	./.:0,0:0:.:.	0/0:10,0:10:99:0,30,255	0/0:10,0:10:99:0,30,255	./.:0,0:0:.:.	0/0:4,0:4:94:0,12,144	1/1:0,10:10:99:255,30,0	./.:0,0:0:.:.	0/0:6,0:6:98:0,18,216	0/0:2,0:2:79:0,6,72
1	174264	S1_174264	A	G	.	PASS	XP_007160624.1hypothetical protein PHAVU_001G002900g	QualityScore=0.0;DP=1184;ANN=G	synonymous_variant	LOW	Phvul.001G002900	Phvul.001G002900.v2.1	transcript	Phvul.001G002900.1.v2.1	protein_coding	7/8	c.1422A>G	p.Glu474Glu	1468/1761	1422/1536	474/511		GT:AD:DP:GQ:PL	0/0:11,0:11:99:0,33,255	0/0:9,0:9:99:0,27,255	0/0:19,0:19:99:0,57,255	./.:0,0:0:.:.	0/0:5,0:5:96:0,15,180	0/0:4,0:4:94:0,12,144	0/0:3,0:3:88:0,9,108	1/1:0,5:5:96:180,15,0	0/0:18,0:18:99:0,54,255	0/0:2,0:2:79:0,6,72	0/0:18,0:18:99:0,54,255	0/0:9,0:9:99:0,27,255	0/0:20,0:20:99:0,60,255	0/0:47,0:47:99:0,141,255	0/0:6,0:6:98:0,18,216	0/0:37,0:37:99:0,111,255	0/0:18,0:18:99:0,54,255	./.:0,0:0:.:.	0/0:10,0:10:99:0,30,255	0/0:10,0:10:99:0,30,255	./.:0,0:0:.:.	0/0:4,0:4:94:0,12,144	1/1:0,10:10:99:255,30,0	./.:0,0:0:.:.	0/0:6,0:6:98:0,18,216	0/0:2,0:2:79:0,6,72
1	217271	S1_217271	C	T	.	PASS	XP_007160634.1hypothetical protein PHAVU_001G003800g	QualityScore=0.0;DP=1062;ANN=T	missense_variant	MODERATE	Phvul.001G003800	Phvul.001G003800.v2.1	transcript	Phvul.001G003800.1.v2.1	protein_coding	4/4	c.715C>T	p.Pro239Ser	746/1249	715/954	239/317		GT:AD:DP:GQ:PL	0/1:2,2:4:99:60,0,60	1/0:7,8:15:99:243,0,207	1/1:0,17:17:99:255,51,0	./.:0,0:0:.:.	1/1:0,4:4:94:144,12,0	1/1:0,8:8:99:255,24,0	./.:0,0:0:.:.	1/1:0,4:4:94:144,12,0	0/0:10,0:10:99:0,30,255	0/0:4,0:4:94:0,12,144	0/0:7,0:7:99:0,21,252	0/0:22,0:22:99:0,66,255	0/0:8,0:8:99:0,24,255	0/0:49,0:49:99:0,147,255	0/0:6,0:6:98:0,18,216	0/1:28,16:44:99:255,0,255	0/0:11,0:11:99:0,33,255	0/0:4,0:4:94:0,12,144	0/0:17,0:17:99:0,51,255	0/0:11,0:11:99:0,33,255	./.:0,0:0:.:.	1/1:0,3:3:88:108,9,0	1/1:0,8:8:99:255,24,0	./.:0,0:0:.:.	0/0:8,0:8:99:0,24,255	1/1:0,6:6:98:216,18,0
1	217429	S1_217429	A	C	.	PASS	XP_007160634.1hypothetical protein PHAVU_001G003800g	QualityScore=0.0;DP=1425;ANN=C	synonymous_variant	LOW	Phvul.001G003800	Phvul.001G003800.v2.1	transcript	Phvul.001G003800.1.v2.1	protein_coding	4/4	c.873A>C	p.Ala291Ala	904/1249	873/954	291/317		GT:AD:DP:GQ:PL	0/1:4,3:7:99:87,0,123	1/0:9,10:19:99:255,0,255	1/1:0,16:16:99:255,48,0	./.:0,0:0:.:.	1/1:0,5:5:96:180,15,0	1/1:0,6:6:98:216,18,0	0/0:2,0:2:79:0,6,72	1/1:0,5:5:96:180,15,0	0/0:16,0:16:99:0,48,255	0/0:4,0:4:94:0,12,144	0/0:22,0:22:99:0,66,255	0/0:19,0:19:99:0,57,255	0/0:12,0:12:99:0,36,255	0/0:55,0:55:99:0,165,255	0/0:8,0:8:99:0,24,255	0/1:29,21:50:99:255,0,255	0/0:23,0:23:99:0,69,255	0/0:9,0:9:99:0,27,255	0/0:16,0:16:99:0,48,255	0/0:16,0:16:99:0,48,255	./.:0,0:0:.:.	1/1:0,5:5:96:180,15,0	1/1:0,9:9:99:255,27,0	./.:0,0:0:.:.	0/0:14,0:14:99:0,42,255	1/1:0,9:9:99:255,27,0
1	319336	S1_319336	C	A	.	PASS	XP_007160648.1hypothetical protein PHAVU_001G005000g	QualityScore=0.0;DP=1909;ANN=A	upstream_gene_variant	MODIFIER	Phvul.001G005000	Phvul.001G005000.v2.1	transcript	Phvul.001G005000.1.v2.1	protein_coding		c.-2764C>A					2731	GT:AD:DP:GQ:PL	0/0:4,0:4:94:0,12,144	0/0:27,0:27:99:0,81,255	0/0:9,0:9:99:0,27,255	./.:0,0:0:.:.	1/1:0,7:7:99:252,21,0	0/0:15,0:15:99:0,45,255	0/0:4,0:4:94:0,12,144	1/1:0,7:7:99:252,21,0	0/0:41,0:41:99:0,123,255	0/0:8,0:8:99:0,24,255	0/0:21,0:21:99:0,63,255	0/0:19,0:19:99:0,57,255	0/0:17,0:17:99:0,51,255	0/0:72,0:72:99:0,216,255	0/0:12,0:12:99:0,36,255	0/0:45,0:45:99:0,135,255	0/0:22,0:22:99:0,66,255	0/0:6,0:6:98:0,18,216	0/0:9,0:9:99:0,27,255	0/0:12,0:12:99:0,36,255	./.:0,0:0:.:.	0/0:6,1:7:96:15,0,195	0/0:18,0:18:99:0,54,255	./.:0,0:0:.:.	0/0:8,0:8:99:0,24,255	1/1:0,13:13:99:255,39,0
1	319372	S1_319372	G	T	.	PASS	XP_007160648.1hypothetical protein PHAVU_001G005000g	QualityScore=0.0;DP=1909;ANN=T	upstream_gene_variant	MODIFIER	Phvul.001G005000	Phvul.001G005000.v2.1	transcript	Phvul.001G005000.1.v2.1	protein_coding		c.-2728G>T					2695	GT:AD:DP:GQ:PL	0/0:4,0:4:94:0,12,144	0/0:27,0:27:99:0,81,255	0/0:9,0:9:99:0,27,255	./.:0,0:0:.:.	1/1:0,7:7:99:252,21,0	0/0:15,0:15:99:0,45,255	0/0:4,0:4:94:0,12,144	1/1:0,7:7:99:252,21,0	0/0:41,0:41:99:0,123,255	0/0:8,0:8:99:0,24,255	0/0:21,0:21:99:0,63,255	0/0:19,0:19:99:0,57,255	0/0:17,0:17:99:0,51,255	0/0:72,0:72:99:0,216,255	0/0:12,0:12:99:0,36,255	0/0:45,0:45:99:0,135,255	0/0:22,0:22:99:0,66,255	0/0:6,0:6:98:0,18,216	0/0:9,0:9:99:0,27,255	0/0:12,0:12:99:0,36,255	./.:0,0:0:.:.	0/0:6,1:7:96:15,0,195	0/0:18,0:18:99:0,54,255	./.:0,0:0:.:.	0/0:8,0:8:99:0,24,255	1/1:0,13:13:99:255,39,0
1	361651	S1_361651	C	T	.	PASS	XP_007160652.1hypothetical protein PHAVU_001G0054001g	QualityScore=0.0;DP=2425;ANN=T	synonymous_variant	LOW	Phvul.001G005400	Phvul.001G005400.v2.1	transcript	Phvul.001G005400.1.v2.1	protein_coding	2/2	c.1896G>A	p.Glu632Glu	2271/4043	1896/3150	632/1049		GT:AD:DP:GQ:PL	0/0:24,0:24:99:0,72,255	0/0:39,0:39:99:0,117,255	0/0:24,0:24:99:0,72,255	./.:0,0:0:.:.	1/1:0,6:6:98:216,18,0	0/0:13,0:13:99:0,39,255	0/0:8,0:8:99:0,24,255	1/1:0,9:9:99:255,27,0	0/0:32,0:32:99:0,96,255	0/0:3,0:3:88:0,9,108	0/0:28,0:28:99:0,84,255	0/0:36,0:36:99:0,108,255	0/0:25,0:25:99:0,75,255	0/0:67,0:67:99:0,201,255	0/0:9,0:9:99:0,27,255	0/0:59,0:59:99:0,177,255	0/0:29,0:29:99:0,87,255	0/0:4,0:4:94:0,12,144	0/0:22,0:22:99:0,66,255	0/0:17,0:17:99:0,51,255	./.:0,0:0:.:.	1/0:2,3:5:99:93,0,57	0/0:19,0:19:99:0,57,255	./.:0,0:0:.:.	0/0:16,0:16:99:0,48,255	1/1:0,13:13:99:255,39,0
1	383448	S1_383448	A	C	.	PASS	XP_007160657.1hypothetical protein PHAVU_001G005800g	QualityScore=0.0;DP=1068;ANN=C	missense_variant	MODERATE	Phvul.001G005800	Phvul.001G005800.v2.1	transcript	Phvul.001G005800.1.v2.1	protein_coding	1/1	c.59A>C	p.Lys20Thr	129/737	59/540	20/179		GT:AD:DP:GQ:PL	0/0:7,1:8:93:12,0,228	0/1:6,6:12:99:180,0,180	1/1:0,14:14:99:255,42,0	./.:0,0:0:.:.	1/1:0,5:5:96:180,15,0	1/1:0,6:6:98:216,18,0	0/0:4,0:4:94:0,12,144	1/1:0,4:4:94:144,12,0	0/0:17,0:17:99:0,51,255	0/0:6,0:6:98:0,18,216	0/0:10,0:10:99:0,30,255	0/0:10,0:10:99:0,30,255	0/0:18,0:18:99:0,54,255	0/0:40,0:40:99:0,120,255	0/0:4,0:4:94:0,12,144	0/1:29,15:44:99:255,0,255	0/0:11,0:11:99:0,33,255	0/0:3,0:3:88:0,9,108	0/0:7,0:7:99:0,21,252	0/0:15,0:15:99:0,45,255	./.:0,0:0:.:.	1/1:0,10:10:99:255,30,0	1/1:0,10:10:99:255,30,0	./.:0,0:0:.:.	0/0:6,0:6:98:0,18,216	1/1:0,6:6:98:216,18,0
1	383449	S1_383449	A	C	.	PASS	XP_007160657.1hypothetical protein PHAVU_001G005800g	QualityScore=0.0;DP=1319;ANN=C	missense_variant	MODERATE	Phvul.001G005800	Phvul.001G005800.v2.1	transcript	Phvul.001G005800.1.v2.1	protein_coding	1/1	c.60A>C	p.Lys20Asn	130/737	60/540	20/179		GT:AD:DP:GQ:PL	0/1:10,2:12:99:36,0,255	0/1:6,6:12:99:180,0,180	1/1:0,9:9:99:255,27,0	./.:0,0:0:.:.	1/1:0,2:2:79:72,6,0	1/1:0,11:11:99:255,33,0	0/0:11,0:11:99:0,33,255	1/1:0,14:14:99:255,42,0	0/0:24,0:24:99:0,72,255	0/0:6,0:6:98:0,18,216	0/0:21,0:21:99:0,63,255	0/0:17,0:17:99:0,51,255	0/0:15,0:15:99:0,45,255	0/0:44,0:44:99:0,132,255	0/0:6,0:6:98:0,18,216	0/1:20,13:33:99:255,0,255	0/0:31,0:31:99:0,93,255	./.:0,0:0:.:.	0/0:16,0:16:99:0,48,255	0/0:9,0:9:99:0,27,255	./.:0,0:0:.:.	1/1:0,6:6:98:216,18,0	1/1:0,9:9:99:255,27,0	./.:0,0:0:.:.	0/0:11,0:11:99:0,33,255	1/1:0,1:1:66:36,3,0
1	383515	S1_383515	C	A	.	PASS	XP_007160657.1hypothetical protein PHAVU_001G005800g	QualityScore=0.0;DP=1068;ANN=A	synonymous_variant	LOW	Phvul.001G005800	Phvul.001G005800.v2.1	transcript	Phvul.001G005800.1.v2.1	protein_coding	1/1	c.126C>A	p.Ile42Ile	196/737	126/540	42/179		GT:AD:DP:GQ:PL	0/0:7,1:8:93:12,0,228	1/0:6,6:12:99:180,0,180	1/1:0,14:14:99:255,42,0	./.:0,0:0:.:.	1/1:0,5:5:96:180,15,0	1/1:0,6:6:98:216,18,0	0/0:4,0:4:94:0,12,144	1/1:0,4:4:94:144,12,0	0/0:17,0:17:99:0,51,255	0/0:6,0:6:98:0,18,216	0/0:10,0:10:99:0,30,255	0/0:10,0:10:99:0,30,255	0/0:18,0:18:99:0,54,255	0/0:40,0:40:99:0,120,255	0/0:4,0:4:94:0,12,144	0/1:29,15:44:99:255,0,255	0/0:11,0:11:99:0,33,255	0/0:3,0:3:88:0,9,108	0/0:7,0:7:99:0,21,252	0/0:15,0:15:99:0,45,255	./.:0,0:0:.:.	1/1:0,10:10:99:255,30,0	1/1:0,10:10:99:255,30,0	./.:0,0:0:.:.	0/0:6,0:6:98:0,18,216	1/1:0,6:6:98:216,18,0
1	383516	S1_383516	C	A	.	PASS	XP_007160657.1hypothetical protein PHAVU_001G005800g	QualityScore=0.0;DP=1319;ANN=A	synonymous_variant	LOW	Phvul.001G005800	Phvul.001G005800.v2.1	transcript	Phvul.001G005800.1.v2.1	protein_coding	1/1	c.127C>A	p.Asn43Asn	197/737	127/540	43/179		GT:AD:DP:GQ:PL	0/1:10,2:12:99:36,0,255	1/0:6,6:12:99:180,0,180	1/1:0,9:9:99:255,27,0	./.:0,0:0:.:.	1/1:0,2:2:79:72,6,0	1/1:0,11:11:99:255,33,0	0/0:11,0:11:99:0,33,255	1/1:0,14:14:99:255,42,0	0/0:24,0:24:99:0,72,255	0/0:6,0:6:98:0,18,216	0/0:21,0:21:99:0,63,255	0/0:17,0:17:99:0,51,255	0/0:15,0:15:99:0,45,255	0/0:44,0:44:99:0,132,255	0/0:6,0:6:98:0,18,216	0/1:20,13:33:99:255,0,255	0/0:31,0:31:99:0,93,255	./.:0,0:0:.:.	0/0:16,0:16:99:0,48,255	0/0:9,0:9:99:0,27,255	./.:0,0:0:.:.	1/1:0,6:6:98:216,18,0	1/1:0,9:9:99:255,27,0	./.:0,0:0:.:.	0/0:11,0:11:99:0,33,255	1/1:0,1:1:66:36,3,0
1	383591	S1_383591	T	C	.	PASS	XP_007160657.1hypothetical protein PHAVU_001G005800g	QualityScore=0.0;DP=2315;ANN=C	missense_variant	MODERATE	Phvul.001G005800	Phvul.001G005800.v2.1	transcript	Phvul.001G005800.1.v2.1	protein_coding	1/1	c.202T>C	p.Tyr68His	272/737	202/540	68/179		GT:AD:DP:GQ:PL	0/1:16,5:21:99:117,0,255	1/0:9,11:20:99:255,0,255	1/1:0,23:23:99:255,69,0	./.:0,0:0:.:.	1/1:0,9:9:99:255,27,0	1/1:0,17:17:99:255,51,0	0/0:17,0:17:99:0,51,255	1/1:0,17:17:99:255,51,0	0/0:35,0:35:99:0,105,255	0/0:13,0:13:99:0,39,255	0/0:31,0:31:99:0,93,255	0/0:21,0:21:99:0,63,255	0/0:29,0:29:99:0,87,255	0/0:76,0:76:99:0,228,255	0/0:11,0:11:99:0,33,255	0/1:43,25:68:99:255,0,255	0/0:37,0:37:99:0,111,255	0/0:2,0:2:79:0,6,72	0/0:23,0:23:99:0,69,255	0/0:25,0:25:99:0,75,255	./.:0,0:0:.:.	1/1:0,15:15:99:255,45,0	1/1:0,17:17:99:255,51,0	./.:0,0:0:.:.	0/0:17,0:17:99:0,51,255	1/1:0,8:8:99:255,24,0
1	445847	S1_445847	C	T	.	PASS	XP_007160668.1hypothetical protein PHAVU_001G006800g	QualityScore=0.0;DP=1895;ANN=T	synonymous_variant	LOW	Phvul.001G006800	Phvul.001G006800.v2.1	transcript	Phvul.001G006800.1.v2.1	protein_coding	10/13	c.1125C>T	p.Ser375Ser	1589/3242	1125/2067	375/688		GT:AD:DP:GQ:PL	1/0:4,5:9:99:153,0,117	1/0:9,13:22:99:255,0,255	1/1:0,20:20:99:255,60,0	./.:0,0:0:.:.	1/1:0,5:5:96:180,15,0	1/1:0,9:9:99:255,27,0	0/0:5,0:5:96:0,15,180	1/1:0,4:4:94:144,12,0	0/0:27,1:28:99:0,48,255	0/0:5,0:5:96:0,15,180	0/0:16,0:16:99:0,48,255	0/0:7,0:7:99:0,21,252	0/0:15,0:15:99:0,45,255	0/0:60,0:60:99:0,180,255	0/0:8,0:8:99:0,24,255	0/1:21,21:42:99:255,0,255	0/0:27,0:27:99:0,81,255	0/0:5,0:5:96:0,15,180	0/0:21,0:21:99:0,63,255	0/0:21,0:21:99:0,63,255	./.:0,0:0:.:.	1/1:0,7:7:99:252,21,0	1/1:0,12:12:99:255,36,0	./.:0,0:0:.:.	0/0:15,0:15:99:0,45,255	1/1:0,17:17:99:255,51,0
1	447413	S1_447413	C	T	.	PASS	XP_007160668.1hypothetical protein PHAVU_001G006800g	QualityScore=0.0;DP=7125;ANN=T	3_prime_UTR_variant	MODIFIER	Phvul.001G006800	Phvul.001G006800.v2.1	transcript	Phvul.001G006800.1.v2.1	protein_coding	13/13	c.*178C>T					178	GT:AD:DP:GQ:PL	0/0:57,0:57:99:0,171,255	0/0:73,0:73:99:0,219,255	0/0:67,0:67:99:0,201,255	./.:0,0:0:.:.	0/0:16,0:16:99:0,48,255	0/0:67,0:67:99:0,201,255	0/0:27,0:27:99:0,81,255	0/0:16,0:16:99:0,48,255	0/0:66,0:66:99:0,198,255	0/0:23,0:23:99:0,69,255	0/0:61,0:61:99:0,183,255	0/0:61,0:61:99:0,183,255	0/0:75,0:75:99:0,225,255	1/1:1,193:194:99:255,255,0	1/0:10,20:30:99:255,0,255	1/0:86,106:192:99:255,0,255	0/0:107,0:107:99:0,255,255	0/0:13,0:13:99:0,39,255	0/0:62,0:62:99:0,186,255	0/0:72,0:72:99:0,216,255	./.:0,0:0:.:.	0/0:30,0:30:99:0,90,255	0/0:75,0:75:99:0,225,255	./.:0,0:0:.:.	1/0:16,36:52:99:255,0,255	0/0:52,0:52:99:0,156,255
1	507642	S1_507642	T	A	.	PASS	factor 1-delta	QualityScore=0.0;DP=1030;ANN=A	synonymous_variant	LOW	Phvul.001G007700	Phvul.001G007700.v2.1	transcript	Phvul.001G007700.1.v2.1	protein_coding	5/8	c.297A>T	p.Ala99Ala	405/1160	297/696	99/231		GT:AD:DP:GQ:PL	0/1:4,1:5:99:21,0,129	0/1:10,5:15:99:135,0,255	0/1:8,2:10:99:42,0,255	./.:0,0:0:.:.	1/0:1,1:2:99:30,0,30	0/0:5,0:5:96:0,15,180	0/0:3,0:3:88:0,9,108	0/0:11,0:11:99:0,33,255	0/0:13,0:13:99:0,39,255	0/0:6,0:6:98:0,18,216	0/0:13,1:14:80:0,6,255	0/0:4,0:4:94:0,12,144	0/0:9,1:10:79:6,0,255	0/1:19,11:30:99:255,0,255	0/1:5,1:6:98:18,0,162	0/1:19,9:28:99:240,0,255	0/0:12,2:14:99:30,0,255	0/0:3,0:3:88:0,9,108	0/0:7,0:7:99:0,21,252	0/0:10,1:11:66:3,0,255	./.:0,0:0:.:.	0/0:4,0:4:94:0,12,144	0/0:8,0:8:99:0,24,255	./.:0,0:0:.:.	0/0:10,0:10:99:0,30,255	0/0:6,0:6:98:0,18,216
1	526416	S1_526416	C	A	.	PASS	XP_007160680.1hypothetical protein PHAVU_001G007900g	QualityScore=0.0;DP=2263;ANN=A	intron_variant	MODIFIER	Phvul.001G007900	Phvul.001G007900.v2.1	transcript	Phvul.001G007900.1.v2.1	protein_coding	15/22	c.1920-21G>T						GT:AD:DP:GQ:PL	0/1:6,2:8:99:48,0,192	0/1:15,12:27:99:255,0,255	1/1:0,9:9:99:255,27,0	./.:0,0:0:.:.	1/1:0,3:3:88:108,9,0	1/1:0,11:11:99:255,33,0	0/0:5,0:5:96:0,15,180	1/1:0,7:7:99:252,21,0	0/0:32,0:32:99:0,96,255	0/0:8,0:8:99:0,24,255	0/0:24,0:24:99:0,72,255	0/0:20,0:20:99:0,60,255	0/0:28,0:28:99:0,84,255	0/0:59,0:59:99:0,177,255	0/0:13,0:13:99:0,39,255	0/1:32,28:60:99:255,0,255	0/0:33,1:34:99:0,67,255	0/0:10,0:10:99:0,30,255	0/0:22,0:22:99:0,66,255	0/0:17,0:17:99:0,51,255	./.:0,0:0:.:.	1/1:0,10:10:99:255,30,0	1/1:0,23:23:99:255,69,0	./.:0,0:0:.:.	0/0:21,0:21:99:0,63,255	1/1:0,16:16:99:255,48,0
1	526420	S1_526420	C	A	.	PASS	XP_007160680.1hypothetical protein PHAVU_001G007900g	QualityScore=0.0;DP=2321;ANN=A	intron_variant	MODIFIER	Phvul.001G007900	Phvul.001G007900.v2.1	transcript	Phvul.001G007900.1.v2.1	protein_coding	15/22	c.1920-25G>T						GT:AD:DP:GQ:PL	0/0:6,1:7:96:15,0,195	0/1:15,14:29:99:255,0,255	1/1:0,8:8:99:255,24,0	./.:0,0:0:.:.	1/1:0,2:2:79:72,6,0	1/1:0,11:11:99:255,33,0	0/0:6,0:6:98:0,18,216	1/1:0,9:9:99:255,27,0	0/0:31,0:31:99:0,93,255	0/0:11,0:11:99:0,33,255	0/0:25,0:25:99:0,75,255	0/0:21,0:21:99:0,63,255	0/0:26,0:26:99:0,78,255	0/0:63,0:63:99:0,189,255	0/0:14,0:14:99:0,42,255	0/1:35,27:62:99:255,0,255	0/0:29,1:30:99:0,54,255	0/0:11,0:11:99:0,33,255	0/0:22,0:22:99:0,66,255	0/0:18,0:18:99:0,54,255	./.:0,0:0:.:.	1/1:0,10:10:99:255,30,0	1/1:0,27:27:99:255,81,0	./.:0,0:0:.:.	0/0:17,0:17:99:0,51,255	1/1:0,19:19:99:255,57,0
1	536149	S1_536149	A	G	.	PASS	XP_007160681.1hypothetical protein PHAVU_001G008000g	QualityScore=0.0;DP=5013;ANN=G	downstream_gene_variant	MODIFIER	Phvul.001G008000	Phvul.001G008000.v2.1	transcript	Phvul.001G008000.1.v2.1	protein_coding		c.*1785T>C					1452	GT:AD:DP:GQ:PL	0/1:22,5:27:99:99,0,255	1/0:26,45:71:99:255,0,255	1/1:0,36:36:99:255,108,0	./.:0,0:0:.:.	1/1:0,5:5:96:180,15,0	1/1:0,45:45:99:255,135,0	0/0:12,0:12:99:0,36,255	1/1:0,38:38:99:255,114,0	0/0:78,2:80:99:0,169,255	0/0:33,0:33:99:0,99,255	0/0:38,0:38:99:0,114,255	0/0:51,0:51:99:0,153,255	0/0:70,0:70:99:0,210,255	0/0:120,0:120:99:0,255,255	0/0:17,0:17:99:0,51,255	0/1:63,34:97:99:255,0,255	0/0:72,0:72:99:0,216,255	0/0:5,0:5:96:0,15,180	0/0:58,0:58:99:0,174,255	0/0:41,0:41:99:0,123,255	./.:0,0:0:.:.	1/1:0,23:23:99:255,69,0	1/1:0,45:45:99:255,135,0	./.:0,0:0:.:.	0/0:58,0:58:99:0,174,255	1/1:0,42:42:99:255,126,0
1	536150	S1_536150	A	G	.	PASS	XP_007160681.1hypothetical protein PHAVU_001G008000g	QualityScore=0.0;DP=1594;ANN=G	downstream_gene_variant	MODIFIER	Phvul.001G008000	Phvul.001G008000.v2.1	transcript	Phvul.001G008000.1.v2.1	protein_coding		c.*1784T>C					1451	GT:AD:DP:GQ:PL	0/1:8,2:10:99:42,0,255	1/0:5,6:11:99:183,0,147	1/1:0,13:13:99:255,39,0	./.:0,0:0:.:.	1/1:0,1:1:66:36,3,0	1/1:0,12:12:99:255,36,0	0/0:6,0:6:98:0,18,216	1/1:0,12:12:99:255,36,0	0/0:19,0:19:99:0,57,255	0/0:13,0:13:99:0,39,255	0/0:12,0:12:99:0,36,255	0/0:19,0:19:99:0,57,255	0/0:16,0:16:99:0,48,255	0/0:49,0:49:99:0,147,255	0/0:3,0:3:88:0,9,108	0/1:17,9:26:99:246,0,255	0/0:26,0:26:99:0,78,255	0/0:1,0:1:66:0,3,36	0/0:22,0:22:99:0,66,255	0/0:12,0:12:99:0,36,255	./.:0,0:0:.:.	1/1:0,10:10:99:255,30,0	1/1:0,12:12:99:255,36,0	./.:0,0:0:.:.	0/0:17,0:17:99:0,51,255	1/1:0,17:17:99:255,51,0
1	635706	S1_635706	T	G	.	PASS	XP_007160687.1hypothetical protein PHAVU_001G008600g	QualityScore=0.0;DP=1134;ANN=G	synonymous_variant	LOW	Phvul.001G008600	Phvul.001G008600.v2.1	transcript	Phvul.001G008600.1.v2.1	protein_coding	2/3	c.1842A>C	p.Ala614Ala	2258/4239	1842/3606	614/1201		GT:AD:DP:GQ:PL	0/1:2,1:3:99:27,0,63	1/0:4,10:14:99:255,0,102	0/0:8,0:8:99:0,24,255	./.:0,0:0:.:.	0/0:5,0:5:96:0,15,180	0/0:4,0:4:94:0,12,144	1/1:0,2:2:79:72,6,0	0/0:3,0:3:88:0,9,108	1/1:0,6:6:98:216,18,0	1/1:0,2:2:79:72,6,0	1/1:0,14:14:99:255,42,0	1/1:0,14:14:99:255,42,0	1/1:0,16:16:99:255,48,0	0/0:39,0:39:99:0,117,255	1/1:0,6:6:98:216,18,0	0/0:26,0:26:99:0,78,255	1/1:0,18:18:99:255,54,0	1/1:0,5:5:96:180,15,0	1/1:0,13:13:99:255,39,0	1/1:0,14:14:99:255,42,0	./.:0,0:0:.:.	0/0:4,0:4:94:0,12,144	0/0:8,0:8:99:0,24,255	./.:0,0:0:.:.	1/0:3,3:6:99:90,0,90	0/0:4,0:4:94:0,12,144
1	655717	S1_655717	G	C	.	PASS	XP_007160690.1hypothetical protein PHAVU_001G008900g	QualityScore=0.0;DP=2539;ANN=C	missense_variant	MODERATE	Phvul.001G008900	Phvul.001G008900.v2.1	transcript	Phvul.001G008900.1.v2.1	protein_coding	1/2	c.142G>C	p.Asp48His	166/1726	142/1533	48/510		GT:AD:DP:GQ:PL	0/0:8,0:8:99:0,24,255	0/0:32,0:32:99:0,96,255	0/0:18,0:18:99:0,54,255	./.:0,0:0:.:.	0/0:10,0:10:99:0,30,255	0/0:32,0:32:99:0,96,255	0/0:10,0:10:99:0,30,255	1/1:0,13:13:99:255,39,0	0/0:45,0:45:99:0,135,255	0/0:19,0:19:99:0,57,255	0/0:20,0:20:99:0,60,255	0/0:23,0:23:99:0,69,255	0/0:16,0:16:99:0,48,255	0/0:50,0:50:99:0,150,255	0/0:9,0:9:99:0,27,255	0/0:47,0:47:99:0,141,255	0/0:25,0:25:99:0,75,255	0/0:13,0:13:99:0,39,255	0/0:11,0:11:99:0,33,255	0/0:33,0:33:99:0,99,255	./.:0,0:0:.:.	0/0:6,0:6:98:0,18,216	0/0:40,0:40:99:0,120,255	./.:0,0:0:.:.	0/0:15,0:15:99:0,45,255	0/0:32,0:32:99:0,96,255
1	655721	S1_655721	G	C	.	PASS	XP_007160690.1hypothetical protein PHAVU_001G008900g	QualityScore=0.0;DP=2854;ANN=C	missense_variant	MODERATE	Phvul.001G008900	Phvul.001G008900.v2.1	transcript	Phvul.001G008900.1.v2.1	protein_coding	1/2	c.146G>C	p.His49Pro	170/1726	146/1533	49/510		GT:AD:DP:GQ:PL	0/0:10,0:10:99:0,30,255	0/0:37,0:37:99:0,111,255	0/0:16,0:16:99:0,48,255	./.:0,0:0:.:.	0/0:14,0:14:99:0,42,255	0/0:37,0:37:99:0,111,255	0/0:12,0:12:99:0,36,255	1/1:0,13:13:99:255,39,0	0/0:53,0:53:99:0,159,255	0/0:19,0:19:99:0,57,255	0/0:24,0:24:99:0,72,255	0/0:25,0:25:99:0,75,255	0/0:16,0:16:99:0,48,255	0/0:64,0:64:99:0,192,255	0/0:9,0:9:99:0,27,255	0/0:49,0:49:99:0,147,255	0/0:27,0:27:99:0,81,255	0/0:14,0:14:99:0,42,255	0/0:13,0:13:99:0,39,255	0/0:30,0:30:99:0,90,255	./.:0,0:0:.:.	0/0:7,0:7:99:0,21,252	0/0:43,0:43:99:0,129,255	0/0:1,0:1:66:0,3,36	0/0:15,0:15:99:0,45,255	0/0:36,0:36:99:0,108,255
1	655740	S1_655740	T	C	.	PASS	XP_007160690.1hypothetical protein PHAVU_001G008900g	QualityScore=0.0;DP=2539;ANN=C	synonymous_variant	LOW	Phvul.001G008900	Phvul.001G008900.v2.1	transcript	Phvul.001G008900.1.v2.1	protein_coding	1/2	c.165T>C	p.Ser55Ser	189/1726	165/1533	55/510		GT:AD:DP:GQ:PL	0/0:8,0:8:99:0,24,255	0/0:32,0:32:99:0,96,255	0/0:18,0:18:99:0,54,255	./.:0,0:0:.:.	0/0:10,0:10:99:0,30,255	0/0:32,0:32:99:0,96,255	0/0:10,0:10:99:0,30,255	1/1:0,13:13:99:255,39,0	0/0:45,0:45:99:0,135,255	0/0:19,0:19:99:0,57,255	0/0:20,0:20:99:0,60,255	0/0:23,0:23:99:0,69,255	0/0:16,0:16:99:0,48,255	0/0:50,0:50:99:0,150,255	0/0:9,0:9:99:0,27,255	0/0:47,0:47:99:0,141,255	0/0:25,0:25:99:0,75,255	0/0:13,0:13:99:0,39,255	0/0:11,0:11:99:0,33,255	0/0:33,0:33:99:0,99,255	./.:0,0:0:.:.	0/0:6,0:6:98:0,18,216	0/0:40,0:40:99:0,120,255	./.:0,0:0:.:.	0/0:15,0:15:99:0,45,255	0/0:32,0:32:99:0,96,255
1	655744	S1_655744	T	C	.	PASS	XP_007160690.1hypothetical protein PHAVU_001G008900g	QualityScore=0.0;DP=2854;ANN=C	missense_variant	MODERATE	Phvul.001G008900	Phvul.001G008900.v2.1	transcript	Phvul.001G008900.1.v2.1	protein_coding	1/2	c.169T>C	p.Trp57Arg	193/1726	169/1533	57/510		GT:AD:DP:GQ:PL	0/0:10,0:10:99:0,30,255	0/0:37,0:37:99:0,111,255	0/0:16,0:16:99:0,48,255	./.:0,0:0:.:.	0/0:14,0:14:99:0,42,255	0/0:37,0:37:99:0,111,255	0/0:12,0:12:99:0,36,255	1/1:0,13:13:99:255,39,0	0/0:53,0:53:99:0,159,255	0/0:19,0:19:99:0,57,255	0/0:24,0:24:99:0,72,255	0/0:25,0:25:99:0,75,255	0/0:16,0:16:99:0,48,255	0/0:64,0:64:99:0,192,255	0/0:9,0:9:99:0,27,255	0/0:49,0:49:99:0,147,255	0/0:27,0:27:99:0,81,255	0/0:14,0:14:99:0,42,255	0/0:13,0:13:99:0,39,255	0/0:30,0:30:99:0,90,255	./.:0,0:0:.:.	0/0:7,0:7:99:0,21,252	0/0:43,0:43:99:0,129,255	0/0:1,0:1:66:0,3,36	0/0:15,0:15:99:0,45,255	0/0:36,0:36:99:0,108,255
1	655803	S1_655803	C	T	.	PASS	XP_007160690.1hypothetical protein PHAVU_001G008900g	QualityScore=0.0;DP=1016;ANN=T	synonymous_variant	LOW	Phvul.001G008900	Phvul.001G008900.v2.1	transcript	Phvul.001G008900.1.v2.1	protein_coding	1/2	c.228C>T	p.Thr76Thr	252/1726	228/1533	76/510		GT:AD:DP:GQ:PL	0/0:3,0:3:88:0,9,108	0/0:12,0:12:99:0,36,255	0/0:6,0:6:98:0,18,216	./.:0,0:0:.:.	0/0:7,0:7:99:0,21,252	1/1:0,1:1:66:36,3,0	0/0:2,0:2:79:0,6,72	0/0:3,0:3:88:0,9,108	0/0:8,0:8:99:0,24,255	0/0:3,0:3:88:0,9,108	0/0:16,0:16:99:0,48,255	0/0:12,0:12:99:0,36,255	0/0:6,0:6:98:0,18,216	0/0:41,0:41:99:0,123,255	0/0:6,0:6:98:0,18,216	0/0:26,0:26:99:0,78,255	0/0:17,0:17:99:0,51,255	0/0:2,0:2:79:0,6,72	0/0:3,0:3:88:0,9,108	0/0:10,0:10:99:0,30,255	./.:0,0:0:.:.	0/0:2,0:2:79:0,6,72	0/0:2,0:2:79:0,6,72	./.:0,0:0:.:.	0/0:2,0:2:79:0,6,72	0/0:2,0:2:79:0,6,72
1	655826	S1_655826	A	T	.	PASS	XP_007160690.1hypothetical protein PHAVU_001G008900g	QualityScore=0.0;DP=1016;ANN=T	missense_variant	MODERATE	Phvul.001G008900	Phvul.001G008900.v2.1	transcript	Phvul.001G008900.1.v2.1	protein_coding	1/2	c.251A>T	p.His84Leu	275/1726	251/1533	84/510		GT:AD:DP:GQ:PL	0/0:3,0:3:88:0,9,108	0/0:12,0:12:99:0,36,255	0/0:6,0:6:98:0,18,216	./.:0,0:0:.:.	0/0:7,0:7:99:0,21,252	0/0:1,0:1:66:0,3,36	0/0:2,0:2:79:0,6,72	1/1:0,3:3:88:108,9,0	0/0:8,0:8:99:0,24,255	0/0:3,0:3:88:0,9,108	0/0:16,0:16:99:0,48,255	0/0:12,0:12:99:0,36,255	0/0:6,0:6:98:0,18,216	0/0:41,0:41:99:0,123,255	0/0:6,0:6:98:0,18,216	0/0:26,0:26:99:0,78,255	0/0:17,0:17:99:0,51,255	0/0:2,0:2:79:0,6,72	0/0:3,0:3:88:0,9,108	0/0:10,0:10:99:0,30,255	./.:0,0:0:.:.	0/0:2,0:2:79:0,6,72	0/0:2,0:2:79:0,6,72	./.:0,0:0:.:.	0/0:2,0:2:79:0,6,72	0/0:2,0:2:79:0,6,72
1	655831	S1_655831	G	A	.	PASS	XP_007160690.1hypothetical protein PHAVU_001G008900g	QualityScore=0.0;DP=1016;ANN=A	missense_variant	MODERATE	Phvul.001G008900	Phvul.001G008900.v2.1	transcript	Phvul.001G008900.1.v2.1	protein_coding	1/2	c.256G>A	p.Glu86Lys	280/1726	256/1533	86/510		GT:AD:DP:GQ:PL	0/0:3,0:3:88:0,9,108	0/0:12,0:12:99:0,36,255	0/0:6,0:6:98:0,18,216	./.:0,0:0:.:.	0/0:7,0:7:99:0,21,252	0/0:1,0:1:66:0,3,36	0/0:2,0:2:79:0,6,72	1/1:0,3:3:88:108,9,0	0/0:8,0:8:99:0,24,255	0/0:3,0:3:88:0,9,108	0/0:16,0:16:99:0,48,255	0/0:12,0:12:99:0,36,255	0/0:6,0:6:98:0,18,216	0/0:41,0:41:99:0,123,255	0/0:6,0:6:98:0,18,216	0/0:26,0:26:99:0,78,255	0/0:17,0:17:99:0,51,255	0/0:2,0:2:79:0,6,72	0/0:3,0:3:88:0,9,108	0/0:10,0:10:99:0,30,255	./.:0,0:0:.:.	0/0:2,0:2:79:0,6,72	0/0:2,0:2:79:0,6,72	./.:0,0:0:.:.	0/0:2,0:2:79:0,6,72	0/0:2,0:2:79:0,6,72
1	656052	S1_656052	C	G	.	PASS	XP_007160690.1hypothetical protein PHAVU_001G008900g	QualityScore=0.0;DP=1059;ANN=G	synonymous_variant	LOW	Phvul.001G008900	Phvul.001G008900.v2.1	transcript	Phvul.001G008900.1.v2.1	protein_coding	1/2	c.477C>G	p.Leu159Leu	501/1726	477/1533	159/510		GT:AD:DP:GQ:PL	0/0:4,0:4:94:0,12,144	0/0:13,0:13:99:0,39,255	0/0:9,0:9:99:0,27,255	./.:0,0:0:.:.	0/0:6,0:6:98:0,18,216	0/0:1,0:1:66:0,3,36	0/0:2,0:2:79:0,6,72	1/1:0,4:4:94:144,12,0	0/0:5,0:5:96:0,15,180	0/0:2,0:2:79:0,6,72	0/0:12,0:12:99:0,36,255	0/0:13,0:13:99:0,39,255	0/0:11,0:11:99:0,33,255	0/0:52,0:52:99:0,156,255	0/0:6,0:6:98:0,18,216	0/0:32,0:32:99:0,96,255	0/0:17,0:17:99:0,51,255	0/0:2,0:2:79:0,6,72	0/0:7,0:7:99:0,21,252	0/0:13,0:13:99:0,39,255	./.:0,0:0:.:.	0/0:2,0:2:79:0,6,72	0/0:3,0:3:88:0,9,108	./.:0,0:0:.:.	0/0:7,0:7:99:0,21,252	0/0:2,0:2:79:0,6,72
1	703233	S1_703233	A	T	.	PASS	lysine-specific histone demethylase 1 homolog 3	QualityScore=0.0;DP=1298;ANN=T	synonymous_variant	LOW	Phvul.001G009300	Phvul.001G009300.v2.1	transcript	Phvul.001G009300.2.v2.1	protein_coding	7/9	c.5442A>T	p.Leu1814Leu	5695/6976	5442/5721	1814/1906		GT:AD:DP:GQ:PL	1/0:2,7:9:99:225,0,45	0/1:10,7:17:99:201,0,255	0/0:9,0:9:99:0,27,255	./.:0,0:0:.:.	0/0:4,0:4:94:0,12,144	0/0:5,0:5:96:0,15,180	1/1:0,3:3:88:108,9,0	0/0:4,0:4:94:0,12,144	1/1:0,18:18:99:255,54,0	1/1:0,9:9:99:255,27,0	0/0:11,0:11:99:0,33,255	1/1:0,11:11:99:255,33,0	1/1:1,12:13:67:255,4,0	0/0:34,0:34:99:0,102,255	1/1:0,6:6:98:216,18,0	0/0:25,0:25:99:0,75,255	1/1:0,19:19:99:255,57,0	1/1:0,4:4:94:144,12,0	1/1:0,8:8:99:255,24,0	1/1:0,17:17:99:255,51,0	./.:0,0:0:.:.	0/0:4,0:4:94:0,12,144	0/0:17,0:17:99:0,51,255	./.:0,0:0:.:.	0/0:6,0:6:98:0,18,216	0/0:11,0:11:99:0,33,255
1	789281	S1_789281	G	A	.	PASS	XP_007160706.1hypothetical protein PHAVU_001G010100g	QualityScore=0.0;DP=2439;ANN=A	synonymous_variant	LOW	Phvul.001G010100	Phvul.001G010100.v2.1	transcript	Phvul.001G010100.1.v2.1	protein_coding	4/6	c.603G>A	p.Lys201Lys	735/1667	603/1179	201/392		GT:AD:DP:GQ:PL	0/0:25,0:25:99:0,75,255	0/0:36,0:36:99:0,108,255	0/0:27,0:27:99:0,81,255	./.:0,0:0:.:.	1/1:0,3:3:88:108,9,0	0/0:3,0:3:88:0,9,108	./.:0,0:0:.:.	0/0:3,0:3:88:0,9,108	0/0:16,0:16:99:0,48,255	0/0:6,0:6:98:0,18,216	0/0:28,0:28:99:0,84,255	0/0:34,0:34:99:0,102,255	0/0:29,0:29:99:0,87,255	0/0:107,0:107:99:0,255,255	0/0:22,0:22:99:0,66,255	0/0:84,0:84:99:0,253,255	0/0:28,0:28:99:0,84,255	0/0:2,0:2:79:0,6,72	0/0:14,0:14:99:0,42,255	0/0:46,0:46:99:0,138,255	./.:0,0:0:.:.	0/0:4,0:4:94:0,12,144	0/0:17,0:17:99:0,51,255	./.:0,0:0:.:.	0/0:26,0:26:99:0,78,255	1/1:0,11:11:99:255,33,0
1	812072	S1_812072	T	A	.	PASS	XP_007160709.1hypothetical protein PHAVU_001G010400g	QualityScore=0.0;DP=1130;ANN=A	missense_variant	MODERATE	Phvul.001G010400	Phvul.001G010400.v2.1	transcript	Phvul.001G010400.1.v2.1	protein_coding	1/1	c.47A>T	p.Lys16Ile	446/1402	47/798	16/265		GT:AD:DP:GQ:PL	0/0:10,0:10:99:0,30,255	0/0:22,0:22:99:0,66,255	0/0:6,0:6:98:0,18,216	./.:0,0:0:.:.	0/0:1,0:1:66:0,3,36	0/0:10,1:11:66:3,0,255	0/0:2,0:2:79:0,6,72	1/0:1,4:5:99:129,0,21	0/1:15,3:18:99:53,0,255	0/0:4,0:4:94:0,12,144	0/0:10,0:10:99:0,30,255	0/0:6,0:6:98:0,18,216	0/0:7,1:8:93:12,0,228	0/0:26,1:27:99:0,46,255	0/0:5,0:5:96:0,15,180	0/0:30,0:30:99:0,90,255	0/0:18,0:18:99:0,54,255	0/0:3,0:3:88:0,9,108	0/0:10,0:10:99:0,30,255	0/0:8,0:8:99:0,24,255	./.:0,0:0:.:.	0/1:5,1:6:98:18,0,162	0/1:11,4:15:99:99,0,255	./.:0,0:0:.:.	0/0:5,0:5:96:0,15,180	0/1:7,2:9:99:45,0,225
1	826203	S1_826203	C	G	.	PASS	XP_007160712.1hypothetical protein PHAVU_001G010700g	QualityScore=0.0;DP=2969;ANN=G	synonymous_variant	LOW	Phvul.001G010700	Phvul.001G010700.v2.1	transcript	Phvul.001G010700.1.v2.1	protein_coding	1/1	c.342G>C	p.Val114Val	587/1195	342/789	114/262		GT:AD:DP:GQ:PL	0/0:28,0:28:99:0,84,255	0/0:15,0:15:99:0,45,255	0/0:12,0:12:99:0,36,255	./.:0,0:0:.:.	1/1:0,14:14:99:255,42,0	0/0:22,0:22:99:0,66,255	0/0:12,0:12:99:0,36,255	0/0:8,0:8:99:0,24,255	0/0:49,0:49:99:0,147,255	0/0:22,0:22:99:0,66,255	0/0:9,0:9:99:0,27,255	0/0:12,0:12:99:0,36,255	0/0:14,0:14:99:0,42,255	0/0:48,0:48:99:0,144,255	0/0:4,0:4:94:0,12,144	0/0:32,0:32:99:0,96,255	0/0:22,0:22:99:0,66,255	0/0:21,0:21:99:0,63,255	0/0:18,0:18:99:0,54,255	0/0:16,0:16:99:0,48,255	./.:0,0:0:.:.	0/0:7,0:7:99:0,21,252	0/0:22,0:22:99:0,66,255	./.:0,0:0:.:.	0/0:15,0:15:99:0,45,255	1/1:0,47:47:99:255,141,0
1	826368	S1_826368	A	G	.	PASS	XP_007160712.1hypothetical protein PHAVU_001G010700g	QualityScore=0.0;DP=1081;ANN=G	synonymous_variant	LOW	Phvul.001G010700	Phvul.001G010700.v2.1	transcript	Phvul.001G010700.1.v2.1	protein_coding	1/1	c.177T>C	p.Pro59Pro	422/1195	177/789	59/262		GT:AD:DP:GQ:PL	0/0:3,0:3:88:0,9,108	0/0:12,0:12:99:0,36,255	0/0:13,0:13:99:0,39,255	./.:0,0:0:.:.	1/1:0,1:1:66:36,3,0	0/0:4,0:4:94:0,12,144	0/0:3,0:3:88:0,9,108	0/0:1,0:1:66:0,3,36	0/0:9,0:9:99:0,27,255	0/0:1,0:1:66:0,3,36	0/0:5,0:5:96:0,15,180	0/0:15,0:15:99:0,45,255	0/0:9,0:9:99:0,27,255	0/0:28,0:28:99:0,84,255	0/0:5,0:5:96:0,15,180	0/0:30,0:30:99:0,90,255	0/0:14,0:14:99:0,42,255	0/0:6,0:6:98:0,18,216	0/0:7,0:7:99:0,21,252	0/0:6,0:6:98:0,18,216	./.:0,0:0:.:.	0/0:4,0:4:94:0,12,144	0/0:10,0:10:99:0,30,255	./.:0,0:0:.:.	0/0:11,0:11:99:0,33,255	1/1:0,2:2:79:72,6,0
1	851217	S1_851217	G	A	.	PASS	XP_007160715.1hypothetical protein PHAVU_001G011000g	QualityScore=0.0;DP=1104;ANN=A	intron_variant	MODIFIER	Phvul.001G011000	Phvul.001G011000.v2.1	transcript	Phvul.001G011000.1.v2.1	protein_coding	1/4	c.-134-227G>A						GT:AD:DP:GQ:PL	0/0:5,0:5:96:0,15,180	0/1:5,3:8:99:84,0,156	1/1:0,7:7:99:252,21,0	./.:0,0:0:.:.	1/1:0,4:4:94:144,12,0	1/1:0,3:3:88:108,9,0	0/0:5,0:5:96:0,15,180	1/1:0,2:2:79:72,6,0	0/0:7,0:7:99:0,21,252	0/0:1,0:1:66:0,3,36	0/0:6,0:6:98:0,18,216	0/0:12,0:12:99:0,36,255	0/0:11,0:11:99:0,33,255	0/0:42,0:42:99:0,126,255	0/0:15,0:15:99:0,45,255	0/1:18,14:32:99:255,0,255	0/0:21,0:21:99:0,63,255	0/0:4,0:4:94:0,12,144	0/0:15,0:15:99:0,45,255	0/0:14,0:14:99:0,42,255	./.:0,0:0:.:.	./.:0,0:0:.:.	1/1:0,5:5:96:180,15,0	./.:0,0:0:.:.	0/0:6,0:6:98:0,18,216	1/1:0,5:5:96:180,15,0
1	851372	S1_851372	T	A	.	PASS	XP_007160715.1hypothetical protein PHAVU_001G011000g	QualityScore=0.0;DP=1121;ANN=A	intron_variant	MODIFIER	Phvul.001G011000	Phvul.001G011000.v2.1	transcript	Phvul.001G011000.1.v2.1	protein_coding	1/4	c.-134-72T>A						GT:AD:DP:GQ:PL	0/1:5,1:6:98:18,0,162	0/1:7,3:10:99:78,0,222	1/1:0,9:9:99:255,27,0	./.:0,0:0:.:.	1/1:0,5:5:96:180,15,0	1/1:0,2:2:79:72,6,0	0/0:3,0:3:88:0,9,108	1/1:0,2:2:79:72,6,0	0/0:5,0:5:96:0,15,180	./.:0,0:0:.:.	0/0:9,0:9:99:0,27,255	0/0:9,0:9:99:0,27,255	0/0:14,0:14:99:0,42,255	0/0:40,0:40:99:0,120,255	0/0:9,0:9:99:0,27,255	0/1:21,14:35:99:255,0,255	0/0:25,0:25:99:0,75,255	0/0:3,0:3:88:0,9,108	0/0:15,0:15:99:0,45,255	0/0:11,0:11:99:0,33,255	./.:0,0:0:.:.	./.:0,0:0:.:.	1/1:0,8:8:99:255,24,0	./.:0,0:0:.:.	0/0:6,0:6:98:0,18,216	1/1:0,5:5:96:180,15,0
1	851433	S1_851433	C	A	.	PASS	XP_007160715.1hypothetical protein PHAVU_001G011000g	QualityScore=0.0;DP=1121;ANN=A	intron_variant	MODIFIER	Phvul.001G011000	Phvul.001G011000.v2.1	transcript	Phvul.001G011000.1.v2.1	protein_coding	1/4	c.-134-11C>A						GT:AD:DP:GQ:PL	0/0:6,0:6:98:0,18,216	0/0:10,0:10:99:0,30,255	0/0:9,0:9:99:0,27,255	./.:0,0:0:.:.	1/1:0,5:5:96:180,15,0	0/0:2,0:2:79:0,6,72	0/0:3,0:3:88:0,9,108	0/0:2,0:2:79:0,6,72	0/0:5,0:5:96:0,15,180	./.:0,0:0:.:.	0/0:9,0:9:99:0,27,255	0/0:9,0:9:99:0,27,255	0/0:14,0:14:99:0,42,255	0/0:40,0:40:99:0,120,255	0/0:9,0:9:99:0,27,255	0/0:35,0:35:99:0,105,255	0/0:25,0:25:99:0,75,255	0/0:3,0:3:88:0,9,108	0/0:15,0:15:99:0,45,255	0/0:11,0:11:99:0,33,255	./.:0,0:0:.:.	./.:0,0:0:.:.	0/0:8,0:8:99:0,24,255	./.:0,0:0:.:.	0/0:6,0:6:98:0,18,216	1/1:0,5:5:96:180,15,0
1	852330	S1_852330	G	A	.	PASS	XP_007160715.1hypothetical protein PHAVU_001G011000g	QualityScore=0.0;DP=1403;ANN=A	synonymous_variant	LOW	Phvul.001G011000	Phvul.001G011000.v2.1	transcript	Phvul.001G011000.1.v2.1	protein_coding	2/5	c.753G>A	p.Gly251Gly	1128/2670	753/1914	251/637		GT:AD:DP:GQ:PL	0/1:3,1:4:99:24,0,96	0/1:9,3:12:99:72,0,255	1/0:9,11:20:99:255,0,255	./.:0,0:0:.:.	1/0:2,4:6:99:126,0,54	0/1:11,10:21:99:255,0,255	0/0:4,0:4:94:0,12,144	1/0:3,8:11:99:255,0,75	0/0:15,0:15:99:0,45,255	0/0:3,0:3:88:0,9,108	0/0:2,0:2:79:0,6,72	0/0:10,0:10:99:0,30,255	0/0:9,0:9:99:0,27,255	0/0:30,0:30:99:0,90,255	0/0:6,0:6:98:0,18,216	0/1:23,8:31:99:195,0,255	0/0:15,0:15:99:0,45,255	0/0:3,0:3:88:0,9,108	0/0:5,0:5:96:0,15,180	0/0:15,0:15:99:0,45,255	./.:0,0:0:.:.	1/0:3,7:10:99:222,0,78	0/1:10,7:17:99:201,0,255	./.:0,0:0:.:.	0/0:6,0:6:98:0,18,216	0/1:5,4:9:99:117,0,153
1	853161	S1_853161	C	T	.	PASS	XP_007160715.1hypothetical protein PHAVU_001G011000g	QualityScore=0.0;DP=1849;ANN=T	synonymous_variant	LOW	Phvul.001G011000	Phvul.001G011000.v2.1	transcript	Phvul.001G011000.1.v2.1	protein_coding	3/5	c.963C>T	p.Thr321Thr	1338/2670	963/1914	321/637		GT:AD:DP:GQ:PL	0/1:6,3:9:99:81,0,189	1/0:8,14:22:99:255,0,222	1/1:0,20:20:99:255,60,0	./.:0,0:0:.:.	0/0:4,0:4:94:0,12,144	1/1:0,9:9:99:255,27,0	0/0:5,0:5:96:0,15,180	1/1:0,10:10:99:255,30,0	0/0:20,1:21:99:0,28,255	0/0:5,0:5:96:0,15,180	0/0:24,0:24:99:0,72,255	0/0:16,0:16:99:0,48,255	0/0:23,0:23:99:0,69,255	0/0:52,0:52:99:0,156,255	0/0:12,0:12:99:0,36,255	0/1:20,19:39:99:255,0,255	0/0:25,0:25:99:0,75,255	0/0:2,0:2:79:0,6,72	0/0:18,0:18:99:0,54,255	0/0:24,0:24:99:0,72,255	./.:0,0:0:.:.	1/1:0,7:7:99:252,21,0	1/1:0,21:21:99:255,63,0	./.:0,0:0:.:.	0/0:8,0:8:99:0,24,255	0/0:10,0:10:99:0,30,255
1	853162	S1_853162	C	T	.	PASS	XP_007160715.1hypothetical protein PHAVU_001G011000g	QualityScore=0.0;DP=996;ANN=T	missense_variant	MODERATE	Phvul.001G011000	Phvul.001G011000.v2.1	transcript	Phvul.001G011000.1.v2.1	protein_coding	3/5	c.964C>T	p.Ala322Ser	1339/2670	964/1914	322/637		GT:AD:DP:GQ:PL	0/0:6,1:7:96:15,0,195	1/0:5,15:20:99:255,0,120	1/1:0,14:14:99:255,42,0	./.:0,0:0:.:.	./.:0,0:0:.:.	1/1:0,5:5:96:180,15,0	0/0:3,0:3:88:0,9,108	1/1:0,3:3:88:108,9,0	0/0:17,0:17:99:0,51,255	0/0:5,0:5:96:0,15,180	0/0:20,0:20:99:0,60,255	0/0:12,0:12:99:0,36,255	0/0:18,0:18:99:0,54,255	0/0:23,0:23:99:0,69,255	0/0:3,0:3:88:0,9,108	0/1:11,5:16:99:132,0,255	0/0:13,0:13:99:0,39,255	0/0:3,0:3:88:0,9,108	0/0:7,0:7:99:0,21,252	0/0:10,0:10:99:0,30,255	./.:0,0:0:.:.	./.:0,0:0:.:.	1/1:0,7:7:99:252,21,0	./.:0,0:0:.:.	0/0:7,0:7:99:0,21,252	0/0:5,0:5:96:0,15,180
1	853194	S1_853194	C	T	.	PASS	XP_007160715.1hypothetical protein PHAVU_001G011000g	QualityScore=0.0;DP=1849;ANN=T	synonymous_variant	LOW	Phvul.001G011000	Phvul.001G011000.v2.1	transcript	Phvul.001G011000.1.v2.1	protein_coding	3/5	c.996C>T	p.Phe332Phe	1371/2670	996/1914	332/637		GT:AD:DP:GQ:PL	0/1:6,3:9:99:81,0,189	1/0:8,14:22:99:255,0,222	1/1:0,20:20:99:255,60,0	./.:0,0:0:.:.	0/0:4,0:4:94:0,12,144	1/1:0,9:9:99:255,27,0	0/0:5,0:5:96:0,15,180	1/1:0,10:10:99:255,30,0	0/0:20,1:21:99:0,28,255	0/0:5,0:5:96:0,15,180	0/0:24,0:24:99:0,72,255	0/0:16,0:16:99:0,48,255	0/0:23,0:23:99:0,69,255	0/0:52,0:52:99:0,156,255	0/0:12,0:12:99:0,36,255	0/1:20,19:39:99:255,0,255	0/0:25,0:25:99:0,75,255	0/0:2,0:2:79:0,6,72	0/0:18,0:18:99:0,54,255	0/0:24,0:24:99:0,72,255	./.:0,0:0:.:.	1/1:0,7:7:99:252,21,0	1/1:0,21:21:99:255,63,0	./.:0,0:0:.:.	0/0:8,0:8:99:0,24,255	0/0:10,0:10:99:0,30,255
1	853195	S1_853195	C	T	.	PASS	XP_007160715.1hypothetical protein PHAVU_001G011000g	QualityScore=0.0;DP=996;ANN=T	missense_variant	MODERATE	Phvul.001G011000	Phvul.001G011000.v2.1	transcript	Phvul.001G011000.1.v2.1	protein_coding	3/5	c.997C>T	p.Arg333Trp	1372/2670	997/1914	333/637		GT:AD:DP:GQ:PL	0/0:6,1:7:96:15,0,195	1/0:5,15:20:99:255,0,120	1/1:0,14:14:99:255,42,0	./.:0,0:0:.:.	./.:0,0:0:.:.	1/1:0,5:5:96:180,15,0	0/0:3,0:3:88:0,9,108	1/1:0,3:3:88:108,9,0	0/0:17,0:17:99:0,51,255	0/0:5,0:5:96:0,15,180	0/0:20,0:20:99:0,60,255	0/0:12,0:12:99:0,36,255	0/0:18,0:18:99:0,54,255	0/0:23,0:23:99:0,69,255	0/0:3,0:3:88:0,9,108	0/1:11,5:16:99:132,0,255	0/0:13,0:13:99:0,39,255	0/0:3,0:3:88:0,9,108	0/0:7,0:7:99:0,21,252	0/0:10,0:10:99:0,30,255	./.:0,0:0:.:.	./.:0,0:0:.:.	1/1:0,7:7:99:252,21,0	./.:0,0:0:.:.	0/0:7,0:7:99:0,21,252	0/0:5,0:5:96:0,15,180
1	863353	S1_863353	A	T	.	PASS	XP_007160717.1hypothetical protein PHAVU_001G011100g	QualityScore=0.0;DP=1616;ANN=T	missense_variant	MODERATE	Phvul.001G011100	Phvul.001G011100.v2.1	transcript	Phvul.001G011100.1.v2.1	protein_coding	2/5	c.748A>T	p.Thr250Ser	1030/2518	748/1917	250/638		GT:AD:DP:GQ:PL	0/1:16,4:20:99:84,0,255	0/1:10,9:19:99:255,0,255	1/1:0,11:11:99:255,33,0	./.:0,0:0:.:.	1/1:0,2:2:79:72,6,0	1/1:0,16:16:99:255,48,0	0/0:7,0:7:99:0,21,252	1/1:0,7:7:99:252,21,0	0/0:24,0:24:99:0,72,255	0/0:14,0:14:99:0,42,255	0/0:17,0:17:99:0,51,255	0/0:17,0:17:99:0,51,255	0/0:23,0:23:99:0,69,255	0/0:45,0:45:99:0,135,255	0/0:6,0:6:98:0,18,216	1/0:23,33:56:99:255,0,255	0/0:19,0:19:99:0,57,255	0/0:2,0:2:79:0,6,72	0/0:20,1:21:99:0,28,255	0/0:27,0:27:99:0,81,255	./.:0,0:0:.:.	1/1:0,5:5:96:180,15,0	1/1:0,16:16:99:255,48,0	./.:0,0:0:.:.	0/0:4,0:4:94:0,12,144	1/1:0,9:9:99:255,27,0
1	865348	S1_865348	C	G	.	PASS	XP_007160717.1hypothetical protein PHAVU_001G011100g	QualityScore=0.0;DP=1271;ANN=G	missense_variant	MODERATE	Phvul.001G011100	Phvul.001G011100.v2.1	transcript	Phvul.001G011100.1.v2.1	protein_coding	5/5	c.1580C>G	p.Thr527Arg	1862/2518	1580/1917	527/638		GT:AD:DP:GQ:PL	0/1:7,3:10:99:78,0,222	1/0:11,12:23:99:255,0,255	1/1:0,10:10:99:255,30,0	./.:0,0:0:.:.	1/1:1,8:9:88:255,0,9	1/1:0,4:4:94:144,12,0	0/0:5,0:5:96:0,15,180	0/0:1,0:1:66:0,3,36	0/0:8,0:8:99:0,24,255	0/0:3,0:3:88:0,9,108	0/0:23,0:23:99:0,69,255	0/0:14,0:14:99:0,42,255	0/0:15,0:15:99:0,45,255	0/0:36,0:36:99:0,108,255	0/0:9,0:9:99:0,27,255	0/1:20,17:37:99:255,0,255	0/0:38,0:38:99:0,114,255	0/0:5,0:5:96:0,15,180	0/0:14,0:14:99:0,42,255	0/0:12,0:12:99:0,36,255	./.:0,0:0:.:.	1/1:0,1:1:66:36,3,0	1/1:0,7:7:99:252,21,0	./.:0,0:0:.:.	0/0:11,0:11:99:0,33,255	1/1:0,5:5:96:180,15,0
1	865385	S1_865385	T	G	.	PASS	XP_007160717.1hypothetical protein PHAVU_001G011100g	QualityScore=0.0;DP=1271;ANN=G	missense_variant	MODERATE	Phvul.001G011100	Phvul.001G011100.v2.1	transcript	Phvul.001G011100.1.v2.1	protein_coding	5/5	c.1617T>G	p.Ile539Met	1899/2518	1617/1917	539/638		GT:AD:DP:GQ:PL	0/1:7,3:10:99:78,0,222	1/0:11,12:23:99:255,0,255	1/1:0,10:10:99:255,30,0	./.:0,0:0:.:.	1/1:1,8:9:88:255,0,9	1/1:0,4:4:94:144,12,0	0/0:5,0:5:96:0,15,180	0/0:1,0:1:66:0,3,36	0/0:8,0:8:99:0,24,255	0/0:3,0:3:88:0,9,108	0/0:23,0:23:99:0,69,255	0/0:14,0:14:99:0,42,255	0/0:15,0:15:99:0,45,255	0/0:36,0:36:99:0,108,255	0/0:9,0:9:99:0,27,255	0/1:20,17:37:99:255,0,255	0/0:38,0:38:99:0,114,255	0/0:5,0:5:96:0,15,180	0/0:14,0:14:99:0,42,255	0/0:12,0:12:99:0,36,255	./.:0,0:0:.:.	1/1:0,1:1:66:36,3,0	1/1:0,7:7:99:252,21,0	./.:0,0:0:.:.	0/0:11,0:11:99:0,33,255	1/1:0,5:5:96:180,15,0
1	872181	S1_872181	G	C	.	PASS	XP_007160718.1hypothetical protein PHAVU_001G011200g	QualityScore=0.0;DP=1305;ANN=C	intron_variant	MODIFIER	Phvul.001G011200	Phvul.001G011200.v2.1	transcript	Phvul.001G011200.1.v2.1	protein_coding	3/12	c.648-17G>C						GT:AD:DP:GQ:PL	1/0:3,3:6:99:90,0,90	1/0:4,5:9:99:153,0,117	1/1:0,9:9:99:255,27,0	./.:0,0:0:.:.	0/0:1,0:1:66:0,3,36	1/1:0,9:9:99:255,27,0	0/0:2,0:2:79:0,6,72	0/0:8,0:8:99:0,24,255	0/0:22,0:22:99:0,66,255	0/0:5,0:5:96:0,15,180	0/0:17,0:17:99:0,51,255	0/0:12,0:12:99:0,36,255	0/0:14,0:14:99:0,42,255	0/0:36,0:36:99:0,108,255	0/0:5,0:5:96:0,15,180	1/0:10,20:30:99:255,0,255	0/0:23,0:23:99:0,69,255	0/0:2,0:2:79:0,6,72	0/0:7,0:7:99:0,21,252	0/0:19,0:19:99:0,57,255	./.:0,0:0:.:.	1/1:0,3:3:88:108,9,0	1/1:0,11:11:99:255,33,0	1/1:0,1:1:66:36,3,0	0/0:13,0:13:99:0,39,255	1/1:0,7:7:99:252,21,0
1	872182	S1_872182	G	C	.	PASS	XP_007160718.1hypothetical protein PHAVU_001G011200g	QualityScore=0.0;DP=1148;ANN=C	intron_variant	MODIFIER	Phvul.001G011200	Phvul.001G011200.v2.1	transcript	Phvul.001G011200.1.v2.1	protein_coding	3/12	c.648-16G>C						GT:AD:DP:GQ:PL	0/0:7,1:8:93:12,0,228	1/0:6,7:13:99:213,0,177	1/1:0,11:11:99:255,33,0	./.:0,0:0:.:.	1/1:0,3:3:88:108,9,0	1/1:0,10:10:99:255,30,0	0/0:7,0:7:99:0,21,252	0/0:10,0:10:99:0,30,255	0/0:20,0:20:99:0,60,255	0/0:3,0:3:88:0,9,108	0/0:14,0:14:99:0,42,255	0/0:16,0:16:99:0,48,255	0/0:12,0:12:99:0,36,255	0/0:43,0:43:99:0,129,255	0/0:3,0:3:88:0,9,108	1/0:9,10:19:99:255,0,255	0/0:27,0:27:99:0,81,255	0/0:1,0:1:66:0,3,36	0/0:5,0:5:96:0,15,180	0/0:7,0:7:99:0,21,252	./.:0,0:0:.:.	1/1:0,4:4:94:144,12,0	1/1:0,4:4:94:144,12,0	./.:0,0:0:.:.	0/0:15,0:15:99:0,45,255	1/1:0,6:6:98:216,18,0
1	884676	S1_884676	T	G	.	PASS	XP_007160719.1hypothetical protein PHAVU_001G011300g	QualityScore=0.0;DP=1444;ANN=G	downstream_gene_variant	MODIFIER	Phvul.001G011300	Phvul.001G011300.v2.1	transcript	Phvul.001G011300.2.v2.1	protein_coding		c.*3508T>G					3481	GT:AD:DP:GQ:PL	0/0:9,1:10:79:6,0,255	1/0:6,9:15:99:255,0,171	1/1:0,28:28:99:255,84,0	./.:0,0:0:.:.	1/1:0,5:5:96:180,15,0	1/1:0,8:8:99:255,24,0	0/0:1,0:1:66:0,3,36	1/1:0,7:7:99:252,21,0	0/0:18,0:18:99:0,54,255	0/0:2,0:2:79:0,6,72	0/0:15,0:15:99:0,45,255	0/0:15,0:15:99:0,45,255	0/0:11,0:11:99:0,33,255	0/0:46,0:46:99:0,138,255	0/0:7,0:7:99:0,21,252	0/1:22,14:36:99:255,0,255	0/0:30,0:30:99:0,90,255	0/0:4,0:4:94:0,12,144	0/0:11,0:11:99:0,33,255	0/0:19,0:19:99:0,57,255	./.:0,0:0:.:.	1/1:0,3:3:88:108,9,0	1/1:0,12:12:99:255,36,0	./.:0,0:0:.:.	0/0:10,0:10:99:0,30,255	1/1:0,6:6:98:216,18,0
1	884689	S1_884689	T	G	.	PASS	XP_007160720.1hypothetical protein PHAVU_001G011400g	QualityScore=0.0;DP=1444;ANN=G	splice_region_variant&intron_variant	LOW	Phvul.001G011400	Phvul.001G011400.v2.1	transcript	Phvul.001G011400.1.v2.1	protein_coding	8/9	c.1024-6T>G						GT:AD:DP:GQ:PL	0/0:9,1:10:79:6,0,255	1/0:6,9:15:99:255,0,171	1/1:0,28:28:99:255,84,0	./.:0,0:0:.:.	1/1:0,5:5:96:180,15,0	1/1:0,8:8:99:255,24,0	0/0:1,0:1:66:0,3,36	1/1:0,7:7:99:252,21,0	0/0:18,0:18:99:0,54,255	0/0:2,0:2:79:0,6,72	0/0:15,0:15:99:0,45,255	0/0:15,0:15:99:0,45,255	0/0:11,0:11:99:0,33,255	0/0:46,0:46:99:0,138,255	0/0:7,0:7:99:0,21,252	0/1:22,14:36:99:255,0,255	0/0:30,0:30:99:0,90,255	0/0:4,0:4:94:0,12,144	0/0:11,0:11:99:0,33,255	0/0:19,0:19:99:0,57,255	./.:0,0:0:.:.	1/1:0,3:3:88:108,9,0	1/1:0,12:12:99:255,36,0	./.:0,0:0:.:.	0/0:10,0:10:99:0,30,255	1/1:0,6:6:98:216,18,0
1	923926	S1_923926	A	T	.	PASS	XP_007160727.1hypothetical protein PHAVU_001G012100g	QualityScore=0.0;DP=1384;ANN=T	synonymous_variant	LOW	Phvul.001G012100	Phvul.001G012100.v2.1	transcript	Phvul.001G012100.1.v2.1	protein_coding	4/14	c.651A>T	p.Ile217Ile	972/2389	651/1881	217/626		GT:AD:DP:GQ:PL	0/0:2,0:2:79:0,6,72	0/0:13,0:13:99:0,39,255	0/0:16,0:16:99:0,48,255	./.:0,0:0:.:.	0/0:3,0:3:88:0,9,108	0/1:19,4:23:99:75,0,255	0/0:6,0:6:98:0,18,216	0/0:5,0:5:96:0,15,180	0/1:15,3:18:99:53,0,255	0/0:3,0:3:88:0,9,108	0/0:11,0:11:99:0,33,255	0/0:22,0:22:99:0,66,255	0/0:7,1:8:93:12,0,228	0/0:33,0:33:99:0,99,255	0/0:10,0:10:99:0,30,255	0/0:34,0:34:99:0,102,255	0/0:22,0:22:99:0,66,255	0/0:4,0:4:94:0,12,144	0/0:13,0:13:99:0,39,255	0/0:9,0:9:99:0,27,255	./.:0,0:0:.:.	0/0:1,0:1:66:0,3,36	0/0:12,0:12:99:0,36,255	./.:0,0:0:.:.	0/0:12,0:12:99:0,36,255	0/1:9,3:12:99:72,0,255
1	924194	S1_924194	A	T	.	PASS	XP_007160726.1hypothetical protein PHAVU_001G012000g	QualityScore=0.0;DP=1971;ANN=T	downstream_gene_variant	MODIFIER	Phvul.001G012000	Phvul.001G012000.v2.1	transcript	Phvul.001G012000.1.v2.1	protein_coding		c.*4417A>T					4080	GT:AD:DP:GQ:PL	0/0:6,1:7:96:15,0,195	1/0:3,6:9:99:189,0,81	1/1:0,12:12:99:255,36,0	./.:0,0:0:.:.	1/0:2,5:7:99:159,0,51	1/1:0,23:23:99:255,69,0	0/0:4,0:4:94:0,12,144	1/1:0,12:12:99:255,36,0	0/0:43,0:43:99:0,129,255	0/0:10,0:10:99:0,30,255	0/0:5,0:5:96:0,15,180	0/0:5,0:5:96:0,15,180	0/0:20,0:20:99:0,60,255	0/0:35,0:35:99:0,105,255	0/0:8,0:8:99:0,24,255	0/1:14,10:24:99:255,0,255	0/0:25,0:25:99:0,75,255	0/0:9,0:9:99:0,27,255	0/0:12,0:12:99:0,36,255	0/0:13,0:13:99:0,39,255	./.:0,0:0:.:.	1/1:0,3:3:88:108,9,0	1/1:0,18:18:99:255,54,0	./.:0,0:0:.:.	0/0:10,0:10:99:0,30,255	1/1:0,21:21:99:255,63,0
1	932655	S1_932655	T	A	.	PASS	XP_007160729.1hypothetical protein PHAVU_001G012200g	QualityScore=0.0;DP=2490;ANN=A	5_prime_UTR_variant	MODIFIER	Phvul.001G012200	Phvul.001G012200.v2.1	transcript	Phvul.001G012200.1.v2.1	protein_coding	1/9	c.-9A>T					80	GT:AD:DP:GQ:PL	0/0:17,0:17:99:0,51,255	0/0:22,0:22:99:0,66,255	0/0:26,0:26:99:0,78,255	./.:0,0:0:.:.	0/0:6,0:6:98:0,18,216	0/0:18,0:18:99:0,54,255	0/0:14,1:15:89:0,9,255	1/1:0,7:7:99:252,21,0	0/0:46,0:46:99:0,138,255	0/0:7,0:7:99:0,21,252	0/0:28,0:28:99:0,84,255	0/0:22,0:22:99:0,66,255	0/0:24,0:24:99:0,72,255	0/0:89,0:89:99:0,255,255	0/0:5,0:5:96:0,15,180	0/0:61,0:61:99:0,183,255	0/0:33,0:33:99:0,99,255	0/0:8,0:8:99:0,24,255	0/0:27,0:27:99:0,81,255	0/0:30,0:30:99:0,90,255	./.:0,0:0:.:.	0/0:13,0:13:99:0,39,255	0/0:21,0:21:99:0,63,255	./.:0,0:0:.:.	0/0:18,0:18:99:0,54,255	0/0:15,0:15:99:0,45,255
1	954737	S1_954737	T	A	.	PASS	XP_007160731.1hypothetical protein PHAVU_001G012400g	QualityScore=0.0;DP=1529;ANN=A	upstream_gene_variant	MODIFIER	Phvul.001G012400	Phvul.001G012400.v2.1	transcript	Phvul.001G012400.1.v2.1	protein_coding		c.-2978A>T					2942	GT:AD:DP:GQ:PL	0/0:4,0:4:94:0,12,144	0/0:21,0:21:99:0,63,255	0/0:15,0:15:99:0,45,255	./.:0,0:0:.:.	0/0:2,0:2:79:0,6,72	0/0:10,0:10:99:0,30,255	0/0:8,0:8:99:0,24,255	1/1:0,3:3:88:108,9,0	0/0:13,0:13:99:0,39,255	0/0:8,0:8:99:0,24,255	0/0:17,0:17:99:0,51,255	0/0:14,0:14:99:0,42,255	0/0:29,0:29:99:0,87,255	0/0:68,0:68:99:0,204,255	0/0:6,0:6:98:0,18,216	0/0:53,0:53:99:0,159,255	0/0:29,0:29:99:0,87,255	0/0:5,0:5:96:0,15,180	0/0:21,0:21:99:0,63,255	0/0:18,0:18:99:0,54,255	./.:0,0:0:.:.	0/0:2,0:2:79:0,6,72	0/0:4,0:4:94:0,12,144	./.:0,0:0:.:.	0/0:7,0:7:99:0,21,252	0/0:12,0:12:99:0,36,255
1	991752	S1_991752	G	T	.	PASS	XP_007160738.1hypothetical protein PHAVU_001G013000g	QualityScore=0.0;DP=1083;ANN=T	intron_variant	MODIFIER	Phvul.001G013000	Phvul.001G013000.v2.1	transcript	Phvul.001G013000.1.v2.1	protein_coding	1/1	c.351+477G>T						GT:AD:DP:GQ:PL	0/0:5,0:5:96:0,15,180	0/1:4,3:7:99:87,0,123	1/1:0,9:9:99:255,27,0	./.:0,0:0:.:.	0/0:3,0:3:88:0,9,108	1/1:0,8:8:99:255,24,0	0/0:5,0:5:96:0,15,180	0/0:2,0:2:79:0,6,72	0/0:7,0:7:99:0,21,252	0/0:5,0:5:96:0,15,180	0/0:15,0:15:99:0,45,255	0/0:9,0:9:99:0,27,255	0/0:12,0:12:99:0,36,255	0/0:31,0:31:99:0,93,255	0/0:2,0:2:79:0,6,72	0/1:13,7:20:99:192,0,255	0/0:12,0:12:99:0,36,255	0/0:11,0:11:99:0,33,255	0/0:8,0:8:99:0,24,255	0/0:9,0:9:99:0,27,255	./.:0,0:0:.:.	1/1:0,2:2:79:72,6,0	1/1:0,11:11:99:255,33,0	./.:0,0:0:.:.	0/0:8,0:8:99:0,24,255	0/0:3,0:3:88:0,9,108
1	991753	S1_991753	G	T	.	PASS	XP_007160738.1hypothetical protein PHAVU_001G013000g	QualityScore=0.0;DP=1165;ANN=T	intron_variant	MODIFIER	Phvul.001G013000	Phvul.001G013000.v2.1	transcript	Phvul.001G013000.1.v2.1	protein_coding	1/1	c.351+478G>T						GT:AD:DP:GQ:PL	0/1:5,1:6:98:18,0,162	1/0:3,6:9:99:189,0,81	1/1:0,9:9:99:255,27,0	./.:0,0:0:.:.	0/1:2,1:3:99:27,0,63	1/1:0,13:13:99:255,39,0	0/0:5,0:5:96:0,15,180	0/0:7,0:7:99:0,21,252	0/0:17,0:17:99:0,51,255	0/0:6,0:6:98:0,18,216	0/0:13,0:13:99:0,39,255	0/0:21,0:21:99:0,63,255	0/0:11,0:11:99:0,33,255	0/0:22,0:22:99:0,66,255	0/0:7,0:7:99:0,21,252	1/0:12,13:25:99:255,0,255	0/0:25,0:25:99:0,75,255	0/0:4,0:4:94:0,12,144	0/0:7,0:7:99:0,21,252	0/0:20,0:20:99:0,60,255	./.:0,0:0:.:.	0/0:3,0:3:88:0,9,108	1/1:0,6:6:98:216,18,0	./.:0,0:0:.:.	0/0:7,0:7:99:0,21,252	0/0:3,0:3:88:0,9,108
1	991770	S1_991770	A	G	.	PASS	XP_007160738.1hypothetical protein PHAVU_001G013000g	QualityScore=0.0;DP=1083;ANN=G	intron_variant	MODIFIER	Phvul.001G013000	Phvul.001G013000.v2.1	transcript	Phvul.001G013000.1.v2.1	protein_coding	1/1	c.351+495A>G						GT:AD:DP:GQ:PL	0/0:5,0:5:96:0,15,180	0/1:4,3:7:99:87,0,123	1/1:0,9:9:99:255,27,0	./.:0,0:0:.:.	1/1:0,3:3:88:108,9,0	1/1:0,8:8:99:255,24,0	0/0:5,0:5:96:0,15,180	1/1:0,2:2:79:72,6,0	0/0:7,0:7:99:0,21,252	0/0:5,0:5:96:0,15,180	0/0:15,0:15:99:0,45,255	0/0:9,0:9:99:0,27,255	0/0:12,0:12:99:0,36,255	0/0:31,0:31:99:0,93,255	0/0:2,0:2:79:0,6,72	0/1:13,7:20:99:192,0,255	0/0:12,0:12:99:0,36,255	0/0:11,0:11:99:0,33,255	0/0:8,0:8:99:0,24,255	0/0:9,0:9:99:0,27,255	./.:0,0:0:.:.	1/1:0,2:2:79:72,6,0	1/1:0,11:11:99:255,33,0	./.:0,0:0:.:.	0/0:8,0:8:99:0,24,255	1/1:0,3:3:88:108,9,0
1	991771	S1_991771	A	G	.	PASS	XP_007160738.1hypothetical protein PHAVU_001G013000g	QualityScore=0.0;DP=1165;ANN=G	intron_variant	MODIFIER	Phvul.001G013000	Phvul.001G013000.v2.1	transcript	Phvul.001G013000.1.v2.1	protein_coding	1/1	c.351+496A>G						GT:AD:DP:GQ:PL	0/1:5,1:6:98:18,0,162	1/0:3,6:9:99:189,0,81	1/1:0,9:9:99:255,27,0	./.:0,0:0:.:.	1/1:0,3:3:88:108,9,0	1/1:0,13:13:99:255,39,0	0/0:5,0:5:96:0,15,180	1/1:0,7:7:99:252,21,0	0/0:16,1:17:97:0,15,255	0/0:6,0:6:98:0,18,216	0/0:13,0:13:99:0,39,255	0/0:21,0:21:99:0,63,255	0/0:11,0:11:99:0,33,255	0/0:22,0:22:99:0,66,255	0/0:7,0:7:99:0,21,252	1/0:12,13:25:99:255,0,255	0/0:25,0:25:99:0,75,255	0/0:4,0:4:94:0,12,144	0/0:6,1:7:96:15,0,195	0/0:20,0:20:99:0,60,255	./.:0,0:0:.:.	1/1:0,3:3:88:108,9,0	1/1:0,6:6:98:216,18,0	./.:0,0:0:.:.	0/0:7,0:7:99:0,21,252	1/1:0,3:3:88:108,9,0
1	991788	S1_991788	A	T	.	PASS	XP_007160738.1hypothetical protein PHAVU_001G013000g	QualityScore=0.0;DP=1083;ANN=T	intron_variant	MODIFIER	Phvul.001G013000	Phvul.001G013000.v2.1	transcript	Phvul.001G013000.1.v2.1	protein_coding	1/1	c.351+513A>T						GT:AD:DP:GQ:PL	0/0:5,0:5:96:0,15,180	0/1:4,3:7:99:87,0,123	1/1:0,9:9:99:255,27,0	./.:0,0:0:.:.	1/1:0,3:3:88:108,9,0	1/1:0,8:8:99:255,24,0	0/0:5,0:5:96:0,15,180	1/1:0,2:2:79:72,6,0	0/0:7,0:7:99:0,21,252	0/0:5,0:5:96:0,15,180	0/0:15,0:15:99:0,45,255	0/0:9,0:9:99:0,27,255	0/0:12,0:12:99:0,36,255	0/0:31,0:31:99:0,93,255	0/0:2,0:2:79:0,6,72	0/1:13,7:20:99:192,0,255	0/0:12,0:12:99:0,36,255	0/0:11,0:11:99:0,33,255	0/0:8,0:8:99:0,24,255	0/0:9,0:9:99:0,27,255	./.:0,0:0:.:.	1/1:0,2:2:79:72,6,0	1/1:0,11:11:99:255,33,0	./.:0,0:0:.:.	0/0:8,0:8:99:0,24,255	1/1:0,3:3:88:108,9,0
1	991789	S1_991789	A	T	.	PASS	XP_007160738.1hypothetical protein PHAVU_001G013000g	QualityScore=0.0;DP=1165;ANN=T	intron_variant	MODIFIER	Phvul.001G013000	Phvul.001G013000.v2.1	transcript	Phvul.001G013000.1.v2.1	protein_coding	1/1	c.351+514A>T						GT:AD:DP:GQ:PL	0/1:5,1:6:98:18,0,162	1/0:3,6:9:99:189,0,81	1/1:0,9:9:99:255,27,0	./.:0,0:0:.:.	1/1:0,3:3:88:108,9,0	1/1:0,13:13:99:255,39,0	0/0:5,0:5:96:0,15,180	1/1:0,7:7:99:252,21,0	0/0:16,1:17:97:0,15,255	0/0:6,0:6:98:0,18,216	0/0:13,0:13:99:0,39,255	0/0:21,0:21:99:0,63,255	0/0:11,0:11:99:0,33,255	0/0:22,0:22:99:0,66,255	0/0:7,0:7:99:0,21,252	1/0:12,13:25:99:255,0,255	0/0:25,0:25:99:0,75,255	0/0:4,0:4:94:0,12,144	0/0:6,1:7:96:15,0,195	0/0:20,0:20:99:0,60,255	./.:0,0:0:.:.	1/1:0,3:3:88:108,9,0	1/1:0,6:6:98:216,18,0	./.:0,0:0:.:.	0/0:7,0:7:99:0,21,252	1/1:0,3:3:88:108,9,0
1	991794	S1_991794	A	G	.	PASS	XP_007160738.1hypothetical protein PHAVU_001G013000g	QualityScore=0.0;DP=2579;ANN=G	intron_variant	MODIFIER	Phvul.001G013000	Phvul.001G013000.v2.1	transcript	Phvul.001G013000.1.v2.1	protein_coding	1/1	c.351+519A>G						GT:AD:DP:GQ:PL	0/0:14,2:16:99:24,0,255	1/0:7,12:19:99:255,0,195	1/1:0,17:17:99:255,51,0	./.:0,0:0:.:.	1/1:0,7:7:99:252,21,0	1/1:0,22:22:99:255,66,0	0/0:10,0:10:99:0,30,255	1/1:0,10:10:99:255,30,0	0/0:28,1:29:99:0,51,255	0/0:10,0:10:99:0,30,255	0/0:28,0:28:99:0,84,255	0/0:30,0:30:99:0,90,255	0/0:25,0:25:99:0,75,255	0/0:68,0:68:99:0,204,255	0/0:11,0:11:99:0,33,255	0/1:30,23:53:99:255,0,255	0/0:43,0:43:99:0,129,255	0/0:14,0:14:99:0,42,255	0/0:20,1:21:99:0,28,255	0/0:29,0:29:99:0,87,255	./.:0,0:0:.:.	1/1:0,6:6:98:216,18,0	1/1:0,17:17:99:255,51,0	./.:0,0:0:.:.	0/0:17,0:17:99:0,51,255	1/1:0,7:7:99:252,21,0
1	991795	S1_991795	A	G	.	PASS	XP_007160738.1hypothetical protein PHAVU_001G013000g	QualityScore=0.0;DP=1165;ANN=G	intron_variant	MODIFIER	Phvul.001G013000	Phvul.001G013000.v2.1	transcript	Phvul.001G013000.1.v2.1	protein_coding	1/1	c.351+520A>G						GT:AD:DP:GQ:PL	0/1:5,1:6:98:18,0,162	1/0:3,6:9:99:189,0,81	1/1:0,9:9:99:255,27,0	./.:0,0:0:.:.	1/1:0,3:3:88:108,9,0	1/1:0,13:13:99:255,39,0	0/0:5,0:5:96:0,15,180	1/1:0,7:7:99:252,21,0	0/0:16,1:17:97:0,15,255	0/0:6,0:6:98:0,18,216	0/0:13,0:13:99:0,39,255	0/0:21,0:21:99:0,63,255	0/0:11,0:11:99:0,33,255	0/0:22,0:22:99:0,66,255	0/0:7,0:7:99:0,21,252	1/0:12,13:25:99:255,0,255	0/0:25,0:25:99:0,75,255	0/0:4,0:4:94:0,12,144	0/0:6,1:7:96:15,0,195	0/0:20,0:20:99:0,60,255	./.:0,0:0:.:.	1/1:0,3:3:88:108,9,0	1/1:0,6:6:98:216,18,0	./.:0,0:0:.:.	0/0:7,0:7:99:0,21,252	1/1:0,3:3:88:108,9,0
1	992688	S1_992688	G	T	.	PASS	XP_007160738.1hypothetical protein PHAVU_001G013000g	QualityScore=0.0;DP=2961;ANN=T	synonymous_variant	LOW	Phvul.001G013000	Phvul.001G013000.v2.1	transcript	Phvul.001G013000.1.v2.1	protein_coding	2/2	c.366G>T	p.Arg122Arg	495/1266	366/843	122/280		GT:AD:DP:GQ:PL	0/1:13,8:21:99:225,0,255	0/1:16,14:30:99:255,0,255	1/1:0,19:19:99:255,57,0	./.:0,0:0:.:.	1/1:0,8:8:99:255,24,0	1/1:0,30:30:99:255,90,0	0/0:10,0:10:99:0,30,255	1/1:0,12:12:99:255,36,0	0/0:46,4:50:81:0,7,255	0/0:10,0:10:99:0,30,255	0/0:31,0:31:99:0,93,255	0/0:29,0:29:99:0,87,255	0/0:35,0:35:99:0,105,255	0/0:76,0:76:99:0,228,255	0/0:9,0:9:99:0,27,255	0/1:25,22:47:99:255,0,255	0/0:35,0:35:99:0,105,255	0/0:9,0:9:99:0,27,255	0/0:19,1:20:99:0,24,255	0/0:21,1:22:99:0,30,255	./.:0,0:0:.:.	1/0:3,12:15:99:255,0,63	1/1:0,26:26:99:255,78,0	./.:0,0:0:.:.	0/0:13,0:13:99:0,39,255	1/1:0,39:39:99:255,117,0
1	992700	S1_992700	C	T	.	PASS	XP_007160738.1hypothetical protein PHAVU_001G013000g	QualityScore=0.0;DP=2838;ANN=T	synonymous_variant	LOW	Phvul.001G013000	Phvul.001G013000.v2.1	transcript	Phvul.001G013000.1.v2.1	protein_coding	2/2	c.378C>T	p.Arg126Arg	507/1266	378/843	126/280		GT:AD:DP:GQ:PL	0/1:13,8:21:99:225,0,255	0/1:16,14:30:99:255,0,255	1/1:0,19:19:99:255,57,0	./.:0,0:0:.:.	1/1:0,7:7:99:252,21,0	1/1:0,28:28:99:255,84,0	0/0:10,0:10:99:0,30,255	1/1:0,12:12:99:255,36,0	0/0:46,0:46:99:0,138,255	0/0:10,0:10:99:0,30,255	0/0:31,0:31:99:0,93,255	0/0:29,0:29:99:0,87,255	0/0:35,0:35:99:0,105,255	0/0:76,0:76:99:0,228,255	0/0:9,0:9:99:0,27,255	0/1:25,22:47:99:255,0,255	0/0:35,0:35:99:0,105,255	0/0:9,0:9:99:0,27,255	0/0:19,0:19:99:0,57,255	0/0:21,0:21:99:0,63,255	./.:0,0:0:.:.	1/1:0,15:15:99:255,45,0	1/1:0,23:23:99:255,69,0	./.:0,0:0:.:.	0/0:13,0:13:99:0,39,255	1/1:0,38:38:99:255,114,0
1	992724	S1_992724	A	T	.	PASS	XP_007160738.1hypothetical protein PHAVU_001G013000g	QualityScore=0.0;DP=2838;ANN=T	synonymous_variant	LOW	Phvul.001G013000	Phvul.001G013000.v2.1	transcript	Phvul.001G013000.1.v2.1	protein_coding	2/2	c.402A>T	p.Val134Val	531/1266	402/843	134/280		GT:AD:DP:GQ:PL	0/0:21,0:21:99:0,63,255	0/0:30,0:30:99:0,90,255	0/0:19,0:19:99:0,57,255	./.:0,0:0:.:.	1/1:0,7:7:99:252,21,0	0/0:28,0:28:99:0,84,255	0/0:10,0:10:99:0,30,255	1/1:0,12:12:99:255,36,0	0/0:46,0:46:99:0,138,255	0/0:10,0:10:99:0,30,255	0/0:31,0:31:99:0,93,255	0/0:29,0:29:99:0,87,255	0/0:35,0:35:99:0,105,255	0/0:76,0:76:99:0,228,255	0/0:9,0:9:99:0,27,255	0/0:47,0:47:99:0,141,255	0/0:35,0:35:99:0,105,255	0/0:9,0:9:99:0,27,255	0/0:19,0:19:99:0,57,255	0/0:21,0:21:99:0,63,255	./.:0,0:0:.:.	0/0:15,0:15:99:0,45,255	0/0:23,0:23:99:0,69,255	./.:0,0:0:.:.	0/0:13,0:13:99:0,39,255	1/1:0,38:38:99:255,114,0
1	992793	S1_992793	A	G	.	PASS	XP_007160738.1hypothetical protein PHAVU_001G013000g	QualityScore=0.0;DP=2789;ANN=G	synonymous_variant	LOW	Phvul.001G013000	Phvul.001G013000.v2.1	transcript	Phvul.001G013000.1.v2.1	protein_coding	2/2	c.471A>G	p.Gln157Gln	600/1266	471/843	157/280		GT:AD:DP:GQ:PL	0/1:11,8:19:99:231,0,255	1/0:17,18:35:99:255,0,255	1/1:0,27:27:99:255,81,0	./.:0,0:0:.:.	1/1:0,12:12:99:255,36,0	1/1:0,25:25:99:255,75,0	0/0:11,0:11:99:0,33,255	1/1:0,12:12:99:255,36,0	0/0:42,2:44:99:0,60,255	0/0:11,0:11:99:0,33,255	0/0:28,0:28:99:0,84,255	0/0:28,0:28:99:0,84,255	0/0:34,0:34:99:0,102,255	0/0:70,0:70:99:0,210,255	0/0:8,0:8:99:0,24,255	0/1:26,22:48:99:255,0,255	0/0:36,0:36:99:0,108,255	0/0:10,0:10:99:0,30,255	0/0:18,0:18:99:0,54,255	0/0:21,0:21:99:0,63,255	./.:0,0:0:.:.	1/0:3,9:12:99:255,0,72	1/1:0,26:26:99:255,78,0	./.:0,0:0:.:.	0/0:14,0:14:99:0,42,255	1/1:0,29:29:99:255,87,0
1	1000726	S1_1000726	G	T	.	PASS	XP_007160739.1hypothetical protein PHAVU_001G013100g	QualityScore=0.0;DP=1501;ANN=T	synonymous_variant	LOW	Phvul.001G013100	Phvul.001G013100.v2.1	transcript	Phvul.001G013100.1.v2.1	protein_coding	8/8	c.948C>A	p.Gly316Gly	1076/1365	948/1098	316/365		GT:AD:DP:GQ:PL	0/1:6,4:10:99:114,0,186	0/1:7,7:14:99:210,0,210	1/1:1,9:10:79:255,0,6	./.:0,0:0:.:.	0/0:6,0:6:98:0,18,216	1/1:1,9:10:79:255,0,6	0/0:6,0:6:98:0,18,216	0/0:4,0:4:94:0,12,144	0/0:13,0:13:99:0,39,255	0/0:12,0:12:99:0,36,255	0/0:22,0:22:99:0,66,255	0/0:14,0:14:99:0,42,255	0/0:16,0:16:99:0,48,255	0/0:40,0:40:99:0,120,255	0/0:5,0:5:96:0,15,180	0/1:16,15:31:99:255,0,255	0/0:13,0:13:99:0,39,255	0/0:2,0:2:79:0,6,72	0/0:10,0:10:99:0,30,255	0/0:9,0:9:99:0,27,255	./.:0,0:0:.:.	1/1:0,3:3:88:108,9,0	1/1:0,14:14:99:255,42,0	./.:0,0:0:.:.	0/0:7,0:7:99:0,21,252	0/0:26,0:26:99:0,78,255
1	1000727	S1_1000727	G	T	.	PASS	XP_007160739.1hypothetical protein PHAVU_001G013100g	QualityScore=0.0;DP=1759;ANN=T	missense_variant	MODERATE	Phvul.001G013100	Phvul.001G013100.v2.1	transcript	Phvul.001G013100.1.v2.1	protein_coding	8/8	c.947C>A	p.Gly316Asp	1075/1365	947/1098	316/365		GT:AD:DP:GQ:PL	0/0:12,2:14:99:30,0,255	1/0:9,19:28:99:255,0,240	1/1:0,16:16:99:255,48,0	./.:0,0:0:.:.	0/0:5,0:5:96:0,15,180	1/1:0,24:24:99:255,72,0	0/0:10,0:10:99:0,30,255	0/0:12,0:12:99:0,36,255	0/0:33,0:33:99:0,99,255	0/0:8,0:8:99:0,24,255	0/0:20,0:20:99:0,60,255	0/0:5,0:5:96:0,15,180	0/0:18,0:18:99:0,54,255	0/0:40,0:40:99:0,120,255	0/0:13,0:13:99:0,39,255	0/1:18,9:27:99:243,0,255	0/0:29,0:29:99:0,87,255	0/0:4,0:4:94:0,12,144	0/0:10,0:10:99:0,30,255	0/0:18,0:18:99:0,54,255	./.:0,0:0:.:.	1/1:0,11:11:99:255,33,0	1/1:0,22:22:99:255,66,0	1/1:0,1:1:66:36,3,0	0/0:12,0:12:99:0,36,255	0/0:32,0:32:99:0,96,255
1	1002535	S1_1002535	A	G	.	PASS	XP_007160739.1hypothetical protein PHAVU_001G013100g	QualityScore=0.0;DP=2041;ANN=G	intron_variant	MODIFIER	Phvul.001G013100	Phvul.001G013100.v2.1	transcript	Phvul.001G013100.1.v2.1	protein_coding	4/7	c.532-23T>C						GT:AD:DP:GQ:PL	0/1:6,2:8:99:48,0,192	1/0:3,8:11:99:255,0,75	1/1:0,15:15:99:255,45,0	./.:0,0:0:.:.	1/1:0,11:11:99:255,33,0	1/1:0,17:17:99:255,51,0	0/0:14,0:14:99:0,42,255	1/1:0,6:6:98:216,18,0	0/0:36,0:36:99:0,108,255	0/0:8,0:8:99:0,24,255	0/0:11,0:11:99:0,33,255	0/0:16,0:16:99:0,48,255	0/0:24,0:24:99:0,72,255	0/0:37,0:37:99:0,111,255	0/0:5,0:5:96:0,15,180	0/1:25,13:38:99:255,0,255	0/0:17,0:17:99:0,51,255	0/0:4,0:4:94:0,12,144	0/0:26,0:26:99:0,78,255	0/0:10,0:10:99:0,30,255	./.:0,0:0:.:.	1/1:0,11:11:99:255,33,0	1/1:0,19:19:99:255,57,0	./.:0,0:0:.:.	0/0:9,0:9:99:0,27,255	1/1:0,9:9:99:255,27,0
1	1002542	S1_1002542	C	T	.	PASS	XP_007160739.1hypothetical protein PHAVU_001G013100g	QualityScore=0.0;DP=2041;ANN=T	intron_variant	MODIFIER	Phvul.001G013100	Phvul.001G013100.v2.1	transcript	Phvul.001G013100.1.v2.1	protein_coding	4/7	c.532-30G>A						GT:AD:DP:GQ:PL	0/1:6,2:8:99:48,0,192	1/0:3,8:11:99:255,0,75	1/1:0,15:15:99:255,45,0	./.:0,0:0:.:.	1/1:0,11:11:99:255,33,0	1/1:0,17:17:99:255,51,0	0/0:14,0:14:99:0,42,255	1/1:0,6:6:98:216,18,0	0/0:36,0:36:99:0,108,255	0/0:8,0:8:99:0,24,255	0/0:11,0:11:99:0,33,255	0/0:16,0:16:99:0,48,255	0/0:24,0:24:99:0,72,255	0/0:37,0:37:99:0,111,255	0/0:5,0:5:96:0,15,180	0/1:25,13:38:99:255,0,255	0/0:17,0:17:99:0,51,255	0/0:4,0:4:94:0,12,144	0/0:26,0:26:99:0,78,255	0/0:10,0:10:99:0,30,255	./.:0,0:0:.:.	1/1:0,11:11:99:255,33,0	1/1:0,19:19:99:255,57,0	./.:0,0:0:.:.	0/0:9,0:9:99:0,27,255	1/1:0,9:9:99:255,27,0
1	1009095	S1_1009095	T	A	.	PASS	XP_007160741.1hypothetical protein PHAVU_001G013300g	QualityScore=0.0;DP=2501;ANN=A	upstream_gene_variant	MODIFIER	Phvul.001G013300	Phvul.001G013300.v2.1	transcript	Phvul.001G013300.1.v2.1	protein_coding		c.-4368T>A					4218	GT:AD:DP:GQ:PL	0/0:18,0:18:99:0,54,255	0/0:41,0:41:99:0,123,255	0/0:25,0:25:99:0,75,255	./.:0,0:0:.:.	1/0:1,5:6:98:162,0,18	0/0:16,0:16:99:0,48,255	0/0:10,0:10:99:0,30,255	1/1:0,14:14:99:255,42,0	0/0:34,0:34:99:0,102,255	0/0:13,0:13:99:0,39,255	0/0:25,0:25:99:0,75,255	0/0:24,0:24:99:0,72,255	0/0:43,0:43:99:0,129,255	0/0:49,0:49:99:0,147,255	0/0:7,0:7:99:0,21,252	0/0:55,0:55:99:0,165,255	0/0:49,0:49:99:0,147,255	0/0:4,0:4:94:0,12,144	0/0:37,0:37:99:0,111,255	0/0:21,0:21:99:0,63,255	./.:0,0:0:.:.	0/0:7,0:7:99:0,21,252	0/0:17,0:17:99:0,51,255	./.:0,0:0:.:.	0/0:21,0:21:99:0,63,255	1/1:0,17:17:99:255,51,0
1	1009184	S1_1009184	G	A	.	PASS	XP_007160741.1hypothetical protein PHAVU_001G013300g	QualityScore=0.0;DP=3416;ANN=A	upstream_gene_variant	MODIFIER	Phvul.001G013300	Phvul.001G013300.v2.1	transcript	Phvul.001G013300.1.v2.1	protein_coding		c.-4279G>A					4129	GT:AD:DP:GQ:PL	0/0:27,0:27:99:0,81,255	0/0:58,0:58:99:0,174,255	0/0:29,0:29:99:0,87,255	./.:0,0:0:.:.	1/1:0,8:8:99:255,24,0	0/0:28,0:28:99:0,84,255	0/0:10,0:10:99:0,30,255	1/1:0,17:17:99:255,51,0	0/0:54,0:54:99:0,162,255	0/0:9,0:9:99:0,27,255	0/0:32,0:32:99:0,96,255	0/0:25,0:25:99:0,75,255	0/0:30,0:30:99:0,90,255	0/0:84,0:84:99:0,253,255	0/0:12,0:12:99:0,36,255	0/0:69,0:69:99:0,207,255	0/0:50,0:50:99:0,150,255	0/0:13,0:13:99:0,39,255	0/0:21,0:21:99:0,63,255	0/0:27,0:27:99:0,81,255	./.:0,0:0:.:.	0/0:14,0:14:99:0,42,255	0/0:36,1:37:99:0,75,255	./.:0,0:0:.:.	0/0:28,0:28:99:0,84,255	1/1:0,40:40:99:255,120,0
1	1009185	S1_1009185	G	A	.	PASS	XP_007160741.1hypothetical protein PHAVU_001G013300g	QualityScore=0.0;DP=1663;ANN=A	upstream_gene_variant	MODIFIER	Phvul.001G013300	Phvul.001G013300.v2.1	transcript	Phvul.001G013300.1.v2.1	protein_coding		c.-4278G>A					4128	GT:AD:DP:GQ:PL	0/0:17,0:17:99:0,51,255	0/0:31,0:31:99:0,93,255	0/0:15,0:15:99:0,45,255	./.:0,0:0:.:.	1/1:0,2:2:79:72,6,0	0/0:12,0:12:99:0,36,255	0/0:2,0:2:79:0,6,72	1/1:0,6:6:98:216,18,0	0/0:32,0:32:99:0,96,255	0/0:5,0:5:96:0,15,180	0/0:13,0:13:99:0,39,255	0/0:12,0:12:99:0,36,255	0/0:14,0:14:99:0,42,255	0/0:56,0:56:99:0,168,255	0/0:5,0:5:96:0,15,180	0/0:32,0:32:99:0,96,255	0/0:22,0:22:99:0,66,255	0/0:5,0:5:96:0,15,180	0/0:17,0:17:99:0,51,255	0/0:15,0:15:99:0,45,255	./.:0,0:0:.:.	0/0:7,0:7:99:0,21,252	0/0:20,0:20:99:0,60,255	./.:0,0:0:.:.	0/0:11,0:11:99:0,33,255	1/1:0,23:23:99:255,69,0
1	1009205	S1_1009205	T	C	.	PASS	XP_007160741.1hypothetical protein PHAVU_001G013300g	QualityScore=0.0;DP=3416;ANN=C	upstream_gene_variant	MODIFIER	Phvul.001G013300	Phvul.001G013300.v2.1	transcript	Phvul.001G013300.1.v2.1	protein_coding		c.-4258T>C					4108	GT:AD:DP:GQ:PL	0/0:27,0:27:99:0,81,255	0/0:58,0:58:99:0,174,255	0/0:29,0:29:99:0,87,255	./.:0,0:0:.:.	1/1:0,8:8:99:255,24,0	0/0:28,0:28:99:0,84,255	0/0:10,0:10:99:0,30,255	1/1:0,17:17:99:255,51,0	0/0:54,0:54:99:0,162,255	0/0:9,0:9:99:0,27,255	0/0:32,0:32:99:0,96,255	0/0:25,0:25:99:0,75,255	0/0:30,0:30:99:0,90,255	0/0:84,0:84:99:0,253,255	0/0:12,0:12:99:0,36,255	0/0:69,0:69:99:0,207,255	0/0:50,0:50:99:0,150,255	0/0:13,0:13:99:0,39,255	0/0:21,0:21:99:0,63,255	0/0:27,0:27:99:0,81,255	./.:0,0:0:.:.	0/1:9,5:14:99:138,0,255	0/0:36,1:37:99:0,75,255	./.:0,0:0:.:.	0/0:28,0:28:99:0,84,255	1/1:0,40:40:99:255,120,0
1	1009206	S1_1009206	T	C	.	PASS	XP_007160741.1hypothetical protein PHAVU_001G013300g	QualityScore=0.0;DP=1663;ANN=C	upstream_gene_variant	MODIFIER	Phvul.001G013300	Phvul.001G013300.v2.1	transcript	Phvul.001G013300.1.v2.1	protein_coding		c.-4257T>C					4107	GT:AD:DP:GQ:PL	0/0:17,0:17:99:0,51,255	0/0:31,0:31:99:0,93,255	0/0:15,0:15:99:0,45,255	./.:0,0:0:.:.	1/1:0,2:2:79:72,6,0	0/0:12,0:12:99:0,36,255	0/0:2,0:2:79:0,6,72	1/1:0,6:6:98:216,18,0	0/0:32,0:32:99:0,96,255	0/0:5,0:5:96:0,15,180	0/0:13,0:13:99:0,39,255	0/0:12,0:12:99:0,36,255	0/0:14,0:14:99:0,42,255	0/0:56,0:56:99:0,168,255	0/0:5,0:5:96:0,15,180	0/0:32,0:32:99:0,96,255	0/0:22,0:22:99:0,66,255	0/0:5,0:5:96:0,15,180	0/0:17,0:17:99:0,51,255	0/0:15,0:15:99:0,45,255	./.:0,0:0:.:.	0/1:5,2:7:99:51,0,159	0/0:20,0:20:99:0,60,255	./.:0,0:0:.:.	0/0:11,0:11:99:0,33,255	1/1:0,23:23:99:255,69,0
1	1034649	S1_1034649	T	A	.	PASS	XP_007160744.1hypothetical protein PHAVU_001G013500g	QualityScore=0.0;DP=1264;ANN=A	synonymous_variant	LOW	Phvul.001G013500	Phvul.001G013500.v2.1	transcript	Phvul.001G013500.1.v2.1	protein_coding	6/6	c.1152T>A	p.Ala384Ala	1510/1912	1152/1290	384/429		GT:AD:DP:GQ:PL	0/0:4,0:4:94:0,12,144	1/0:3,7:10:99:222,0,78	1/1:0,12:12:99:255,36,0	./.:0,0:0:.:.	0/0:3,0:3:88:0,9,108	0/0:13,1:14:80:0,6,255	0/0:5,0:5:96:0,15,180	0/0:5,0:5:96:0,15,180	0/0:19,0:19:99:0,57,255	0/0:7,0:7:99:0,21,252	0/0:20,0:20:99:0,60,255	0/0:18,0:18:99:0,54,255	0/0:14,0:14:99:0,42,255	0/0:43,0:43:99:0,129,255	0/0:12,0:12:99:0,36,255	0/1:6,5:11:99:147,0,183	0/0:19,0:19:99:0,57,255	0/0:3,0:3:88:0,9,108	0/0:10,0:10:99:0,30,255	0/0:10,0:10:99:0,30,255	./.:0,0:0:.:.	1/1:0,1:1:66:36,3,0	1/1:0,12:12:99:255,36,0	./.:0,0:0:.:.	0/0:18,0:18:99:0,54,255	0/0:4,0:4:94:0,12,144
1	1034650	S1_1034650	T	A	.	PASS	XP_007160744.1hypothetical protein PHAVU_001G013500g	QualityScore=0.0;DP=1220;ANN=A	missense_variant	MODERATE	Phvul.001G013500	Phvul.001G013500.v2.1	transcript	Phvul.001G013500.1.v2.1	protein_coding	6/6	c.1153T>A	p.Glu385Lys	1511/1912	1153/1290	385/429		GT:AD:DP:GQ:PL	0/1:6,2:8:99:48,0,192	1/0:6,8:14:99:246,0,174	1/1:0,10:10:99:255,30,0	./.:0,0:0:.:.	0/0:1,0:1:66:0,3,36	0/0:3,0:3:88:0,9,108	0/0:7,0:7:99:0,21,252	0/0:6,0:6:98:0,18,216	0/0:21,0:21:99:0,63,255	0/0:1,0:1:66:0,3,36	0/0:13,0:13:99:0,39,255	0/0:12,0:12:99:0,36,255	0/0:7,0:7:99:0,21,252	0/0:42,0:42:99:0,126,255	0/0:8,0:8:99:0,24,255	0/1:19,16:35:99:255,0,255	0/0:17,0:17:99:0,51,255	0/0:3,0:3:88:0,9,108	0/0:12,0:12:99:0,36,255	0/0:12,0:12:99:0,36,255	./.:0,0:0:.:.	1/1:0,1:1:66:36,3,0	1/1:0,7:7:99:252,21,0	./.:0,0:0:.:.	0/0:13,0:13:99:0,39,255	0/0:2,0:2:79:0,6,72
1	1034697	S1_1034697	A	T	.	PASS	XP_007160744.1hypothetical protein PHAVU_001G013500g	QualityScore=0.0;DP=3698;ANN=T	synonymous_variant	LOW	Phvul.001G013500	Phvul.001G013500.v2.1	transcript	Phvul.001G013500.1.v2.1	protein_coding	6/6	c.1200A>T	p.Ile400Ile	1558/1912	1200/1290	400/429		GT:AD:DP:GQ:PL	0/0:14,1:15:89:0,9,255	1/0:13,21:34:99:255,0,255	1/1:0,34:34:99:255,102,0	./.:0,0:0:.:.	0/0:7,0:7:99:0,21,252	0/0:28,2:30:98:0,18,255	0/0:18,0:18:99:0,54,255	0/0:15,0:15:99:0,45,255	0/0:59,0:59:99:0,177,255	0/0:14,0:14:99:0,42,255	0/0:49,0:49:99:0,147,255	0/0:50,0:50:99:0,150,255	0/0:36,0:36:99:0,108,255	0/0:127,0:127:99:0,255,255	0/0:31,0:31:99:0,93,255	0/1:34,25:59:99:255,0,255	0/0:60,0:60:99:0,180,255	0/0:10,0:10:99:0,30,255	0/0:27,0:27:99:0,81,255	0/0:34,0:34:99:0,102,255	./.:0,0:0:.:.	1/1:0,4:4:94:144,12,0	1/1:0,32:32:99:255,96,0	./.:0,0:0:.:.	0/0:45,0:45:99:0,135,255	0/0:13,0:13:99:0,39,255
1	1034698	S1_1034698	A	T	.	PASS	XP_007160744.1hypothetical protein PHAVU_001G013500g	QualityScore=0.0;DP=1220;ANN=T	synonymous_variant	LOW	Phvul.001G013500	Phvul.001G013500.v2.1	transcript	Phvul.001G013500.1.v2.1	protein_coding	6/6	c.1201A>T	p.Phe401Phe	1559/1912	1201/1290	401/429		GT:AD:DP:GQ:PL	0/1:6,2:8:99:48,0,192	1/0:6,8:14:99:246,0,174	1/1:0,10:10:99:255,30,0	./.:0,0:0:.:.	0/0:1,0:1:66:0,3,36	0/0:3,0:3:88:0,9,108	0/0:7,0:7:99:0,21,252	0/0:6,0:6:98:0,18,216	0/0:21,0:21:99:0,63,255	0/0:1,0:1:66:0,3,36	0/0:13,0:13:99:0,39,255	0/0:12,0:12:99:0,36,255	0/0:7,0:7:99:0,21,252	0/0:42,0:42:99:0,126,255	0/0:8,0:8:99:0,24,255	0/1:19,16:35:99:255,0,255	0/0:17,0:17:99:0,51,255	0/0:3,0:3:88:0,9,108	0/0:12,0:12:99:0,36,255	0/0:12,0:12:99:0,36,255	./.:0,0:0:.:.	1/1:0,1:1:66:36,3,0	1/1:0,7:7:99:252,21,0	./.:0,0:0:.:.	0/0:13,0:13:99:0,39,255	0/0:2,0:2:79:0,6,72
1	1060030	S1_1060030	A	G	.	PASS	XP_007160751.1hypothetical protein PHAVU_001G014100g	QualityScore=0.0;DP=1037;ANN=G	synonymous_variant	LOW	Phvul.001G014100	Phvul.001G014100.v2.1	transcript	Phvul.001G014100.1.v2.1	protein_coding	1/2	c.1206T>C	p.Leu402Leu	1541/2461	1206/1536	402/511		GT:AD:DP:GQ:PL	./.:0,0:0:.:.	./.:0,0:0:.:.	./.:0,0:0:.:.	./.:0,0:0:.:.	1/1:0,5:5:96:180,15,0	1/1:0,22:22:99:255,66,0	0/0:8,0:8:99:0,24,255	1/1:0,8:8:99:255,24,0	0/0:36,0:36:99:0,108,255	0/0:14,0:14:99:0,42,255	./.:0,0:0:.:.	./.:0,0:0:.:.	0/0:2,0:2:79:0,6,72	0/0:1,0:1:66:0,3,36	./.:0,0:0:.:.	0/0:1,0:1:66:0,3,36	0/0:1,0:1:66:0,3,36	0/0:8,0:8:99:0,24,255	0/0:4,0:4:94:0,12,144	0/0:1,0:1:66:0,3,36	./.:0,0:0:.:.	1/1:0,16:16:99:255,48,0	1/1:0,18:18:99:255,54,0	./.:0,0:0:.:.	./.:0,0:0:.:.	1/1:0,27:27:99:255,81,0
1	1099099	S1_1099099	G	A	.	PASS	XP_007160755.1hypothetical protein PHAVU_001G014500g	QualityScore=0.0;DP=1371;ANN=A	missense_variant	MODERATE	Phvul.001G014466	Phvul.001G014466.v2.1	transcript	Phvul.001G014466.1.v2.1	protein_coding	3/8	c.1150G>A	p.Val384Met	1516/2646	1150/2151	384/716		GT:AD:DP:GQ:PL	0/1:8,3:11:99:75,0,255	0/1:14,13:27:99:255,0,255	1/1:1,21:22:99:255,30,0	./.:0,0:0:.:.	1/0:1,5:6:98:162,0,18	0/0:6,0:6:98:0,18,216	0/0:4,0:4:94:0,12,144	1/1:0,3:3:88:108,9,0	0/0:14,0:14:99:0,42,255	0/0:4,0:4:94:0,12,144	0/0:17,0:17:99:0,51,255	0/0:10,0:10:99:0,30,255	0/0:6,0:6:98:0,18,216	0/0:60,0:60:99:0,180,255	0/0:5,0:5:96:0,15,180	0/1:19,12:31:99:255,0,255	0/0:17,0:17:99:0,51,255	0/0:4,0:4:94:0,12,144	0/0:13,0:13:99:0,39,255	0/0:24,0:24:99:0,72,255	./.:0,0:0:.:.	1/1:0,2:2:79:72,6,0	1/1:0,11:11:99:255,33,0	./.:0,0:0:.:.	0/0:11,0:11:99:0,33,255	1/1:0,9:9:99:255,27,0
1	1100125	S1_1100125	T	C	.	PASS	methyltransferase PMT28	QualityScore=0.0;DP=1769;ANN=C	upstream_gene_variant	MODIFIER	Phvul.001G014532	Phvul.001G014532.v2.1	transcript	Phvul.001G014532.1.v2.1	protein_coding		c.-3518T>C					3397	GT:AD:DP:GQ:PL	0/0:9,0:9:99:0,27,255	1/0:7,7:14:99:210,0,210	1/1:0,11:11:99:255,33,0	./.:0,0:0:.:.	1/0:1,1:2:99:30,0,30	1/1:0,4:4:94:144,12,0	0/0:6,0:6:98:0,18,216	1/1:0,4:4:94:144,12,0	0/0:24,0:24:99:0,72,255	0/0:8,0:8:99:0,24,255	0/0:29,0:29:99:0,87,255	0/0:34,0:34:99:0,102,255	0/0:26,0:26:99:0,78,255	0/0:76,0:76:99:0,228,255	0/0:8,0:8:99:0,24,255	0/1:31,19:50:99:255,0,255	0/0:37,0:37:99:0,111,255	0/0:5,0:5:96:0,15,180	0/0:17,0:17:99:0,51,255	0/0:29,0:29:99:0,87,255	./.:0,0:0:.:.	1/1:0,6:6:98:216,18,0	1/1:0,6:6:98:216,18,0	./.:0,0:0:.:.	0/0:19,0:19:99:0,57,255	1/1:0,6:6:98:216,18,0
1	1100126	S1_1100126	G	T	.	PASS	methyltransferase PMT28	QualityScore=0.0;DP=1769;ANN=T	upstream_gene_variant	MODIFIER	Phvul.001G014532	Phvul.001G014532.v2.1	transcript	Phvul.001G014532.1.v2.1	protein_coding		c.-3517G>T					3396	GT:AD:DP:GQ:PL	0/0:9,0:9:99:0,27,255	0/1:7,7:14:99:210,0,210	1/1:0,11:11:99:255,33,0	./.:0,0:0:.:.	0/1:1,1:2:99:30,0,30	1/1:0,4:4:94:144,12,0	0/0:6,0:6:98:0,18,216	1/1:0,4:4:94:144,12,0	0/0:24,0:24:99:0,72,255	0/0:8,0:8:99:0,24,255	0/0:29,0:29:99:0,87,255	0/0:34,0:34:99:0,102,255	0/0:26,0:26:99:0,78,255	0/0:76,0:76:99:0,228,255	0/0:8,0:8:99:0,24,255	0/1:31,19:50:99:255,0,255	0/0:37,0:37:99:0,111,255	0/0:5,0:5:96:0,15,180	0/0:17,0:17:99:0,51,255	0/0:29,0:29:99:0,87,255	./.:0,0:0:.:.	1/1:0,6:6:98:216,18,0	1/1:0,6:6:98:216,18,0	./.:0,0:0:.:.	0/0:19,0:19:99:0,57,255	1/1:0,6:6:98:216,18,0
1	1100169	S1_1100169	A	G	.	PASS	methyltransferase PMT28	QualityScore=0.0;DP=1769;ANN=G	upstream_gene_variant	MODIFIER	Phvul.001G014532	Phvul.001G014532.v2.1	transcript	Phvul.001G014532.1.v2.1	protein_coding		c.-3474A>G					3353	GT:AD:DP:GQ:PL	0/0:9,0:9:99:0,27,255	0/1:7,7:14:99:210,0,210	1/1:0,11:11:99:255,33,0	./.:0,0:0:.:.	0/1:1,1:2:99:30,0,30	1/1:0,4:4:94:144,12,0	0/0:6,0:6:98:0,18,216	1/1:0,4:4:94:144,12,0	0/0:24,0:24:99:0,72,255	0/0:8,0:8:99:0,24,255	0/0:29,0:29:99:0,87,255	0/0:34,0:34:99:0,102,255	0/0:26,0:26:99:0,78,255	0/0:76,0:76:99:0,228,255	0/0:8,0:8:99:0,24,255	0/1:31,19:50:99:255,0,255	0/0:37,0:37:99:0,111,255	0/0:5,0:5:96:0,15,180	0/0:17,0:17:99:0,51,255	0/0:29,0:29:99:0,87,255	./.:0,0:0:.:.	1/1:0,6:6:98:216,18,0	1/1:0,6:6:98:216,18,0	./.:0,0:0:.:.	0/0:19,0:19:99:0,57,255	1/1:0,6:6:98:216,18,0
1	1100188	S1_1100188	T	A	.	PASS	methyltransferase PMT28	QualityScore=0.0;DP=1769;ANN=A	upstream_gene_variant	MODIFIER	Phvul.001G014532	Phvul.001G014532.v2.1	transcript	Phvul.001G014532.1.v2.1	protein_coding		c.-3455T>A					3334	GT:AD:DP:GQ:PL	0/0:9,0:9:99:0,27,255	1/0:7,7:14:99:210,0,210	1/1:0,11:11:99:255,33,0	./.:0,0:0:.:.	1/0:1,1:2:99:30,0,30	1/1:0,4:4:94:144,12,0	0/0:6,0:6:98:0,18,216	1/1:0,4:4:94:144,12,0	0/0:24,0:24:99:0,72,255	0/0:8,0:8:99:0,24,255	0/0:29,0:29:99:0,87,255	0/0:34,0:34:99:0,102,255	0/0:26,0:26:99:0,78,255	0/0:76,0:76:99:0,228,255	0/0:8,0:8:99:0,24,255	0/1:31,19:50:99:255,0,255	0/0:37,0:37:99:0,111,255	0/0:5,0:5:96:0,15,180	0/0:17,0:17:99:0,51,255	0/0:29,0:29:99:0,87,255	./.:0,0:0:.:.	1/1:0,6:6:98:216,18,0	1/1:0,6:6:98:216,18,0	./.:0,0:0:.:.	0/0:19,0:19:99:0,57,255	1/1:0,6:6:98:216,18,0
1	1100279	S1_1100279	C	A	.	PASS	methyltransferase PMT28	QualityScore=0.0;DP=2199;ANN=A	upstream_gene_variant	MODIFIER	Phvul.001G014532	Phvul.001G014532.v2.1	transcript	Phvul.001G014532.1.v2.1	protein_coding		c.-3364C>A					3243	GT:AD:DP:GQ:PL	0/1:11,2:13:99:33,0,255	1/0:9,15:24:99:255,0,252	1/1:0,38:38:99:255,114,0	./.:0,0:0:.:.	1/1:1,6:7:96:195,0,15	1/1:0,7:7:99:252,21,0	0/0:6,1:7:96:15,0,195	1/1:0,11:11:99:255,33,0	0/0:25,1:26:99:0,43,255	0/0:6,0:6:98:0,18,216	0/0:23,0:23:99:0,69,255	0/0:37,0:37:99:0,111,255	0/0:26,0:26:99:0,78,255	0/0:76,0:76:99:0,228,255	0/0:7,0:7:99:0,21,252	0/1:35,30:65:99:255,0,255	0/0:34,0:34:99:0,102,255	0/0:6,0:6:98:0,18,216	0/0:16,0:16:99:0,48,255	0/0:30,0:30:99:0,90,255	./.:0,0:0:.:.	1/1:0,6:6:98:216,18,0	1/1:0,13:13:99:255,39,0	./.:0,0:0:.:.	0/0:27,0:27:99:0,81,255	1/1:0,12:12:99:255,36,0
1	1162280	S1_1162280	A	G	.	PASS	XP_007160765.1hypothetical protein PHAVU_001G015100g	QualityScore=0.0;DP=2500;ANN=G	synonymous_variant	LOW	Phvul.001G015100	Phvul.001G015100.v2.1	transcript	Phvul.001G015100.1.v2.1	protein_coding	6/9	c.2250A>G	p.Leu750Leu	2351/5631	2250/5325	750/1774		GT:AD:DP:GQ:PL	0/0:11,0:11:99:0,33,255	0/0:30,0:30:99:0,90,255	0/0:18,0:18:99:0,54,255	./.:0,0:0:.:.	0/0:6,0:6:98:0,18,216	1/1:0,19:19:99:255,57,0	0/0:6,0:6:98:0,18,216	0/0:8,0:8:99:0,24,255	0/0:35,0:35:99:0,105,255	0/0:13,0:13:99:0,39,255	0/0:24,0:24:99:0,72,255	0/0:22,0:22:99:0,66,255	0/0:23,0:23:99:0,69,255	0/0:78,0:78:99:0,234,255	0/0:7,0:7:99:0,21,252	0/0:64,0:64:99:0,192,255	0/0:30,0:30:99:0,90,255	0/0:11,0:11:99:0,33,255	0/0:18,0:18:99:0,54,255	0/0:21,0:21:99:0,63,255	./.:0,0:0:.:.	0/0:14,0:14:99:0,42,255	0/0:38,0:38:99:0,114,255	./.:0,0:0:.:.	0/0:12,0:12:99:0,36,255	0/0:23,0:23:99:0,69,255
1	1193820	S1_1193820	G	A	.	PASS	XP_007160771.1hypothetical protein PHAVU_001G015500g	QualityScore=0.0;DP=1911;ANN=A	synonymous_variant	LOW	Phvul.001G015500	Phvul.001G015500.v2.1	transcript	Phvul.001G015500.1.v2.1	protein_coding	1/2	c.288G>A	p.Val96Val	495/2092	288/1284	96/427		GT:AD:DP:GQ:PL	0/1:8,3:11:99:75,0,255	1/0:9,18:27:99:255,0,243	1/1:0,16:16:99:255,48,0	./.:0,0:0:.:.	1/1:0,4:4:94:144,12,0	1/1:0,11:11:99:255,33,0	0/0:6,0:6:98:0,18,216	0/0:5,0:5:96:0,15,180	0/0:47,0:47:99:0,141,255	0/0:7,0:7:99:0,21,252	0/0:25,0:25:99:0,75,255	0/0:15,0:15:99:0,45,255	0/0:21,0:21:99:0,63,255	0/0:63,0:63:99:0,189,255	0/0:8,0:8:99:0,24,255	0/1:26,16:42:99:255,0,255	0/0:26,0:26:99:0,78,255	0/0:7,0:7:99:0,21,252	0/0:9,0:9:99:0,27,255	0/0:15,0:15:99:0,45,255	./.:0,0:0:.:.	1/1:0,5:5:96:180,15,0	1/1:0,18:18:99:255,54,0	./.:0,0:0:.:.	0/0:16,0:16:99:0,48,255	1/1:0,26:26:99:255,78,0
1	1193823	S1_1193823	A	G	.	PASS	XP_007160771.1hypothetical protein PHAVU_001G015500g	QualityScore=0.0;DP=1911;ANN=G	synonymous_variant	LOW	Phvul.001G015500	Phvul.001G015500.v2.1	transcript	Phvul.001G015500.1.v2.1	protein_coding	1/2	c.291A>G	p.Pro97Pro	498/2092	291/1284	97/427		GT:AD:DP:GQ:PL	0/1:8,3:11:99:75,0,255	1/0:9,18:27:99:255,0,243	1/1:0,16:16:99:255,48,0	./.:0,0:0:.:.	1/1:0,4:4:94:144,12,0	1/1:0,11:11:99:255,33,0	0/0:6,0:6:98:0,18,216	0/0:5,0:5:96:0,15,180	0/0:47,0:47:99:0,141,255	0/0:7,0:7:99:0,21,252	0/0:25,0:25:99:0,75,255	0/0:15,0:15:99:0,45,255	0/0:21,0:21:99:0,63,255	0/0:63,0:63:99:0,189,255	0/0:8,0:8:99:0,24,255	0/1:26,16:42:99:255,0,255	0/0:26,0:26:99:0,78,255	0/0:7,0:7:99:0,21,252	0/0:9,0:9:99:0,27,255	0/0:15,0:15:99:0,45,255	./.:0,0:0:.:.	1/1:0,5:5:96:180,15,0	1/1:0,18:18:99:255,54,0	./.:0,0:0:.:.	0/0:16,0:16:99:0,48,255	1/1:0,26:26:99:255,78,0
1	1218151	S1_1218151	T	C	.	PASS	XP_007160776.1hypothetical protein PHAVU_001G015800g	QualityScore=0.0;DP=1459;ANN=C	missense_variant	MODERATE	Phvul.001G015800	Phvul.001G015800.v2.1	transcript	Phvul.001G015800.1.v2.1	protein_coding	2/2	c.466A>G	p.Lys156Glu	644/1735	466/1287	156/428		GT:AD:DP:GQ:PL	1/0:3,3:6:99:90,0,90	1/0:3,12:15:99:255,0,63	1/1:0,11:11:99:255,33,0	./.:0,0:0:.:.	1/1:0,7:7:99:252,21,0	1/1:0,12:12:99:255,36,0	0/0:5,0:5:96:0,15,180	0/0:5,0:5:96:0,15,180	0/0:9,0:9:99:0,27,255	0/0:6,0:6:98:0,18,216	0/0:15,0:15:99:0,45,255	0/0:13,1:14:80:0,6,255	0/0:10,0:10:99:0,30,255	0/0:52,0:52:99:0,156,255	0/0:3,0:3:88:0,9,108	0/1:23,11:34:99:255,0,255	0/0:31,0:31:99:0,93,255	0/0:7,0:7:99:0,21,252	0/0:7,0:7:99:0,21,252	0/0:18,0:18:99:0,54,255	./.:0,0:0:.:.	1/1:0,1:1:66:36,3,0	1/1:0,6:6:98:216,18,0	./.:0,0:0:.:.	0/0:14,0:14:99:0,42,255	1/1:0,12:12:99:255,36,0
1	1219840	S1_1219840	C	T	.	PASS	XP_007160777.1hypothetical protein PHAVU_001G015900g	QualityScore=0.0;DP=1176;ANN=T	downstream_gene_variant	MODIFIER	Phvul.001G015900	Phvul.001G015900.v2.1	transcript	Phvul.001G015900.1.v2.1	protein_coding		c.*2243G>A					1811	GT:AD:DP:GQ:PL	0/1:9,2:11:99:39,0,255	1/0:8,12:20:99:255,0,228	1/1:0,6:6:98:216,18,0	./.:0,0:0:.:.	1/1:0,3:3:88:108,9,0	1/1:0,6:6:98:216,18,0	0/0:1,0:1:66:0,3,36	0/0:2,0:2:79:0,6,72	0/0:6,0:6:98:0,18,216	0/0:4,0:4:94:0,12,144	0/0:14,0:14:99:0,42,255	0/0:16,0:16:99:0,48,255	0/0:21,0:21:99:0,63,255	0/0:49,0:49:99:0,147,255	./.:0,0:0:.:.	0/1:13,12:25:99:255,0,255	0/0:25,1:26:99:0,43,255	0/0:4,0:4:94:0,12,144	0/0:14,0:14:99:0,42,255	0/0:15,0:15:99:0,45,255	./.:0,0:0:.:.	1/1:0,2:2:79:72,6,0	1/1:0,5:5:96:180,15,0	./.:0,0:0:.:.	0/0:6,0:6:98:0,18,216	1/1:0,8:8:99:255,24,0
1	1220210	S1_1220210	A	G	.	PASS	XP_007160777.1hypothetical protein PHAVU_001G015900g	QualityScore=0.0;DP=5734;ANN=G	downstream_gene_variant	MODIFIER	Phvul.001G015900	Phvul.001G015900.v2.1	transcript	Phvul.001G015900.1.v2.1	protein_coding		c.*1873T>C					1441	GT:AD:DP:GQ:PL	0/1:35,13:48:99:255,0,255	0/1:36,13:49:99:255,0,255	0/1:54,13:67:99:255,0,255	./.:0,0:0:.:.	0/1:2,1:3:99:27,0,63	0/1:45,17:62:99:255,0,255	0/1:17,8:25:99:213,0,255	0/1:22,9:31:99:231,0,255	0/1:57,28:85:99:255,0,255	0/1:8,7:15:99:207,0,243	0/1:36,13:49:99:255,0,255	0/1:37,18:55:99:255,0,255	0/1:26,18:44:99:255,0,255	0/1:103,43:146:99:255,0,255	0/1:9,6:15:99:171,0,255	0/1:80,31:111:99:255,0,255	0/1:51,23:74:99:255,0,255	0/1:12,6:18:99:162,0,255	0/1:36,12:48:99:255,0,255	0/1:27,13:40:99:255,0,255	./.:0,0:0:.:.	0/1:10,9:19:99:255,0,255	0/1:38,15:53:99:255,0,255	./.:0,0:0:.:.	0/1:31,18:49:99:255,0,255	0/1:44,18:62:99:255,0,255
1	1220807	S1_1220807	G	C	.	PASS	XP_007160776.1hypothetical protein PHAVU_001G015800g	QualityScore=0.0;DP=1408;ANN=C	5_prime_UTR_variant	MODIFIER	Phvul.001G015800	Phvul.001G015800.v2.1	transcript	Phvul.001G015800.1.v2.1	protein_coding	1/2	c.-68C>G					68	GT:AD:DP:GQ:PL	0/0:6,0:6:98:0,18,216	0/0:14,0:14:99:0,42,255	0/0:12,0:12:99:0,36,255	./.:0,0:0:.:.	0/0:4,0:4:94:0,12,144	0/0:11,0:11:99:0,33,255	0/0:6,0:6:98:0,18,216	1/1:0,15:15:99:255,45,0	0/0:20,0:20:99:0,60,255	0/0:3,0:3:88:0,9,108	0/0:9,0:9:99:0,27,255	0/0:10,0:10:99:0,30,255	0/0:8,0:8:99:0,24,255	0/0:33,0:33:99:0,99,255	0/0:12,0:12:99:0,36,255	0/0:25,0:25:99:0,75,255	0/0:12,0:12:99:0,36,255	0/0:3,0:3:88:0,9,108	0/0:5,0:5:96:0,15,180	0/0:14,0:14:99:0,42,255	./.:0,0:0:.:.	0/0:5,0:5:96:0,15,180	0/0:11,0:11:99:0,33,255	./.:0,0:0:.:.	0/0:8,0:8:99:0,24,255	0/0:11,0:11:99:0,33,255
1	1220808	S1_1220808	G	C	.	PASS	XP_007160776.1hypothetical protein PHAVU_001G015800g	QualityScore=0.0;DP=1194;ANN=C	5_prime_UTR_variant	MODIFIER	Phvul.001G015800	Phvul.001G015800.v2.1	transcript	Phvul.001G015800.1.v2.1	protein_coding	1/2	c.-69C>G					69	GT:AD:DP:GQ:PL	0/0:6,0:6:98:0,18,216	0/0:15,0:15:99:0,45,255	0/0:7,0:7:99:0,21,252	./.:0,0:0:.:.	0/0:2,0:2:79:0,6,72	0/0:7,0:7:99:0,21,252	0/0:5,0:5:96:0,15,180	1/1:0,7:7:99:252,21,0	0/0:10,0:10:99:0,30,255	0/0:4,0:4:94:0,12,144	0/0:2,0:2:79:0,6,72	0/0:8,0:8:99:0,24,255	0/0:10,0:10:99:0,30,255	0/0:51,0:51:99:0,153,255	0/0:1,0:1:66:0,3,36	0/0:32,0:32:99:0,96,255	0/0:13,0:13:99:0,39,255	0/0:2,0:2:79:0,6,72	0/0:11,0:11:99:0,33,255	0/0:6,0:6:98:0,18,216	./.:0,0:0:.:.	0/0:7,0:7:99:0,21,252	0/0:20,0:20:99:0,60,255	./.:0,0:0:.:.	0/0:8,0:8:99:0,24,255	0/0:6,0:6:98:0,18,216
1	1286977	S1_1286977	C	T	.	PASS	XP_007160787.1hypothetical protein PHAVU_001G016600g	QualityScore=0.0;DP=1534;ANN=T	missense_variant	MODERATE	Phvul.001G016600	Phvul.001G016600.v2.1	transcript	Phvul.001G016600.1.v2.1	protein_coding	2/2	c.452G>A	p.Arg151Gln	535/1050	452/735	151/244		GT:AD:DP:GQ:PL	0/0:13,0:13:99:0,39,255	0/0:19,0:19:99:0,57,255	0/0:15,0:15:99:0,45,255	./.:0,0:0:.:.	0/0:6,0:6:98:0,18,216	0/0:2,0:2:79:0,6,72	0/0:2,0:2:79:0,6,72	1/1:0,2:2:79:72,6,0	0/0:12,0:12:99:0,36,255	0/0:2,0:2:79:0,6,72	0/0:17,0:17:99:0,51,255	0/0:19,0:19:99:0,57,255	0/0:13,0:13:99:0,39,255	0/0:47,0:47:99:0,141,255	0/0:7,0:7:99:0,21,252	0/0:44,0:44:99:0,132,255	0/0:25,0:25:99:0,75,255	0/0:9,0:9:99:0,27,255	0/0:13,0:13:99:0,39,255	0/0:21,0:21:99:0,63,255	./.:0,0:0:.:.	0/0:2,0:2:79:0,6,72	0/0:7,0:7:99:0,21,252	./.:0,0:0:.:.	0/0:16,0:16:99:0,48,255	0/0:6,0:6:98:0,18,216
1	1286978	S1_1286978	G	T	.	PASS	XP_007160787.1hypothetical protein PHAVU_001G016600g	QualityScore=0.0;DP=1534;ANN=T	synonymous_variant	LOW	Phvul.001G016600	Phvul.001G016600.v2.1	transcript	Phvul.001G016600.1.v2.1	protein_coding	2/2	c.451C>A	p.Arg151Arg	534/1050	451/735	151/244		GT:AD:DP:GQ:PL	0/0:13,0:13:99:0,39,255	0/0:19,0:19:99:0,57,255	0/0:15,0:15:99:0,45,255	./.:0,0:0:.:.	0/0:6,0:6:98:0,18,216	0/0:2,0:2:79:0,6,72	0/0:2,0:2:79:0,6,72	1/1:0,2:2:79:72,6,0	0/0:12,0:12:99:0,36,255	0/0:2,0:2:79:0,6,72	0/0:17,0:17:99:0,51,255	0/0:19,0:19:99:0,57,255	0/0:13,0:13:99:0,39,255	0/0:47,0:47:99:0,141,255	0/0:7,0:7:99:0,21,252	0/0:44,0:44:99:0,132,255	0/0:25,0:25:99:0,75,255	0/0:9,0:9:99:0,27,255	0/0:13,0:13:99:0,39,255	0/0:21,0:21:99:0,63,255	./.:0,0:0:.:.	0/0:2,0:2:79:0,6,72	0/0:7,0:7:99:0,21,252	./.:0,0:0:.:.	0/0:16,0:16:99:0,48,255	0/0:6,0:6:98:0,18,216
1	1328221	S1_1328221	T	A	.	PASS	XP_007160792.1hypothetical protein PHAVU_001G017000g	QualityScore=0.0;DP=963;ANN=A	downstream_gene_variant	MODIFIER	Phvul.001G017000	Phvul.001G017000.v2.1	transcript	Phvul.001G017000.1.v2.1	protein_coding		c.*4507T>A					4438	GT:AD:DP:GQ:PL	0/1:5,1:6:98:18,0,162	0/1:8,3:11:99:75,0,255	1/1:0,2:2:79:72,6,0	./.:0,0:0:.:.	1/1:0,1:1:66:36,3,0	1/1:0,8:8:99:255,24,0	0/0:1,0:1:66:0,3,36	0/0:2,0:2:79:0,6,72	0/0:14,0:14:99:0,42,255	0/0:2,0:2:79:0,6,72	0/0:8,0:8:99:0,24,255	0/0:7,0:7:99:0,21,252	0/0:6,0:6:98:0,18,216	0/0:39,0:39:99:0,117,255	0/0:4,0:4:94:0,12,144	0/1:18,10:28:99:255,0,255	0/0:10,0:10:99:0,30,255	0/0:2,0:2:79:0,6,72	0/0:10,0:10:99:0,30,255	0/0:6,0:6:98:0,18,216	./.:0,0:0:.:.	1/1:0,1:1:66:36,3,0	1/1:0,7:7:99:252,21,0	./.:0,0:0:.:.	0/0:7,0:7:99:0,21,252	1/1:0,12:12:99:255,36,0
1	1343403	S1_1343403	T	C	.	PASS	XP_007160796.1hypothetical protein PHAVU_001G017300g	QualityScore=0.0;DP=4804;ANN=C	synonymous_variant	LOW	Phvul.001G017300	Phvul.001G017300.v2.1	transcript	Phvul.001G017300.1.v2.1	protein_coding	4/5	c.975T>C	p.Ser325Ser	1199/1722	975/1284	325/427		GT:AD:DP:GQ:PL	0/0:19,0:19:99:0,57,255	0/0:42,0:42:99:0,126,255	0/0:42,1:43:99:0,94,255	./.:0,0:0:.:.	0/0:20,0:20:99:0,60,255	0/0:35,0:35:99:0,105,255	0/0:20,0:20:99:0,60,255	1/1:0,15:15:99:255,45,0	0/0:81,0:81:99:0,244,255	0/0:18,0:18:99:0,54,255	0/0:68,0:68:99:0,204,255	0/0:49,0:49:99:0,147,255	0/0:41,0:41:99:0,123,255	0/0:114,0:114:99:0,255,255	0/0:23,0:23:99:0,69,255	0/0:7892,0:7892:99:0,255,255	0/0:65,0:65:99:0,195,255	0/0:14,0:14:99:0,42,255	0/0:33,0:33:99:0,99,255	0/0:46,0:46:99:0,138,255	./.:0,0:0:.:.	0/0:33,0:33:99:0,99,255	0/0:46,0:46:99:0,138,255	0/0:1,0:1:66:0,3,36	0/0:44,0:44:99:0,132,255	0/0:33,0:33:99:0,99,255
1	1343404	S1_1343404	T	C	.	PASS	XP_007160796.1hypothetical protein PHAVU_001G017300g	QualityScore=0.0;DP=2107;ANN=C	synonymous_variant	LOW	Phvul.001G017300	Phvul.001G017300.v2.1	transcript	Phvul.001G017300.1.v2.1	protein_coding	4/5	c.976T>C	p.Pro326Pro	1200/1722	976/1284	326/427		GT:AD:DP:GQ:PL	0/0:18,0:18:99:0,54,255	0/0:17,0:17:99:0,51,255	0/0:21,1:22:99:0,30,255	./.:0,0:0:.:.	0/0:4,0:4:94:0,12,144	0/0:30,0:30:99:0,90,255	0/0:6,0:6:98:0,18,216	1/1:0,7:7:99:252,21,0	0/0:24,0:24:99:0,72,255	0/0:4,0:4:94:0,12,144	0/0:28,0:28:99:0,84,255	0/0:23,0:23:99:0,69,255	0/0:17,0:17:99:0,51,255	0/0:64,0:64:99:0,192,255	0/0:12,0:12:99:0,36,255	0/0:66,0:66:99:0,198,255	0/0:36,0:36:99:0,108,255	0/0:6,0:6:98:0,18,216	0/0:23,0:23:99:0,69,255	0/0:16,0:16:99:0,48,255	./.:0,0:0:.:.	0/0:7,0:7:99:0,21,252	0/0:15,0:15:99:0,45,255	0/0:1,0:1:66:0,3,36	0/0:17,0:17:99:0,51,255	0/0:18,0:18:99:0,54,255
1	1343419	S1_1343419	C	G	.	PASS	XP_007160796.1hypothetical protein PHAVU_001G017300g	QualityScore=0.0;DP=4804;ANN=G	missense_variant	MODERATE	Phvul.001G017300	Phvul.001G017300.v2.1	transcript	Phvul.001G017300.1.v2.1	protein_coding	4/5	c.991C>G	p.Leu331Val	1215/1722	991/1284	331/427		GT:AD:DP:GQ:PL	0/0:19,0:19:99:0,57,255	0/0:42,0:42:99:0,126,255	0/0:42,1:43:99:0,94,255	./.:0,0:0:.:.	0/0:20,0:20:99:0,60,255	0/0:35,0:35:99:0,105,255	0/0:20,0:20:99:0,60,255	1/1:0,15:15:99:255,45,0	0/0:81,0:81:99:0,244,255	0/0:18,0:18:99:0,54,255	0/0:68,0:68:99:0,204,255	0/0:49,0:49:99:0,147,255	0/0:41,0:41:99:0,123,255	0/0:114,0:114:99:0,255,255	0/0:23,0:23:99:0,69,255	0/0:7892,0:7892:99:0,255,255	0/0:65,0:65:99:0,195,255	0/0:14,0:14:99:0,42,255	0/0:33,0:33:99:0,99,255	0/0:46,0:46:99:0,138,255	./.:0,0:0:.:.	0/0:33,0:33:99:0,99,255	0/0:46,0:46:99:0,138,255	0/0:1,0:1:66:0,3,36	0/0:44,0:44:99:0,132,255	0/0:33,0:33:99:0,99,255
1	1343420	S1_1343420	C	G	.	PASS	XP_007160796.1hypothetical protein PHAVU_001G017300g	QualityScore=0.0;DP=2107;ANN=G	missense_variant	MODERATE	Phvul.001G017300	Phvul.001G017300.v2.1	transcript	Phvul.001G017300.1.v2.1	protein_coding	4/5	c.992C>G	p.Leu331Arg	1216/1722	992/1284	331/427		GT:AD:DP:GQ:PL	0/0:18,0:18:99:0,54,255	0/0:17,0:17:99:0,51,255	0/0:21,1:22:99:0,30,255	./.:0,0:0:.:.	0/0:4,0:4:94:0,12,144	0/0:30,0:30:99:0,90,255	0/0:6,0:6:98:0,18,216	1/1:0,7:7:99:252,21,0	0/0:24,0:24:99:0,72,255	0/0:4,0:4:94:0,12,144	0/0:28,0:28:99:0,84,255	0/0:23,0:23:99:0,69,255	0/0:17,0:17:99:0,51,255	0/0:64,0:64:99:0,192,255	0/0:12,0:12:99:0,36,255	0/0:66,0:66:99:0,198,255	0/0:36,0:36:99:0,108,255	0/0:6,0:6:98:0,18,216	0/0:23,0:23:99:0,69,255	0/0:16,0:16:99:0,48,255	./.:0,0:0:.:.	0/0:7,0:7:99:0,21,252	0/0:15,0:15:99:0,45,255	0/0:1,0:1:66:0,3,36	0/0:17,0:17:99:0,51,255	0/0:18,0:18:99:0,54,255
1	1355401	S1_1355401	T	C	.	PASS	XP_007160797.1hypothetical protein PHAVU_001G017400g	QualityScore=0.0;DP=1740;ANN=C	splice_region_variant&intron_variant	LOW	Phvul.001G017400	Phvul.001G017400.v2.1	transcript	Phvul.001G017400.1.v2.1	protein_coding	5/8	c.941+5T>C						GT:AD:DP:GQ:PL	0/1:4,3:7:99:87,0,123	1/0:8,11:19:99:255,0,231	1/1:0,19:19:99:255,57,0	./.:0,0:0:.:.	1/1:0,3:3:88:108,9,0	1/1:0,10:10:99:255,30,0	0/0:8,0:8:99:0,24,255	1/1:0,11:11:99:255,33,0	0/0:36,0:36:99:0,108,255	0/0:9,0:9:99:0,27,255	0/0:24,1:25:99:0,39,255	0/0:20,0:20:99:0,60,255	0/0:17,0:17:99:0,51,255	0/0:70,0:70:99:0,210,255	0/0:7,0:7:99:0,21,252	0/1:24,14:38:99:255,0,255	0/0:30,0:30:99:0,90,255	0/0:7,0:7:99:0,21,252	0/0:10,0:10:99:0,30,255	0/0:13,0:13:99:0,39,255	./.:0,0:0:.:.	1/1:0,6:6:98:216,18,0	1/1:0,18:18:99:255,54,0	./.:0,0:0:.:.	0/0:10,0:10:99:0,30,255	1/1:0,2:2:79:72,6,0
1	1355406	S1_1355406	T	G	.	PASS	30S ribosomal S9	QualityScore=0.0;DP=1740;ANN=G	upstream_gene_variant	MODIFIER	Phvul.001G017500	Phvul.001G017500.v2.1	transcript	Phvul.001G017500.1.v2.1	protein_coding		c.-3506T>G					3343	GT:AD:DP:GQ:PL	0/0:7,0:7:99:0,21,252	0/0:19,0:19:99:0,57,255	0/0:19,0:19:99:0,57,255	./.:0,0:0:.:.	0/0:3,0:3:88:0,9,108	0/0:10,0:10:99:0,30,255	0/0:8,0:8:99:0,24,255	1/1:0,11:11:99:255,33,0	0/0:36,0:36:99:0,108,255	0/0:9,0:9:99:0,27,255	0/0:24,1:25:99:0,39,255	0/0:20,0:20:99:0,60,255	0/0:17,0:17:99:0,51,255	0/0:70,0:70:99:0,210,255	0/0:7,0:7:99:0,21,252	0/0:38,0:38:99:0,114,255	0/0:30,0:30:99:0,90,255	0/0:7,0:7:99:0,21,252	0/0:10,0:10:99:0,30,255	0/0:13,0:13:99:0,39,255	./.:0,0:0:.:.	0/0:6,0:6:98:0,18,216	0/0:18,0:18:99:0,54,255	./.:0,0:0:.:.	0/0:10,0:10:99:0,30,255	0/0:2,0:2:79:0,6,72
1	1355407	S1_1355407	C	T	.	PASS	30S ribosomal S9	QualityScore=0.0;DP=1740;ANN=T	upstream_gene_variant	MODIFIER	Phvul.001G017500	Phvul.001G017500.v2.1	transcript	Phvul.001G017500.1.v2.1	protein_coding		c.-3505C>T					3342	GT:AD:DP:GQ:PL	0/0:7,0:7:99:0,21,252	0/0:19,0:19:99:0,57,255	0/0:19,0:19:99:0,57,255	./.:0,0:0:.:.	0/0:3,0:3:88:0,9,108	1/1:1,9:10:79:255,0,6	0/0:8,0:8:99:0,24,255	0/0:11,0:11:99:0,33,255	0/0:36,0:36:99:0,108,255	0/0:9,0:9:99:0,27,255	0/0:25,0:25:99:0,75,255	0/0:20,0:20:99:0,60,255	0/0:17,0:17:99:0,51,255	0/0:70,0:70:99:0,210,255	0/0:7,0:7:99:0,21,252	0/0:38,0:38:99:0,114,255	0/0:30,0:30:99:0,90,255	0/0:7,0:7:99:0,21,252	0/0:10,0:10:99:0,30,255	0/0:13,0:13:99:0,39,255	./.:0,0:0:.:.	0/0:6,0:6:98:0,18,216	0/0:18,0:18:99:0,54,255	./.:0,0:0:.:.	0/0:10,0:10:99:0,30,255	0/0:2,0:2:79:0,6,72
1	1355440	S1_1355440	G	T	.	PASS	30S ribosomal S9	QualityScore=0.0;DP=1740;ANN=T	upstream_gene_variant	MODIFIER	Phvul.001G017500	Phvul.001G017500.v2.1	transcript	Phvul.001G017500.1.v2.1	protein_coding		c.-3472G>T					3309	GT:AD:DP:GQ:PL	0/1:4,3:7:99:87,0,123	1/0:8,11:19:99:255,0,231	1/1:0,19:19:99:255,57,0	./.:0,0:0:.:.	1/1:0,3:3:88:108,9,0	1/1:0,10:10:99:255,30,0	0/0:8,0:8:99:0,24,255	1/1:0,11:11:99:255,33,0	0/0:36,0:36:99:0,108,255	0/0:9,0:9:99:0,27,255	0/0:24,1:25:99:0,39,255	0/0:20,0:20:99:0,60,255	0/0:17,0:17:99:0,51,255	0/0:70,0:70:99:0,210,255	0/0:7,0:7:99:0,21,252	0/1:24,14:38:99:255,0,255	0/0:30,0:30:99:0,90,255	0/0:7,0:7:99:0,21,252	0/0:10,0:10:99:0,30,255	0/0:13,0:13:99:0,39,255	./.:0,0:0:.:.	1/1:0,6:6:98:216,18,0	1/1:0,18:18:99:255,54,0	./.:0,0:0:.:.	0/0:10,0:10:99:0,30,255	1/1:0,2:2:79:72,6,0
1	1355447	S1_1355447	C	T	.	PASS	30S ribosomal S9	QualityScore=0.0;DP=1740;ANN=T	upstream_gene_variant	MODIFIER	Phvul.001G017500	Phvul.001G017500.v2.1	transcript	Phvul.001G017500.1.v2.1	protein_coding		c.-3465C>T					3302	GT:AD:DP:GQ:PL	0/1:4,3:7:99:87,0,123	1/0:8,11:19:99:255,0,231	1/1:0,19:19:99:255,57,0	./.:0,0:0:.:.	1/1:0,3:3:88:108,9,0	1/1:0,10:10:99:255,30,0	0/0:8,0:8:99:0,24,255	1/1:0,11:11:99:255,33,0	0/0:36,0:36:99:0,108,255	0/0:9,0:9:99:0,27,255	0/0:24,1:25:99:0,39,255	0/0:20,0:20:99:0,60,255	0/0:17,0:17:99:0,51,255	0/0:70,0:70:99:0,210,255	0/0:7,0:7:99:0,21,252	0/1:24,14:38:99:255,0,255	0/0:30,0:30:99:0,90,255	0/0:7,0:7:99:0,21,252	0/0:10,0:10:99:0,30,255	0/0:13,0:13:99:0,39,255	./.:0,0:0:.:.	1/1:0,6:6:98:216,18,0	1/1:0,18:18:99:255,54,0	./.:0,0:0:.:.	0/0:10,0:10:99:0,30,255	1/1:0,2:2:79:72,6,0
1	1413462	S1_1413462	A	G	.	PASS	XP_007160802.1hypothetical protein PHAVU_001G017800g	QualityScore=0.0;DP=1850;ANN=G	synonymous_variant	LOW	Phvul.001G017800	Phvul.001G017800.v2.1	transcript	Phvul.001G017800.1.v2.1	protein_coding	1/1	c.1329A>G	p.Gly443Gly	1579/1986	1329/1557	443/518		GT:AD:DP:GQ:PL	0/0:9,0:9:99:0,27,255	0/0:19,0:19:99:0,57,255	0/0:18,0:18:99:0,54,255	./.:0,0:0:.:.	0/0:4,0:4:94:0,12,144	0/0:17,0:17:99:0,51,255	0/0:12,0:12:99:0,36,255	1/1:0,7:7:99:252,21,0	0/0:32,0:32:99:0,96,255	0/0:12,0:12:99:0,36,255	0/0:14,0:14:99:0,42,255	0/0:25,0:25:99:0,75,255	0/0:18,0:18:99:0,54,255	0/0:57,0:57:99:0,171,255	0/0:5,0:5:96:0,15,180	0/0:30,0:30:99:0,90,255	0/0:22,0:22:99:0,66,255	0/0:3,0:3:88:0,9,108	0/0:18,0:18:99:0,54,255	0/0:23,0:23:99:0,69,255	./.:0,0:0:.:.	0/0:13,0:13:99:0,39,255	0/0:19,0:19:99:0,57,255	./.:0,0:0:.:.	0/0:17,0:17:99:0,51,255	0/0:8,0:8:99:0,24,255
1	1435007	S1_1435007	G	C	.	PASS	kinase SELMODRAFT_444075-like isoform X1	QualityScore=0.0;DP=1034;ANN=C	intron_variant	MODIFIER	Phvul.001G018000	Phvul.001G018000.v2.1	transcript	Phvul.001G018000.2.v2.1	protein_coding	3/7	c.426-91C>G						GT:AD:DP:GQ:PL	0/1:5,1:6:98:18,0,162	1/0:4,16:20:99:255,0,84	1/1:0,8:8:99:255,24,0	./.:0,0:0:.:.	1/1:0,6:6:98:216,18,0	1/1:0,2:2:79:72,6,0	./.:0,0:0:.:.	1/1:0,2:2:79:72,6,0	0/0:11,0:11:99:0,33,255	0/0:1,0:1:66:0,3,36	0/0:12,0:12:99:0,36,255	0/0:18,0:18:99:0,54,255	0/0:10,0:10:99:0,30,255	0/0:43,0:43:99:0,129,255	0/0:2,0:2:79:0,6,72	0/1:30,15:45:99:255,0,255	0/0:23,0:23:99:0,69,255	0/0:5,0:5:96:0,15,180	0/0:12,0:12:99:0,36,255	0/0:19,0:19:99:0,57,255	./.:0,0:0:.:.	1/1:0,1:1:66:36,3,0	1/1:0,1:1:66:36,3,0	./.:0,0:0:.:.	0/0:3,0:3:88:0,9,108	1/1:0,5:5:96:180,15,0
1	1438744	S1_1438744	A	C	.	PASS	kinase SELMODRAFT_444075-like isoform X1	QualityScore=0.0;DP=1481;ANN=C	intron_variant	MODIFIER	Phvul.001G018000	Phvul.001G018000.v2.1	transcript	Phvul.001G018000.2.v2.1	protein_coding	2/7	c.331-3051T>G						GT:AD:DP:GQ:PL	0/0:11,0:11:99:0,33,255	0/0:11,0:11:99:0,33,255	0/0:16,0:16:99:0,48,255	./.:0,0:0:.:.	1/1:0,3:3:88:108,9,0	0/0:5,0:5:96:0,15,180	0/0:1,0:1:66:0,3,36	1/1:0,1:1:66:36,3,0	0/0:16,0:16:99:0,48,255	0/0:2,0:2:79:0,6,72	0/0:19,0:19:99:0,57,255	0/0:16,0:16:99:0,48,255	0/0:14,0:14:99:0,42,255	0/0:52,0:52:99:0,156,255	0/0:4,0:4:94:0,12,144	0/0:40,0:40:99:0,120,255	0/0:30,0:30:99:0,90,255	0/0:5,0:5:96:0,15,180	0/0:17,0:17:99:0,51,255	0/0:11,0:11:99:0,33,255	./.:0,0:0:.:.	0/0:3,0:3:88:0,9,108	0/0:10,0:10:99:0,30,255	./.:0,0:0:.:.	0/0:9,0:9:99:0,27,255	1/1:0,5:5:96:180,15,0
1	1441989	S1_1441989	T	A	.	PASS	kinase SELMODRAFT_444075-like isoform X1	QualityScore=0.0;DP=2717;ANN=A	intron_variant	MODIFIER	Phvul.001G018000	Phvul.001G018000.v2.1	transcript	Phvul.001G018000.2.v2.1	protein_coding	2/7	c.330+27A>T						GT:AD:DP:GQ:PL	0/0:13,2:15:99:27,0,255	1/0:14,17:31:99:255,0,255	1/1:0,23:23:99:255,69,0	./.:0,0:0:.:.	0/0:9,0:9:99:0,27,255	0/0:18,1:19:99:0,21,255	0/0:11,0:11:99:0,33,255	0/0:16,0:16:99:0,48,255	0/0:29,0:29:99:0,87,255	0/0:10,0:10:99:0,30,255	0/0:21,0:21:99:0,63,255	0/0:33,0:33:99:0,99,255	0/0:24,0:24:99:0,72,255	0/0:91,0:91:99:0,255,255	0/0:10,0:10:99:0,30,255	0/1:46,40:86:99:255,0,255	0/0:41,0:41:99:0,123,255	0/0:7,0:7:99:0,21,252	0/0:17,0:17:99:0,51,255	0/0:35,0:35:99:0,105,255	./.:0,0:0:.:.	1/1:0,7:7:99:252,21,0	1/1:0,27:27:99:255,81,0	./.:0,0:0:.:.	0/0:23,0:23:99:0,69,255	0/0:20,0:20:99:0,60,255
1	1484751	S1_1484751	T	C	.	PASS	XP_007160813.1hypothetical protein PHAVU_001G018600g	QualityScore=0.0;DP=1224;ANN=C	synonymous_variant	LOW	Phvul.001G018600	Phvul.001G018600.v2.1	transcript	Phvul.001G018600.1.v2.1	protein_coding	1/3	c.22T>C	p.Leu8Leu	185/1885	22/1155	8/384		GT:AD:DP:GQ:PL	0/0:3,0:3:88:0,9,108	0/1:13,5:18:99:126,0,255	1/1:0,3:3:88:108,9,0	./.:0,0:0:.:.	1/1:0,4:4:94:144,12,0	1/1:0,5:5:96:180,15,0	0/0:3,0:3:88:0,9,108	1/1:0,1:1:66:36,3,0	0/0:10,0:10:99:0,30,255	0/0:3,0:3:88:0,9,108	0/0:12,0:12:99:0,36,255	0/0:11,0:11:99:0,33,255	0/0:12,0:12:99:0,36,255	0/0:44,0:44:99:0,132,255	0/0:5,0:5:96:0,15,180	0/1:27,10:37:99:248,0,255	0/0:24,0:24:99:0,72,255	0/0:5,0:5:96:0,15,180	0/0:12,0:12:99:0,36,255	0/0:20,0:20:99:0,60,255	./.:0,0:0:.:.	1/1:0,6:6:98:216,18,0	1/1:0,6:6:98:216,18,0	./.:0,0:0:.:.	0/0:10,0:10:99:0,30,255	1/1:0,5:5:96:180,15,0
1	1484959	S1_1484959	G	C	.	PASS	XP_007160813.1hypothetical protein PHAVU_001G018600g	QualityScore=0.0;DP=1324;ANN=C	synonymous_variant	LOW	Phvul.001G018600	Phvul.001G018600.v2.1	transcript	Phvul.001G018600.1.v2.1	protein_coding	2/3	c.135G>C	p.Ser45Ser	298/1885	135/1155	45/384		GT:AD:DP:GQ:PL	0/0:4,0:4:94:0,12,144	0/1:12,7:19:99:195,0,255	1/1:0,2:2:79:72,6,0	./.:0,0:0:.:.	0/0:6,0:6:98:0,18,216	1/1:0,4:4:94:144,12,0	0/0:2,0:2:79:0,6,72	0/0:2,0:2:79:0,6,72	0/0:12,0:12:99:0,36,255	0/0:3,0:3:88:0,9,108	0/0:16,0:16:99:0,48,255	0/0:13,0:13:99:0,39,255	0/0:17,0:17:99:0,51,255	0/0:43,0:43:99:0,129,255	0/0:8,0:8:99:0,24,255	0/1:26,16:42:99:255,0,255	0/0:28,0:28:99:0,84,255	0/0:7,0:7:99:0,21,252	0/0:11,0:11:99:0,33,255	0/0:19,0:19:99:0,57,255	./.:0,0:0:.:.	1/1:0,4:4:94:144,12,0	1/1:0,8:8:99:255,24,0	./.:0,0:0:.:.	0/0:10,0:10:99:0,30,255	0/0:6,0:6:98:0,18,216
1	1484968	S1_1484968	T	G	.	PASS	XP_007160813.1hypothetical protein PHAVU_001G018600g	QualityScore=0.0;DP=1324;ANN=G	synonymous_variant	LOW	Phvul.001G018600	Phvul.001G018600.v2.1	transcript	Phvul.001G018600.1.v2.1	protein_coding	2/3	c.144T>G	p.Val48Val	307/1885	144/1155	48/384		GT:AD:DP:GQ:PL	0/0:4,0:4:94:0,12,144	0/1:12,7:19:99:195,0,255	1/1:0,2:2:79:72,6,0	./.:0,0:0:.:.	1/1:0,6:6:98:216,18,0	1/1:0,4:4:94:144,12,0	0/0:2,0:2:79:0,6,72	1/1:0,2:2:79:72,6,0	0/0:12,0:12:99:0,36,255	0/0:3,0:3:88:0,9,108	0/0:16,0:16:99:0,48,255	0/0:13,0:13:99:0,39,255	0/0:17,0:17:99:0,51,255	0/0:43,0:43:99:0,129,255	0/0:8,0:8:99:0,24,255	0/1:26,16:42:99:255,0,255	0/0:28,0:28:99:0,84,255	0/0:7,0:7:99:0,21,252	0/0:11,0:11:99:0,33,255	0/0:19,0:19:99:0,57,255	./.:0,0:0:.:.	1/1:0,4:4:94:144,12,0	1/1:0,8:8:99:255,24,0	./.:0,0:0:.:.	0/0:10,0:10:99:0,30,255	1/1:0,6:6:98:216,18,0
1	1500599	S1_1500599	G	T	.	PASS	XP_007160815.1hypothetical protein PHAVU_001G018800g	QualityScore=0.0;DP=1364;ANN=T	downstream_gene_variant	MODIFIER	Phvul.001G018800	Phvul.001G018800.v2.1	transcript	Phvul.001G018800.1.v2.1	protein_coding		c.*5074C>A					4229	GT:AD:DP:GQ:PL	0/0:7,0:7:99:0,21,252	0/0:11,0:11:99:0,33,255	./.:0,0:0:.:.	./.:0,0:0:.:.	1/1:0,3:3:88:108,9,0	./.:0,0:0:.:.	0/0:13,0:13:99:0,39,255	1/1:0,5:5:96:180,15,0	0/0:26,0:26:99:0,78,255	0/0:12,0:12:99:0,36,255	0/0:9,0:9:99:0,27,255	0/0:14,0:14:99:0,42,255	0/0:13,0:13:99:0,39,255	0/0:41,0:41:99:0,123,255	0/0:12,0:12:99:0,36,255	0/0:29,0:29:99:0,87,255	0/0:28,0:28:99:0,84,255	0/0:1,0:1:66:0,3,36	0/0:5,0:5:96:0,15,180	0/0:22,0:22:99:0,66,255	./.:0,0:0:.:.	./.:0,0:0:.:.	./.:0,0:0:.:.	./.:0,0:0:.:.	0/0:13,0:13:99:0,39,255	1/1:0,17:17:99:255,51,0
1	1507575	S1_1507575	T	C	.	PASS	XP_007160815.1hypothetical protein PHAVU_001G018800g	QualityScore=0.0;DP=2385;ANN=C	synonymous_variant	LOW	Phvul.001G018800	Phvul.001G018800.v2.1	transcript	Phvul.001G018800.1.v2.1	protein_coding	2/5	c.894A>G	p.Ser298Ser	912/3338	894/2475	298/824		GT:AD:DP:GQ:PL	0/1:9,4:13:99:105,0,255	1/0:12,16:28:99:255,0,255	1/1:0,23:23:99:255,69,0	./.:0,0:0:.:.	1/0:1,5:6:98:162,0,18	1/1:0,23:23:99:255,69,0	0/0:14,0:14:99:0,42,255	1/1:0,11:11:99:255,33,0	0/0:37,0:37:99:0,111,255	0/0:7,0:7:99:0,21,252	0/0:27,1:28:99:0,48,255	0/0:24,0:24:99:0,72,255	0/0:19,0:19:99:0,57,255	0/0:78,0:78:99:0,234,255	0/0:5,0:5:96:0,15,180	0/1:33,18:51:99:255,0,255	0/0:34,0:34:99:0,102,255	0/0:10,0:10:99:0,30,255	0/0:16,0:16:99:0,48,255	0/0:26,0:26:99:0,78,255	./.:0,0:0:.:.	1/1:0,6:6:98:216,18,0	1/1:0,27:27:99:255,81,0	./.:0,0:0:.:.	0/0:14,1:15:89:0,9,255	1/1:1,20:21:99:255,28,0
1	1507703	S1_1507703	C	A	.	PASS	XP_007160815.1hypothetical protein PHAVU_001G018800g	QualityScore=0.0;DP=2385;ANN=A	missense_variant	MODERATE	Phvul.001G018800	Phvul.001G018800.v2.1	transcript	Phvul.001G018800.1.v2.1	protein_coding	2/5	c.766G>T	p.Ala256Ser	784/3338	766/2475	256/824		GT:AD:DP:GQ:PL	1/0:5,6:11:99:183,0,147	1/0:10,16:26:99:255,0,255	1/1:0,26:26:99:255,78,0	./.:0,0:0:.:.	1/1:1,7:8:93:228,0,12	1/1:0,19:19:99:255,57,0	0/0:16,0:16:99:0,48,255	1/1:0,10:10:99:255,30,0	0/0:40,1:41:99:0,87,255	0/0:8,0:8:99:0,24,255	0/0:30,1:31:99:0,57,255	0/0:25,0:25:99:0,75,255	0/0:21,0:21:99:0,63,255	0/0:81,0:81:99:0,244,255	0/0:4,0:4:94:0,12,144	0/1:35,20:55:99:255,0,255	0/0:37,0:37:99:0,111,255	0/0:10,0:10:99:0,30,255	0/0:15,0:15:99:0,45,255	0/0:27,0:27:99:0,81,255	./.:0,0:0:.:.	1/1:0,10:10:99:255,30,0	1/1:0,26:26:99:255,78,0	./.:0,0:0:.:.	0/0:15,0:15:99:0,45,255	1/1:0,22:22:99:255,66,0
1	1513308	S1_1513308	G	T	.	PASS	XP_007160816.1hypothetical protein PHAVU_001G018900g	QualityScore=0.0;DP=1581;ANN=T	synonymous_variant	LOW	Phvul.001G018900	Phvul.001G018900.v2.1	transcript	Phvul.001G018900.1.v2.1	protein_coding	2/5	c.1026C>A	p.Gly342Gly	1162/2734	1026/2454	342/817		GT:AD:DP:GQ:PL	0/0:8,1:9:88:9,0,255	0/1:17,12:29:99:255,0,255	1/1:0,10:10:99:255,30,0	./.:0,0:0:.:.	1/1:0,2:2:79:72,6,0	1/1:1,10:11:66:255,0,3	0/0:3,0:3:88:0,9,108	1/1:1,10:11:66:255,0,3	0/0:22,0:22:99:0,66,255	0/0:7,0:7:99:0,21,252	0/0:19,0:19:99:0,57,255	0/0:17,0:17:99:0,51,255	0/0:11,0:11:99:0,33,255	0/0:54,0:54:99:0,162,255	0/0:5,0:5:96:0,15,180	0/1:19,14:33:99:255,0,255	0/0:28,0:28:99:0,84,255	0/0:2,0:2:79:0,6,72	0/0:16,0:16:99:0,48,255	0/0:20,0:20:99:0,60,255	./.:0,0:0:.:.	1/1:0,10:10:99:255,30,0	1/1:0,19:19:99:255,57,0	./.:0,0:0:.:.	0/0:7,0:7:99:0,21,252	1/1:0,8:8:99:255,24,0
1	1513309	S1_1513309	G	T	.	PASS	XP_007160816.1hypothetical protein PHAVU_001G018900g	QualityScore=0.0;DP=1477;ANN=T	missense_variant	MODERATE	Phvul.001G018900	Phvul.001G018900.v2.1	transcript	Phvul.001G018900.1.v2.1	protein_coding	2/5	c.1025C>A	p.Gly342Asp	1161/2734	1025/2454	342/817		GT:AD:DP:GQ:PL	0/0:6,1:7:96:15,0,195	0/1:13,7:20:99:192,0,255	1/1:0,22:22:99:255,66,0	./.:0,0:0:.:.	1/1:0,3:3:88:108,9,0	1/1:0,10:10:99:255,30,0	0/0:5,0:5:96:0,15,180	1/1:0,8:8:99:255,24,0	0/0:27,0:27:99:0,81,255	0/0:7,0:7:99:0,21,252	0/0:14,0:14:99:0,42,255	0/0:19,0:19:99:0,57,255	0/0:23,0:23:99:0,69,255	0/0:40,1:41:99:0,87,255	0/0:6,0:6:98:0,18,216	0/1:17,16:33:99:255,0,255	0/0:30,0:30:99:0,90,255	0/0:2,0:2:79:0,6,72	0/0:14,0:14:99:0,42,255	0/0:12,0:12:99:0,36,255	./.:0,0:0:.:.	1/1:0,7:7:99:252,21,0	1/1:0,14:14:99:255,42,0	./.:0,0:0:.:.	0/0:10,0:10:99:0,30,255	1/1:0,11:11:99:255,33,0
1	1513359	S1_1513359	T	C	.	PASS	XP_007160816.1hypothetical protein PHAVU_001G018900g	QualityScore=0.0;DP=1665;ANN=C	synonymous_variant	LOW	Phvul.001G018900	Phvul.001G018900.v2.1	transcript	Phvul.001G018900.1.v2.1	protein_coding	2/5	c.975A>G	p.Glu325Glu	1111/2734	975/2454	325/817		GT:AD:DP:GQ:PL	0/0:8,1:9:88:9,0,255	0/1:17,12:29:99:255,0,255	1/1:0,10:10:99:255,30,0	./.:0,0:0:.:.	1/1:0,2:2:79:72,6,0	1/1:1,11:12:50:255,0,0	0/0:3,0:3:88:0,9,108	1/1:1,10:11:66:255,0,3	0/0:22,0:22:99:0,66,255	0/0:7,0:7:99:0,21,252	0/0:19,0:19:99:0,57,255	0/0:17,0:17:99:0,51,255	0/0:11,0:11:99:0,33,255	0/0:54,0:54:99:0,162,255	0/0:5,0:5:96:0,15,180	0/1:19,14:33:99:255,0,255	0/0:28,0:28:99:0,84,255	0/0:2,0:2:79:0,6,72	0/0:16,0:16:99:0,48,255	0/0:20,0:20:99:0,60,255	./.:0,0:0:.:.	1/1:0,11:11:99:255,33,0	1/1:0,20:20:99:255,60,0	./.:0,0:0:.:.	0/0:7,0:7:99:0,21,252	1/1:0,8:8:99:255,24,0
1	1513360	S1_1513360	T	C	.	PASS	XP_007160816.1hypothetical protein PHAVU_001G018900g	QualityScore=0.0;DP=1477;ANN=C	missense_variant	MODERATE	Phvul.001G018900	Phvul.001G018900.v2.1	transcript	Phvul.001G018900.1.v2.1	protein_coding	2/5	c.974A>G	p.Glu325Gly	1110/2734	974/2454	325/817		GT:AD:DP:GQ:PL	0/0:6,1:7:96:15,0,195	0/1:13,7:20:99:192,0,255	1/1:0,22:22:99:255,66,0	./.:0,0:0:.:.	1/1:0,3:3:88:108,9,0	1/1:0,10:10:99:255,30,0	0/0:5,0:5:96:0,15,180	1/1:0,8:8:99:255,24,0	0/0:27,0:27:99:0,81,255	0/0:7,0:7:99:0,21,252	0/0:14,0:14:99:0,42,255	0/0:19,0:19:99:0,57,255	0/0:23,0:23:99:0,69,255	0/0:40,1:41:99:0,87,255	0/0:6,0:6:98:0,18,216	0/1:17,16:33:99:255,0,255	0/0:30,0:30:99:0,90,255	0/0:2,0:2:79:0,6,72	0/0:14,0:14:99:0,42,255	0/0:12,0:12:99:0,36,255	./.:0,0:0:.:.	1/1:0,7:7:99:252,21,0	1/1:0,14:14:99:255,42,0	./.:0,0:0:.:.	0/0:10,0:10:99:0,30,255	1/1:0,11:11:99:255,33,0
1	1548752	S1_1548752	A	T	.	PASS	XP_007160821.1hypothetical protein PHAVU_001G019400g	QualityScore=0.0;DP=1128;ANN=T	synonymous_variant	LOW	Phvul.001G019400	Phvul.001G019400.v2.1	transcript	Phvul.001G019400.1.v2.1	protein_coding	4/11	c.426T>A	p.Ala142Ala	1024/2299	426/1617	142/538		GT:AD:DP:GQ:PL	0/1:17,5:22:99:113,0,255	1/0:6,13:19:99:255,0,159	1/1:0,21:21:99:255,63,0	./.:0,0:0:.:.	1/1:0,2:2:79:72,6,0	./.:0,0:0:.:.	0/0:1,0:1:66:0,3,36	1/1:0,7:7:99:252,21,0	0/0:9,0:9:99:0,27,255	0/0:3,0:3:88:0,9,108	0/0:22,0:22:99:0,66,255	0/0:16,0:16:99:0,48,255	0/0:11,0:11:99:0,33,255	0/0:69,0:69:99:0,207,255	0/0:12,0:12:99:0,36,255	0/1:35,20:55:99:255,0,255	0/0:35,0:35:99:0,105,255	./.:0,0:0:.:.	0/0:3,0:3:88:0,9,108	0/0:11,0:11:99:0,33,255	./.:0,0:0:.:.	1/1:0,2:2:79:72,6,0	1/1:0,3:3:88:108,9,0	./.:0,0:0:.:.	0/0:14,0:14:99:0,42,255	1/1:0,10:10:99:255,30,0
1	1579778	S1_1579778	C	A	.	PASS	XP_007160824.1hypothetical protein PHAVU_001G019700g	QualityScore=0.0;DP=1877;ANN=A	intron_variant	MODIFIER	Phvul.001G019700	Phvul.001G019700.v2.1	transcript	Phvul.001G019700.1.v2.1	protein_coding	1/1	c.0-124G>T						GT:AD:DP:GQ:PL	0/0:20,0:20:99:0,60,255	0/0:23,0:23:99:0,69,255	0/0:1,0:1:66:0,3,36	./.:0,0:0:.:.	./.:0,0:0:.:.	1/1:0,1:1:66:36,3,0	0/0:4,0:4:94:0,12,144	./.:0,0:0:.:.	0/0:30,0:30:99:0,90,255	0/0:19,0:19:99:0,57,255	0/0:39,0:39:99:0,117,255	0/0:40,0:40:99:0,120,255	0/0:27,0:27:99:0,81,255	0/0:78,0:78:99:0,234,255	0/0:13,0:13:99:0,39,255	0/0:42,0:42:99:0,126,255	0/0:46,0:46:99:0,138,255	0/0:2,0:2:79:0,6,72	0/0:29,0:29:99:0,87,255	0/0:35,0:35:99:0,105,255	./.:0,0:0:.:.	./.:0,0:0:.:.	0/0:2,0:2:79:0,6,72	./.:0,0:0:.:.	0/0:17,0:17:99:0,51,255	1/1:0,1:1:66:36,3,0
1	1579787	S1_1579787	T	C	.	PASS	XP_007160824.1hypothetical protein PHAVU_001G019700g	QualityScore=0.0;DP=1877;ANN=C	intron_variant	MODIFIER	Phvul.001G019700	Phvul.001G019700.v2.1	transcript	Phvul.001G019700.1.v2.1	protein_coding	1/1	c.0-133A>G						GT:AD:DP:GQ:PL	0/0:19,1:20:99:0,24,255	0/0:21,2:23:65:3,0,255	1/1:0,1:1:66:36,3,0	./.:0,0:0:.:.	./.:0,0:0:.:.	0/0:1,0:1:66:0,3,36	0/0:4,0:4:94:0,12,144	./.:0,0:0:.:.	0/0:30,0:30:99:0,90,255	0/0:19,0:19:99:0,57,255	0/0:39,0:39:99:0,117,255	0/0:40,0:40:99:0,120,255	0/0:27,0:27:99:0,81,255	0/0:78,0:78:99:0,234,255	0/0:13,0:13:99:0,39,255	0/0:39,3:42:98:0,18,255	0/0:46,0:46:99:0,138,255	0/0:2,0:2:79:0,6,72	0/0:29,0:29:99:0,87,255	0/0:35,0:35:99:0,105,255	./.:0,0:0:.:.	./.:0,0:0:.:.	1/1:0,2:2:79:72,6,0	./.:0,0:0:.:.	0/0:17,0:17:99:0,51,255	0/0:1,0:1:66:0,3,36
1	1598489	S1_1598489	G	A	.	PASS	XP_007160825.1hypothetical protein PHAVU_001G019800g	QualityScore=0.0;DP=1462;ANN=A	synonymous_variant	LOW	Phvul.001G019800	Phvul.001G019800.v2.1	transcript	Phvul.001G019800.1.v2.1	protein_coding	13/16	c.2238G>A	p.Val746Val	2823/3844	2238/3033	746/1010		GT:AD:DP:GQ:PL	0/1:3,2:5:99:57,0,93	1/0:8,12:20:99:255,0,228	1/1:0,17:17:99:255,51,0	./.:0,0:0:.:.	0/0:4,0:4:94:0,12,144	1/0:4,4:8:99:120,0,120	0/0:6,0:6:98:0,18,216	0/0:7,0:7:99:0,21,252	0/0:10,0:10:99:0,30,255	0/0:4,0:4:94:0,12,144	0/0:12,0:12:99:0,36,255	0/0:9,0:9:99:0,27,255	0/0:15,0:15:99:0,45,255	0/0:37,0:37:99:0,111,255	./.:0,0:0:.:.	0/1:16,13:29:99:255,0,255	0/0:21,0:21:99:0,63,255	0/0:5,0:5:96:0,15,180	0/0:11,0:11:99:0,33,255	0/0:10,0:10:99:0,30,255	./.:0,0:0:.:.	0/1:6,2:8:99:48,0,192	1/1:0,11:11:99:255,33,0	./.:0,0:0:.:.	0/0:11,0:11:99:0,33,255	0/0:9,0:9:99:0,27,255
1	1598490	S1_1598490	G	A	.	PASS	XP_007160825.1hypothetical protein PHAVU_001G019800g	QualityScore=0.0;DP=1599;ANN=A	missense_variant	MODERATE	Phvul.001G019800	Phvul.001G019800.v2.1	transcript	Phvul.001G019800.1.v2.1	protein_coding	13/16	c.2239G>A	p.Gly747Arg	2824/3844	2239/3033	747/1010		GT:AD:DP:GQ:PL	1/0:2,4:6:99:126,0,54	1/0:6,9:15:99:255,0,171	1/1:0,12:12:99:255,36,0	./.:0,0:0:.:.	0/0:8,0:8:99:0,24,255	0/0:12,1:13:67:0,4,255	0/0:9,0:9:99:0,27,255	0/0:3,0:3:88:0,9,108	0/0:19,0:19:99:0,57,255	0/0:8,0:8:99:0,24,255	0/0:10,0:10:99:0,30,255	0/0:22,0:22:99:0,66,255	0/0:15,0:15:99:0,45,255	0/0:41,0:41:99:0,123,255	0/0:3,0:3:88:0,9,108	0/1:23,9:32:99:228,0,255	0/0:31,0:31:99:0,93,255	0/0:4,0:4:94:0,12,144	0/0:8,0:8:99:0,24,255	0/0:17,0:17:99:0,51,255	./.:0,0:0:.:.	1/1:1,10:11:66:255,0,3	1/1:0,9:9:99:255,27,0	./.:0,0:0:.:.	0/0:12,0:12:99:0,36,255	0/0:13,0:13:99:0,39,255
1	1598512	S1_1598512	T	C	.	PASS	XP_007160825.1hypothetical protein PHAVU_001G019800g	QualityScore=0.0;DP=3203;ANN=C	missense_variant	MODERATE	Phvul.001G019800	Phvul.001G019800.v2.1	transcript	Phvul.001G019800.1.v2.1	protein_coding	13/16	c.2261T>C	p.Val754Ala	2846/3844	2261/3033	754/1010		GT:AD:DP:GQ:PL	0/1:6,5:11:99:147,0,183	1/0:18,24:42:99:255,0,255	1/1:0,28:28:99:255,84,0	./.:0,0:0:.:.	1/1:0,10:10:99:255,30,0	1/1:1,22:23:99:255,33,0	0/0:15,0:15:99:0,45,255	1/1:0,10:10:99:255,30,0	0/0:35,0:35:99:0,105,255	0/0:15,0:15:99:0,45,255	0/0:22,0:22:99:0,66,255	0/0:31,0:31:99:0,93,255	0/0:33,0:33:99:0,99,255	0/0:80,0:80:99:0,240,255	0/0:2,0:2:79:0,6,72	0/1:39,28:67:99:255,0,255	0/0:57,0:57:99:0,171,255	0/0:12,0:12:99:0,36,255	0/0:20,0:20:99:0,60,255	0/0:25,1:26:99:0,43,255	./.:0,0:0:.:.	1/1:0,19:19:99:255,57,0	1/1:0,21:21:99:255,63,0	./.:0,0:0:.:.	0/0:24,0:24:99:0,72,255	1/1:1,21:22:99:255,30,0
1	1598513	S1_1598513	T	C	.	PASS	XP_007160825.1hypothetical protein PHAVU_001G019800g	QualityScore=0.0;DP=1599;ANN=C	synonymous_variant	LOW	Phvul.001G019800	Phvul.001G019800.v2.1	transcript	Phvul.001G019800.1.v2.1	protein_coding	13/16	c.2262T>C	p.Val754Val	2847/3844	2262/3033	754/1010		GT:AD:DP:GQ:PL	1/0:2,4:6:99:126,0,54	1/0:6,9:15:99:255,0,171	1/1:0,12:12:99:255,36,0	./.:0,0:0:.:.	1/1:0,8:8:99:255,24,0	1/1:0,13:13:99:255,39,0	0/0:9,0:9:99:0,27,255	1/1:0,3:3:88:108,9,0	0/0:19,0:19:99:0,57,255	0/0:8,0:8:99:0,24,255	0/0:10,0:10:99:0,30,255	0/0:22,0:22:99:0,66,255	0/0:15,0:15:99:0,45,255	0/0:41,0:41:99:0,123,255	0/0:3,0:3:88:0,9,108	0/1:23,9:32:99:228,0,255	0/0:31,0:31:99:0,93,255	0/0:4,0:4:94:0,12,144	0/0:8,0:8:99:0,24,255	0/0:16,1:17:97:0,15,255	./.:0,0:0:.:.	1/1:0,11:11:99:255,33,0	1/1:0,9:9:99:255,27,0	./.:0,0:0:.:.	0/0:12,0:12:99:0,36,255	1/1:0,13:13:99:255,39,0
1	1598564	S1_1598564	C	T	.	PASS	XP_007160825.1hypothetical protein PHAVU_001G019800g	QualityScore=0.0;DP=3151;ANN=T	synonymous_variant	LOW	Phvul.001G019800	Phvul.001G019800.v2.1	transcript	Phvul.001G019800.1.v2.1	protein_coding	13/16	c.2313C>T	p.Ile771Ile	2898/3844	2313/3033	771/1010		GT:AD:DP:GQ:PL	0/0:11,0:11:99:0,33,255	0/0:40,0:40:99:0,120,255	0/0:28,0:28:99:0,84,255	./.:0,0:0:.:.	1/1:0,10:10:99:255,30,0	1/0:7,17:24:99:255,0,180	0/0:14,0:14:99:0,42,255	1/1:0,8:8:99:255,24,0	0/0:38,0:38:99:0,114,255	0/0:14,0:14:99:0,42,255	0/0:23,0:23:99:0,69,255	0/0:36,0:36:99:0,108,255	0/0:32,0:32:99:0,96,255	0/0:77,0:77:99:0,231,255	0/0:2,0:2:79:0,6,72	0/0:64,0:64:99:0,192,255	0/0:61,0:61:99:0,183,255	0/0:10,0:10:99:0,30,255	0/0:19,0:19:99:0,57,255	0/0:25,1:26:99:0,43,255	./.:0,0:0:.:.	0/1:12,8:20:99:228,0,255	0/0:21,0:21:99:0,63,255	./.:0,0:0:.:.	0/0:26,0:26:99:0,78,255	1/1:0,26:26:99:255,78,0
1	1626766	S1_1626766	C	T	.	PASS	XP_007160828.1hypothetical protein PHAVU_001G020000g	QualityScore=0.0;DP=1752;ANN=T	synonymous_variant	LOW	Phvul.001G020000	Phvul.001G020000.v2.1	transcript	Phvul.001G020000.1.v2.1	protein_coding	3/10	c.2373G>A	p.Leu791Leu	2480/3986	2373/3624	791/1207		GT:AD:DP:GQ:PL	0/0:6,1:7:96:15,0,195	1/0:9,15:24:99:255,0,252	1/1:0,12:12:99:255,36,0	./.:0,0:0:.:.	0/0:8,0:8:99:0,24,255	0/0:11,1:12:50:0,0,255	0/0:6,0:6:98:0,18,216	0/0:4,0:4:94:0,12,144	0/0:21,0:21:99:0,63,255	0/0:3,0:3:88:0,9,108	0/0:22,0:22:99:0,66,255	0/0:11,0:11:99:0,33,255	0/0:27,0:27:99:0,81,255	0/0:62,0:62:99:0,186,255	0/0:4,0:4:94:0,12,144	1/0:24,25:49:99:255,0,255	0/0:32,0:32:99:0,96,255	0/0:5,0:5:96:0,15,180	0/0:17,0:17:99:0,51,255	0/0:20,0:20:99:0,60,255	./.:0,0:0:.:.	1/1:1,7:8:93:228,0,12	1/1:0,24:24:99:255,72,0	./.:0,0:0:.:.	0/0:11,0:11:99:0,33,255	0/0:6,0:6:98:0,18,216
1	1628415	S1_1628415	T	C	.	PASS	XP_007160828.1hypothetical protein PHAVU_001G020000g	QualityScore=0.0;DP=2307;ANN=C	synonymous_variant	LOW	Phvul.001G020000	Phvul.001G020000.v2.1	transcript	Phvul.001G020000.1.v2.1	protein_coding	2/10	c.840A>G	p.Pro280Pro	947/3986	840/3624	280/1207		GT:AD:DP:GQ:PL	0/1:15,10:25:99:255,0,255	1/0:17,26:43:99:255,0,255	1/1:0,38:38:99:255,114,0	./.:0,0:0:.:.	0/0:3,0:3:88:0,9,108	0/0:5,0:5:96:0,15,180	0/0:8,0:8:99:0,24,255	0/0:2,0:2:79:0,6,72	0/0:13,0:13:99:0,39,255	0/0:7,0:7:99:0,21,252	0/0:24,0:24:99:0,72,255	0/0:28,0:28:99:0,84,255	0/0:26,0:26:99:0,78,255	0/0:103,0:103:99:0,255,255	0/0:13,0:13:99:0,39,255	1/0:42,42:84:99:255,0,255	0/0:59,0:59:99:0,177,255	0/0:4,0:4:94:0,12,144	0/0:14,0:14:99:0,42,255	0/0:25,0:25:99:0,75,255	./.:0,0:0:.:.	1/0:1,2:3:99:63,0,27	1/1:0,28:28:99:255,84,0	./.:0,0:0:.:.	0/0:23,0:23:99:0,69,255	0/0:11,0:11:99:0,33,255
1	1639053	S1_1639053	G	A	.	PASS	XP_007160830.1hypothetical protein PHAVU_001G020100g	QualityScore=0.0;DP=1147;ANN=A	intron_variant	MODIFIER	Phvul.001G020100	Phvul.001G020100.v2.1	transcript	Phvul.001G020100.1.v2.1	protein_coding	4/6	c.678+43G>A						GT:AD:DP:GQ:PL	0/1:4,2:6:99:54,0,126	0/1:7,5:12:99:144,0,216	1/1:0,16:16:99:255,48,0	./.:0,0:0:.:.	1/1:0,6:6:98:216,18,0	1/1:0,7:7:99:252,21,0	0/0:6,0:6:98:0,18,216	1/1:0,2:2:79:72,6,0	0/0:9,0:9:99:0,27,255	0/0:6,0:6:98:0,18,216	0/0:17,0:17:99:0,51,255	0/0:15,0:15:99:0,45,255	0/0:19,0:19:99:0,57,255	0/0:29,0:29:99:0,87,255	0/0:4,0:4:94:0,12,144	0/1:14,9:23:99:255,0,255	0/0:26,0:26:99:0,78,255	0/0:5,0:5:96:0,15,180	0/0:11,0:11:99:0,33,255	0/0:15,0:15:99:0,45,255	./.:0,0:0:.:.	1/1:0,3:3:88:108,9,0	1/1:0,5:5:96:180,15,0	./.:0,0:0:.:.	0/0:5,0:5:96:0,15,180	1/1:0,9:9:99:255,27,0
1	1639069	S1_1639069	A	C	.	PASS	XP_007160830.1hypothetical protein PHAVU_001G020100g	QualityScore=0.0;DP=1147;ANN=C	intron_variant	MODIFIER	Phvul.001G020100	Phvul.001G020100.v2.1	transcript	Phvul.001G020100.1.v2.1	protein_coding	4/6	c.678+59A>C						GT:AD:DP:GQ:PL	0/1:4,2:6:99:54,0,126	0/1:7,5:12:99:144,0,216	1/1:0,16:16:99:255,48,0	./.:0,0:0:.:.	0/0:6,0:6:98:0,18,216	0/0:7,0:7:99:0,21,252	0/0:6,0:6:98:0,18,216	0/0:2,0:2:79:0,6,72	0/0:9,0:9:99:0,27,255	0/0:6,0:6:98:0,18,216	0/0:17,0:17:99:0,51,255	0/0:15,0:15:99:0,45,255	0/0:19,0:19:99:0,57,255	0/0:29,0:29:99:0,87,255	0/0:4,0:4:94:0,12,144	0/1:14,9:23:99:255,0,255	0/0:26,0:26:99:0,78,255	0/0:5,0:5:96:0,15,180	0/0:11,0:11:99:0,33,255	0/0:15,0:15:99:0,45,255	./.:0,0:0:.:.	1/1:0,3:3:88:108,9,0	1/1:0,5:5:96:180,15,0	./.:0,0:0:.:.	0/0:5,0:5:96:0,15,180	0/0:9,0:9:99:0,27,255
1	1647124	S1_1647124	A	G	.	PASS	XP_007160831.1hypothetical protein PHAVU_001G020200g	QualityScore=0.0;DP=3495;ANN=G	missense_variant	MODERATE	Phvul.001G020200	Phvul.001G020200.v2.1	transcript	Phvul.001G020200.1.v2.1	protein_coding	4/7	c.609A>G	p.Ile203Met	690/1458	609/1209	203/402		GT:AD:DP:GQ:PL	1/0:7,10:17:99:255,0,201	1/0:10,23:33:99:255,0,255	1/1:0,11:11:99:255,33,0	./.:0,0:0:.:.	0/0:15,0:15:99:0,45,255	0/0:25,2:27:89:0,9,255	0/0:13,0:13:99:0,39,255	0/0:10,0:10:99:0,30,255	0/0:54,0:54:99:0,162,255	0/0:10,0:10:99:0,30,255	0/0:15,0:15:99:0,45,255	0/0:22,0:22:99:0,66,255	0/0:23,0:23:99:0,69,255	0/0:95,0:95:99:0,255,255	0/0:8,0:8:99:0,24,255	0/1:23,19:42:99:255,0,255	0/0:47,0:47:99:0,141,255	0/0:6,0:6:98:0,18,216	0/0:10,0:10:99:0,30,255	0/0:27,0:27:99:0,81,255	./.:0,0:0:.:.	0/1:17,11:28:99:255,0,255	1/1:0,31:31:99:255,93,0	./.:0,0:0:.:.	0/0:24,0:24:99:0,72,255	0/0:60,0:60:99:0,180,255
1	1647125	S1_1647125	A	G	.	PASS	XP_007160831.1hypothetical protein PHAVU_001G020200g	QualityScore=0.0;DP=1192;ANN=G	synonymous_variant	LOW	Phvul.001G020200	Phvul.001G020200.v2.1	transcript	Phvul.001G020200.1.v2.1	protein_coding	4/7	c.610A>G	p.Gly204Gly	691/1458	610/1209	204/402		GT:AD:DP:GQ:PL	0/1:5,2:7:99:51,0,159	0/1:6,6:12:99:180,0,180	1/1:0,7:7:99:252,21,0	./.:0,0:0:.:.	0/0:3,0:3:88:0,9,108	0/0:10,0:10:99:0,30,255	0/0:9,0:9:99:0,27,255	0/0:2,0:2:79:0,6,72	0/0:20,0:20:99:0,60,255	0/0:4,0:4:94:0,12,144	0/0:5,0:5:96:0,15,180	0/0:3,0:3:88:0,9,108	0/0:9,0:9:99:0,27,255	0/0:33,0:33:99:0,99,255	0/0:1,0:1:66:0,3,36	1/0:2,4:6:99:126,0,54	0/0:13,0:13:99:0,39,255	0/0:6,0:6:98:0,18,216	0/0:1,0:1:66:0,3,36	0/0:14,0:14:99:0,42,255	./.:0,0:0:.:.	1/0:2,6:8:99:192,0,48	1/1:0,14:14:99:255,42,0	./.:0,0:0:.:.	0/0:12,0:12:99:0,36,255	0/0:23,0:23:99:0,69,255
1	1647445	S1_1647445	T	C	.	PASS	XP_007160831.1hypothetical protein PHAVU_001G020200g	QualityScore=0.0;DP=1100;ANN=C	synonymous_variant	LOW	Phvul.001G020200	Phvul.001G020200.v2.1	transcript	Phvul.001G020200.1.v2.1	protein_coding	5/7	c.826T>C	p.Leu276Leu	907/1458	826/1209	276/402		GT:AD:DP:GQ:PL	0/0:3,0:3:88:0,9,108	0/1:8,7:15:99:207,0,243	1/1:0,9:9:99:255,27,0	./.:0,0:0:.:.	1/0:2,3:5:99:93,0,57	./.:0,0:0:.:.	0/0:2,0:2:79:0,6,72	./.:0,0:0:.:.	0/0:6,0:6:98:0,18,216	0/0:2,0:2:79:0,6,72	0/0:13,0:13:99:0,39,255	0/0:13,0:13:99:0,39,255	0/0:15,0:15:99:0,45,255	0/0:34,0:34:99:0,102,255	0/0:7,1:8:93:12,0,228	1/0:18,18:36:99:255,0,255	0/0:24,0:24:99:0,72,255	0/0:6,0:6:98:0,18,216	0/0:18,0:18:99:0,54,255	0/0:15,0:15:99:0,45,255	./.:0,0:0:.:.	1/1:0,1:1:66:36,3,0	1/1:0,5:5:96:180,15,0	./.:0,0:0:.:.	0/0:6,0:6:98:0,18,216	1/1:0,1:1:66:36,3,0
1	1647663	S1_1647663	C	T	.	PASS	XP_007160831.1hypothetical protein PHAVU_001G020200g	QualityScore=0.0;DP=1285;ANN=T	splice_region_variant&intron_variant	LOW	Phvul.001G020200	Phvul.001G020200.v2.1	transcript	Phvul.001G020200.1.v2.1	protein_coding	5/6	c.946-8C>T						GT:AD:DP:GQ:PL	0/1:3,1:4:99:24,0,96	0/1:9,6:15:99:171,0,255	1/1:0,18:18:99:255,54,0	./.:0,0:0:.:.	1/0:2,5:7:99:159,0,51	1/1:0,1:1:66:36,3,0	./.:0,0:0:.:.	./.:0,0:0:.:.	0/0:3,0:3:88:0,9,108	0/0:2,0:2:79:0,6,72	0/0:17,0:17:99:0,51,255	0/0:17,0:17:99:0,51,255	0/0:15,0:15:99:0,45,255	0/0:35,0:35:99:0,105,255	0/0:9,1:10:79:6,0,255	0/1:30,18:48:99:255,0,255	0/0:27,0:27:99:0,81,255	0/0:8,0:8:99:0,24,255	0/0:22,0:22:99:0,66,255	0/0:19,0:19:99:0,57,255	./.:0,0:0:.:.	./.:0,0:0:.:.	1/1:0,5:5:96:180,15,0	./.:0,0:0:.:.	0/0:6,0:6:98:0,18,216	1/1:0,2:2:79:72,6,0
1	1647716	S1_1647716	A	G	.	PASS	XP_007160831.1hypothetical protein PHAVU_001G020200g	QualityScore=0.0;DP=1285;ANN=G	missense_variant	MODERATE	Phvul.001G020200	Phvul.001G020200.v2.1	transcript	Phvul.001G020200.1.v2.1	protein_coding	6/7	c.991A>G	p.Lys331Glu	1072/1458	991/1209	331/402		GT:AD:DP:GQ:PL	0/0:4,0:4:94:0,12,144	0/0:15,0:15:99:0,45,255	0/0:18,0:18:99:0,54,255	./.:0,0:0:.:.	1/0:2,5:7:99:159,0,51	1/1:0,1:1:66:36,3,0	./.:0,0:0:.:.	./.:0,0:0:.:.	0/0:3,0:3:88:0,9,108	0/0:2,0:2:79:0,6,72	0/0:17,0:17:99:0,51,255	0/0:17,0:17:99:0,51,255	0/0:15,0:15:99:0,45,255	0/0:35,0:35:99:0,105,255	0/0:9,1:10:79:6,0,255	0/0:48,0:48:99:0,144,255	0/0:27,0:27:99:0,81,255	0/0:8,0:8:99:0,24,255	0/0:22,0:22:99:0,66,255	0/0:19,0:19:99:0,57,255	./.:0,0:0:.:.	./.:0,0:0:.:.	0/0:5,0:5:96:0,15,180	./.:0,0:0:.:.	0/0:6,0:6:98:0,18,216	1/1:0,2:2:79:72,6,0
1	1670120	S1_1670120	T	C	.	PASS	XP_007160834.1hypothetical protein PHAVU_001G020500g	QualityScore=0.0;DP=2375;ANN=C	upstream_gene_variant	MODIFIER	Phvul.001G020501	Phvul.001G020501.v2.1	transcript	Phvul.001G020501.1.v2.1	protein_coding		c.-4255A>G					3157	GT:AD:DP:GQ:PL	0/1:18,5:23:99:110,0,255	0/1:16,15:31:99:255,0,255	1/1:0,26:26:99:255,78,0	./.:0,0:0:.:.	1/1:0,3:3:88:108,9,0	1/1:0,8:8:99:255,24,0	0/0:8,0:8:99:0,24,255	1/1:0,6:6:98:216,18,0	0/0:17,0:17:99:0,51,255	0/0:9,0:9:99:0,27,255	0/0:30,0:30:99:0,90,255	0/0:36,0:36:99:0,108,255	0/0:46,0:46:99:0,138,255	0/0:77,0:77:99:0,231,255	0/0:9,0:9:99:0,27,255	0/1:40,21:61:99:255,0,255	0/0:35,0:35:99:0,105,255	0/0:3,0:3:88:0,9,108	0/0:33,0:33:99:0,99,255	0/0:35,0:35:99:0,105,255	./.:0,0:0:.:.	1/1:0,6:6:98:216,18,0	1/1:0,14:14:99:255,42,0	./.:0,0:0:.:.	0/0:17,0:17:99:0,51,255	1/1:0,17:17:99:255,51,0
1	1685616	S1_1685616	T	A	.	PASS	XP_007160838.1hypothetical protein PHAVU_001G020900g	QualityScore=0.0;DP=1978;ANN=A	upstream_gene_variant	MODIFIER	Phvul.001G020900	Phvul.001G020900.v2.1	transcript	Phvul.001G020900.1.v2.1	protein_coding		c.-5273A>T					4772	GT:AD:DP:GQ:PL	0/0:16,0:16:99:0,48,255	0/0:27,0:27:99:0,81,255	0/0:12,0:12:99:0,36,255	./.:0,0:0:.:.	1/1:0,6:6:98:216,18,0	1/0:2,4:6:99:126,0,54	0/0:2,0:2:79:0,6,72	1/1:0,4:4:94:144,12,0	0/0:20,0:20:99:0,60,255	0/0:12,0:12:99:0,36,255	0/0:22,0:22:99:0,66,255	0/0:25,0:25:99:0,75,255	0/0:12,0:12:99:0,36,255	0/0:54,0:54:99:0,162,255	0/0:4,0:4:94:0,12,144	0/0:41,0:41:99:0,123,255	0/0:39,0:39:99:0,117,255	0/0:5,0:5:96:0,15,180	0/0:8,0:8:99:0,24,255	0/0:21,0:21:99:0,63,255	./.:0,0:0:.:.	0/0:6,1:7:96:15,0,195	0/0:16,0:16:99:0,48,255	./.:0,0:0:.:.	0/0:12,0:12:99:0,36,255	1/1:0,6:6:98:216,18,0
1	1692508	S1_1692508	G	A	.	PASS	XP_007160840.1hypothetical protein PHAVU_001G021100g	QualityScore=0.0;DP=1184;ANN=A	synonymous_variant	LOW	Phvul.001G021100	Phvul.001G021100.v2.1	transcript	Phvul.001G021100.1.v2.1	protein_coding	5/7	c.486G>A	p.Ser162Ser	718/1650	486/1098	162/365		GT:AD:DP:GQ:PL	0/0:8,0:8:99:0,24,255	1/0:5,12:17:99:255,0,129	1/1:0,9:9:99:255,27,0	./.:0,0:0:.:.	1/1:0,7:7:99:252,21,0	1/1:0,9:9:99:255,27,0	0/0:7,0:7:99:0,21,252	1/1:0,3:3:88:108,9,0	0/0:11,0:11:99:0,33,255	0/0:6,0:6:98:0,18,216	0/0:14,0:14:99:0,42,255	0/0:13,0:13:99:0,39,255	0/0:14,0:14:99:0,42,255	0/0:34,0:34:99:0,102,255	0/0:4,0:4:94:0,12,144	1/0:16,17:33:99:255,0,255	0/0:17,0:17:99:0,51,255	0/0:7,0:7:99:0,21,252	0/0:6,0:6:98:0,18,216	0/0:5,0:5:96:0,15,180	./.:0,0:0:.:.	1/1:0,8:8:99:255,24,0	1/1:0,14:14:99:255,42,0	./.:0,0:0:.:.	0/0:10,0:10:99:0,30,255	1/1:1,12:13:67:255,4,0
1	1692509	S1_1692509	G	A	.	PASS	XP_007160840.1hypothetical protein PHAVU_001G021100g	QualityScore=0.0;DP=1267;ANN=A	synonymous_variant	LOW	Phvul.001G021100	Phvul.001G021100.v2.1	transcript	Phvul.001G021100.1.v2.1	protein_coding	5/7	c.487G>A	p.Met163Met	719/1650	487/1098	163/365		GT:AD:DP:GQ:PL	0/1:6,3:9:99:81,0,189	1/0:5,12:17:99:255,0,129	1/1:0,8:8:99:255,24,0	./.:0,0:0:.:.	1/1:0,4:4:94:144,12,0	1/1:0,10:10:99:255,30,0	0/0:5,0:5:96:0,15,180	1/1:0,5:5:96:180,15,0	0/0:19,0:19:99:0,57,255	0/0:2,0:2:79:0,6,72	0/0:19,0:19:99:0,57,255	0/0:8,0:8:99:0,24,255	0/0:22,0:22:99:0,66,255	0/0:50,0:50:99:0,150,255	0/0:1,0:1:66:0,3,36	0/1:13,12:25:99:255,0,255	0/0:24,0:24:99:0,72,255	0/0:1,0:1:66:0,3,36	0/0:13,0:13:99:0,39,255	0/0:11,0:11:99:0,33,255	./.:0,0:0:.:.	1/1:0,1:1:66:36,3,0	1/1:0,7:7:99:252,21,0	./.:0,0:0:.:.	0/0:13,0:13:99:0,39,255	1/1:0,20:20:99:255,60,0
1	1692574	S1_1692574	T	C	.	PASS	XP_007160840.1hypothetical protein PHAVU_001G021100g	QualityScore=0.0;DP=2495;ANN=C	synonymous_variant	LOW	Phvul.001G021100	Phvul.001G021100.v2.1	transcript	Phvul.001G021100.1.v2.1	protein_coding	5/7	c.552T>C	p.Val184Val	784/1650	552/1098	184/365		GT:AD:DP:GQ:PL	0/1:14,3:17:99:57,0,255	1/0:12,22:34:99:255,0,255	1/1:0,17:17:99:255,51,0	./.:0,0:0:.:.	1/1:0,12:12:99:255,36,0	1/1:0,17:17:99:255,51,0	0/0:12,0:12:99:0,36,255	1/1:0,5:5:96:180,15,0	0/0:31,0:31:99:0,93,255	0/0:9,0:9:99:0,27,255	0/0:34,0:34:99:0,102,255	0/0:24,0:24:99:0,72,255	0/0:30,0:30:99:0,90,255	0/0:81,0:81:99:0,244,255	0/0:5,0:5:96:0,15,180	0/1:33,31:64:99:255,0,255	0/0:37,0:37:99:0,111,255	0/0:8,0:8:99:0,24,255	0/0:17,0:17:99:0,51,255	0/0:21,0:21:99:0,63,255	./.:0,0:0:.:.	1/1:0,8:8:99:255,24,0	1/1:0,22:22:99:255,66,0	./.:0,0:0:.:.	0/0:23,0:23:99:0,69,255	1/1:1,33:34:99:255,67,0
1	1700500	S1_1700500	A	T	.	PASS	XP_007160841.1hypothetical protein PHAVU_001G021200g	QualityScore=0.0;DP=1253;ANN=T	5_prime_UTR_premature_start_codon_gain_variant	LOW	Phvul.001G021200	Phvul.001G021200.v2.1	transcript	Phvul.001G021200.1.v2.1	protein_coding	2/10	c.-82A>T						GT:AD:DP:GQ:PL	0/0:7,0:7:99:0,21,252	0/1:6,4:10:99:114,0,186	1/0:6,10:16:99:255,0,168	./.:0,0:0:.:.	0/0:2,0:2:79:0,6,72	0/0:11,0:11:99:0,33,255	0/0:7,1:8:93:12,0,228	0/0:8,0:8:99:0,24,255	0/0:18,0:18:99:0,54,255	0/0:6,0:6:98:0,18,216	0/1:12,3:15:99:63,0,255	0/1:15,4:19:99:87,0,255	0/0:12,0:12:99:0,36,255	0/1:27,9:36:99:216,0,255	0/0:2,0:2:79:0,6,72	0/0:39,3:42:98:0,18,255	0/1:22,4:26:99:66,0,255	0/0:2,0:2:79:0,6,72	0/0:7,0:7:99:0,21,252	0/0:14,1:15:89:0,9,255	./.:0,0:0:.:.	0/0:14,0:14:99:0,42,255	0/0:10,0:10:99:0,30,255	./.:0,0:0:.:.	0/1:4,1:5:99:21,0,129	0/0:7,0:7:99:0,21,252
1	1700527	S1_1700527	G	T	.	PASS	XP_007160841.1hypothetical protein PHAVU_001G021200g	QualityScore=0.0;DP=1253;ANN=T	5_prime_UTR_variant	MODIFIER	Phvul.001G021200	Phvul.001G021200.v2.1	transcript	Phvul.001G021200.1.v2.1	protein_coding	2/10	c.-55G>T					55	GT:AD:DP:GQ:PL	0/0:7,0:7:99:0,21,252	0/0:10,0:10:99:0,30,255	0/0:16,0:16:99:0,48,255	./.:0,0:0:.:.	0/1:1,1:2:99:30,0,30	1/0:3,8:11:99:255,0,75	0/0:8,0:8:99:0,24,255	1/1:0,8:8:99:255,24,0	0/0:18,0:18:99:0,54,255	0/0:6,0:6:98:0,18,216	0/0:15,0:15:99:0,45,255	0/0:19,0:19:99:0,57,255	0/0:12,0:12:99:0,36,255	0/0:36,0:36:99:0,108,255	0/0:2,0:2:79:0,6,72	0/0:42,0:42:99:0,126,255	0/0:26,0:26:99:0,78,255	0/0:2,0:2:79:0,6,72	0/0:7,0:7:99:0,21,252	0/0:15,0:15:99:0,45,255	./.:0,0:0:.:.	0/1:9,5:14:99:138,0,255	0/0:10,0:10:99:0,30,255	./.:0,0:0:.:.	0/0:5,0:5:96:0,15,180	1/1:0,7:7:99:252,21,0
1	1719302	S1_1719302	A	T	.	PASS	XP_007160843.1hypothetical protein PHAVU_001G021400g	QualityScore=0.0;DP=1660;ANN=T	synonymous_variant	LOW	Phvul.001G021400	Phvul.001G021400.v2.1	transcript	Phvul.001G021400.1.v2.1	protein_coding	2/12	c.609A>T	p.Thr203Thr	1101/2540	609/1752	203/583		GT:AD:DP:GQ:PL	0/1:8,3:11:99:75,0,255	0/1:11,8:19:99:231,0,255	1/1:0,11:11:99:255,33,0	./.:0,0:0:.:.	0/0:7,0:7:99:0,21,252	0/0:13,1:14:80:0,6,255	0/0:4,0:4:94:0,12,144	0/0:4,0:4:94:0,12,144	0/0:13,0:13:99:0,39,255	0/0:7,0:7:99:0,21,252	0/0:25,0:25:99:0,75,255	0/0:20,0:20:99:0,60,255	0/0:28,0:28:99:0,84,255	0/0:42,0:42:99:0,126,255	0/0:7,0:7:99:0,21,252	0/1:24,19:43:99:255,0,255	0/0:32,0:32:99:0,96,255	0/0:6,0:6:98:0,18,216	0/0:23,0:23:99:0,69,255	0/0:23,0:23:99:0,69,255	./.:0,0:0:.:.	0/1:2,1:3:99:27,0,63	1/1:0,12:12:99:255,36,0	./.:0,0:0:.:.	0/0:8,0:8:99:0,24,255	0/0:13,0:13:99:0,39,255
1	1719411	S1_1719411	A	G	.	PASS	XP_007160843.1hypothetical protein PHAVU_001G021400g	QualityScore=0.0;DP=1763;ANN=G	missense_variant	MODERATE	Phvul.001G021400	Phvul.001G021400.v2.1	transcript	Phvul.001G021400.1.v2.1	protein_coding	2/12	c.718A>G	p.Lys240Glu	1210/2540	718/1752	240/583		GT:AD:DP:GQ:PL	0/0:8,1:9:88:9,0,255	0/1:14,8:22:99:222,0,255	1/1:0,11:11:99:255,33,0	./.:0,0:0:.:.	0/0:6,0:6:98:0,18,216	0/0:10,0:10:99:0,30,255	0/0:3,0:3:88:0,9,108	0/0:5,0:5:96:0,15,180	0/0:17,0:17:99:0,51,255	0/0:6,0:6:98:0,18,216	0/0:24,0:24:99:0,72,255	0/0:23,0:23:99:0,69,255	0/0:27,0:27:99:0,81,255	0/0:47,0:47:99:0,141,255	0/0:6,0:6:98:0,18,216	1/0:23,24:47:99:255,0,255	0/0:30,0:30:99:0,90,255	0/0:6,0:6:98:0,18,216	0/0:19,0:19:99:0,57,255	0/0:28,0:28:99:0,84,255	./.:0,0:0:.:.	0/1:2,1:3:99:27,0,63	1/1:0,14:14:99:255,42,0	./.:0,0:0:.:.	0/0:6,0:6:98:0,18,216	0/0:14,0:14:99:0,42,255
1	1719434	S1_1719434	G	A	.	PASS	XP_007160843.1hypothetical protein PHAVU_001G021400g	QualityScore=0.0;DP=1763;ANN=A	synonymous_variant	LOW	Phvul.001G021400	Phvul.001G021400.v2.1	transcript	Phvul.001G021400.1.v2.1	protein_coding	2/12	c.741G>A	p.Gly247Gly	1233/2540	741/1752	247/583		GT:AD:DP:GQ:PL	0/0:8,1:9:88:9,0,255	0/1:14,8:22:99:222,0,255	1/1:0,11:11:99:255,33,0	./.:0,0:0:.:.	0/0:6,0:6:98:0,18,216	0/0:10,0:10:99:0,30,255	0/0:3,0:3:88:0,9,108	0/0:5,0:5:96:0,15,180	0/0:17,0:17:99:0,51,255	0/0:6,0:6:98:0,18,216	0/0:24,0:24:99:0,72,255	0/0:23,0:23:99:0,69,255	0/0:27,0:27:99:0,81,255	0/0:47,0:47:99:0,141,255	0/0:6,0:6:98:0,18,216	1/0:23,24:47:99:255,0,255	0/0:30,0:30:99:0,90,255	0/0:6,0:6:98:0,18,216	0/0:19,0:19:99:0,57,255	0/0:28,0:28:99:0,84,255	./.:0,0:0:.:.	0/1:2,1:3:99:27,0,63	1/1:0,14:14:99:255,42,0	./.:0,0:0:.:.	0/0:6,0:6:98:0,18,216	0/0:14,0:14:99:0,42,255
1	1783275	S1_1783275	C	T	.	PASS	XP_007160847.1hypothetical protein PHAVU_001G021800g	QualityScore=0.0;DP=3910;ANN=T	synonymous_variant	LOW	Phvul.001G021800	Phvul.001G021800.v2.1	transcript	Phvul.001G021800.1.v2.1	protein_coding	1/5	c.70C>T	p.Leu24Leu	165/2085	70/1785	24/594		GT:AD:DP:GQ:PL	0/0:17,2:19:96:15,0,255	1/0:10,15:25:99:255,0,255	1/1:0,29:29:99:255,87,0	./.:0,0:0:.:.	1/1:0,9:9:99:255,27,0	1/1:0,33:33:99:255,99,0	0/0:27,0:27:99:0,81,255	1/1:0,19:19:99:255,57,0	0/0:52,0:52:99:0,156,255	0/0:29,0:29:99:0,87,255	0/0:32,0:32:99:0,96,255	0/0:28,0:28:99:0,84,255	0/0:34,0:34:99:0,102,255	0/0:117,0:117:99:0,255,255	0/0:19,0:19:99:0,57,255	0/1:42,38:80:99:255,0,255	0/0:47,0:47:99:0,141,255	0/0:6,0:6:98:0,18,216	0/0:29,0:29:99:0,87,255	0/0:28,0:28:99:0,84,255	./.:0,0:0:.:.	1/1:0,16:16:99:255,48,0	1/1:0,43:43:99:255,129,0	./.:0,0:0:.:.	0/0:36,0:36:99:0,108,255	1/1:0,34:34:99:255,102,0
1	1783276	S1_1783276	T	C	.	PASS	XP_007160847.1hypothetical protein PHAVU_001G021800g	QualityScore=0.0;DP=2544;ANN=C	missense_variant	MODERATE	Phvul.001G021800	Phvul.001G021800.v2.1	transcript	Phvul.001G021800.1.v2.1	protein_coding	1/5	c.71T>C	p.Leu24Pro	166/2085	71/1785	24/594		GT:AD:DP:GQ:PL	0/1:9,3:12:99:72,0,255	0/1:13,4:17:99:93,0,255	0/0:17,0:17:99:0,51,255	./.:0,0:0:.:.	0/0:6,0:6:98:0,18,216	0/0:18,0:18:99:0,54,255	0/1:11,8:19:99:231,0,255	0/0:12,0:12:99:0,36,255	0/1:18,16:34:99:255,0,255	0/1:12,6:18:99:162,0,255	1/0:9,16:25:99:255,0,249	1/0:8,9:17:99:255,0,237	0/1:14,9:23:99:255,0,255	0/1:46,26:72:99:255,0,255	0/1:7,6:13:99:177,0,213	0/1:36,21:57:99:255,0,255	1/0:14,17:31:99:255,0,255	1/0:2,4:6:99:126,0,54	0/1:12,7:19:99:195,0,255	1/0:7,11:18:99:255,0,198	./.:0,0:0:.:.	0/0:10,0:10:99:0,30,255	0/0:30,0:30:99:0,90,255	./.:0,0:0:.:.	0/1:13,12:25:99:255,0,255	0/0:25,0:25:99:0,75,255
1	1794547	S1_1794547	A	T	.	PASS	XP_007160848.1hypothetical protein PHAVU_001G021900g	QualityScore=0.0;DP=1519;ANN=T	synonymous_variant	LOW	Phvul.001G021900	Phvul.001G021900.v2.1	transcript	Phvul.001G021900.1.v2.1	protein_coding	3/3	c.1362A>T	p.Val454Val	1631/3468	1362/3135	454/1044		GT:AD:DP:GQ:PL	0/1:4,4:8:99:120,0,120	1/0:9,12:21:99:255,0,255	1/1:0,7:7:99:252,21,0	./.:0,0:0:.:.	1/1:0,13:13:99:255,39,0	1/1:0,16:16:99:255,48,0	0/0:9,0:9:99:0,27,255	1/1:0,6:6:98:216,18,0	0/0:16,0:16:99:0,48,255	0/0:6,0:6:98:0,18,216	0/0:9,0:9:99:0,27,255	0/0:9,0:9:99:0,27,255	0/0:18,0:18:99:0,54,255	0/0:57,0:57:99:0,171,255	0/0:9,0:9:99:0,27,255	0/1:22,14:36:99:255,0,255	0/0:18,0:18:99:0,54,255	0/0:2,0:2:79:0,6,72	0/0:8,0:8:99:0,24,255	0/0:18,0:18:99:0,54,255	./.:0,0:0:.:.	1/1:0,10:10:99:255,30,0	1/1:0,11:11:99:255,33,0	./.:0,0:0:.:.	0/0:21,0:21:99:0,63,255	1/1:0,14:14:99:255,42,0
1	1794601	S1_1794601	A	T	.	PASS	XP_007160848.1hypothetical protein PHAVU_001G021900g	QualityScore=0.0;DP=3155;ANN=T	synonymous_variant	LOW	Phvul.001G021900	Phvul.001G021900.v2.1	transcript	Phvul.001G021900.1.v2.1	protein_coding	3/3	c.1416A>T	p.Leu472Leu	1685/3468	1416/3135	472/1044		GT:AD:DP:GQ:PL	0/1:4,4:8:99:120,0,120	1/0:9,12:21:99:255,0,255	1/1:0,7:7:99:252,21,0	./.:0,0:0:.:.	1/1:0,23:23:99:255,69,0	1/1:0,42:42:99:255,126,0	0/0:24,0:24:99:0,72,255	1/1:0,17:17:99:255,51,0	0/0:65,0:65:99:0,195,255	0/0:16,0:16:99:0,48,255	0/0:10,0:10:99:0,30,255	0/0:9,0:9:99:0,27,255	0/0:31,0:31:99:0,93,255	0/0:57,0:57:99:0,171,255	0/0:9,0:9:99:0,27,255	0/1:22,14:36:99:255,0,255	0/0:18,0:18:99:0,54,255	0/0:12,0:12:99:0,36,255	0/0:15,0:15:99:0,45,255	0/0:20,0:20:99:0,60,255	./.:0,0:0:.:.	1/1:0,20:20:99:255,60,0	1/1:0,25:25:99:255,75,0	./.:0,0:0:.:.	0/0:21,0:21:99:0,63,255	1/1:0,41:41:99:255,123,0
1	1795456	S1_1795456	A	T	.	PASS	XP_007160848.1hypothetical protein PHAVU_001G021900g	QualityScore=0.0;DP=3703;ANN=T	synonymous_variant	LOW	Phvul.001G021900	Phvul.001G021900.v2.1	transcript	Phvul.001G021900.1.v2.1	protein_coding	3/3	c.2271A>T	p.Val757Val	2540/3468	2271/3135	757/1044		GT:AD:DP:GQ:PL	0/1:19,8:27:99:207,0,255	1/0:12,22:34:99:255,0,255	1/1:0,27:27:99:255,81,0	./.:0,0:0:.:.	1/1:0,8:8:99:255,24,0	1/1:0,21:21:99:255,63,0	0/0:12,0:12:99:0,36,255	1/1:0,14:14:99:255,42,0	0/0:34,0:34:99:0,102,255	0/0:23,0:23:99:0,69,255	0/0:49,0:49:99:0,147,255	0/0:47,0:47:99:0,141,255	0/0:21,0:21:99:0,63,255	0/0:6384,2:6386:99:0,255,255	0/0:18,0:18:99:0,54,255	0/1:42,30:72:99:255,0,255	0/0:56,0:56:99:0,168,255	0/0:10,0:10:99:0,30,255	0/0:20,0:20:99:0,60,255	0/0:51,0:51:99:0,153,255	./.:0,0:0:.:.	1/1:0,9:9:99:255,27,0	1/1:0,21:21:99:255,63,0	./.:0,0:0:.:.	0/0:51,1:52:99:0,120,255	1/1:0,31:31:99:255,93,0
1	1795457	S1_1795457	A	T	.	PASS	XP_007160848.1hypothetical protein PHAVU_001G021900g	QualityScore=0.0;DP=1601;ANN=T	stop_gained	HIGH	Phvul.001G021900	Phvul.001G021900.v2.1	transcript	Phvul.001G021900.1.v2.1	protein_coding	3/3	c.2272A>T	p.Gln758*	2541/3468	2272/3135	758/1044		GT:AD:DP:GQ:PL	0/1:6,5:11:99:147,0,183	1/0:7,15:22:99:255,0,186	1/1:0,17:17:99:255,51,0	./.:0,0:0:.:.	1/1:0,4:4:94:144,12,0	1/1:0,15:15:99:255,45,0	0/0:3,0:3:88:0,9,108	1/1:0,5:5:96:180,15,0	0/0:17,0:17:99:0,51,255	0/0:7,0:7:99:0,21,252	0/0:28,0:28:99:0,84,255	0/0:13,0:13:99:0,39,255	0/0:16,0:16:99:0,48,255	0/0:57,0:57:99:0,171,255	0/0:6,0:6:98:0,18,216	0/1:22,15:37:99:255,0,255	0/0:20,0:20:99:0,60,255	./.:0,0:0:.:.	0/0:8,0:8:99:0,24,255	0/0:25,0:25:99:0,75,255	./.:0,0:0:.:.	1/1:0,2:2:79:72,6,0	1/1:0,8:8:99:255,24,0	./.:0,0:0:.:.	0/0:14,1:15:89:0,9,255	1/1:0,10:10:99:255,30,0
1	1795759	S1_1795759	T	A	.	PASS	XP_007160848.1hypothetical protein PHAVU_001G021900g	QualityScore=0.0;DP=1348;ANN=A	synonymous_variant	LOW	Phvul.001G021900	Phvul.001G021900.v2.1	transcript	Phvul.001G021900.1.v2.1	protein_coding	3/3	c.2574T>A	p.Thr858Thr	2843/3468	2574/3135	858/1044		GT:AD:DP:GQ:PL	0/0:6,1:7:96:15,0,195	1/0:8,10:18:99:255,0,234	1/1:0,9:9:99:255,27,0	./.:0,0:0:.:.	1/1:0,2:2:79:72,6,0	1/1:0,12:12:99:255,36,0	0/0:8,0:8:99:0,24,255	1/1:0,14:14:99:255,42,0	0/0:9,0:9:99:0,27,255	0/0:4,0:4:94:0,12,144	0/0:19,0:19:99:0,57,255	0/0:16,0:16:99:0,48,255	0/0:15,0:15:99:0,45,255	0/0:38,0:38:99:0,114,255	0/0:4,0:4:94:0,12,144	0/1:18,9:27:99:243,0,255	0/0:17,0:17:99:0,51,255	0/0:4,0:4:94:0,12,144	0/0:10,0:10:99:0,30,255	0/0:16,0:16:99:0,48,255	./.:0,0:0:.:.	1/1:0,5:5:96:180,15,0	1/1:0,13:13:99:255,39,0	./.:0,0:0:.:.	0/0:9,0:9:99:0,27,255	1/1:0,14:14:99:255,42,0
1	1847073	S1_1847073	A	T	.	PASS	XP_007160856.1hypothetical protein PHAVU_001G022400g	QualityScore=0.0;DP=3477;ANN=T	downstream_gene_variant	MODIFIER	Phvul.001G022400	Phvul.001G022400.v2.1	transcript	Phvul.001G022400.1.v2.1	protein_coding		c.*4727T>A					4723	GT:AD:DP:GQ:PL	0/1:12,7:19:99:195,0,255	0/1:22,21:43:99:255,0,255	1/1:0,47:47:99:255,141,0	./.:0,0:0:.:.	1/1:0,8:8:99:255,24,0	1/1:0,13:13:99:255,39,0	0/0:14,0:14:99:0,42,255	1/1:0,18:18:99:255,54,0	0/0:49,1:50:99:0,114,255	0/0:12,0:12:99:0,36,255	0/0:34,0:34:99:0,102,255	0/0:40,0:40:99:0,120,255	0/0:42,0:42:99:0,126,255	0/0:96,0:96:99:0,255,255	0/0:22,0:22:99:0,66,255	0/1:34,32:66:99:255,0,255	0/0:58,0:58:99:0,174,255	0/0:2,0:2:79:0,6,72	0/0:39,0:39:99:0,117,255	0/0:46,0:46:99:0,138,255	./.:0,0:0:.:.	1/1:0,14:14:99:255,42,0	1/1:0,24:24:99:255,72,0	./.:0,0:0:.:.	0/0:26,1:27:99:0,46,255	1/1:0,46:46:99:255,138,0
1	1847077	S1_1847077	A	T	.	PASS	XP_007160856.1hypothetical protein PHAVU_001G022400g	QualityScore=0.0;DP=3699;ANN=T	downstream_gene_variant	MODIFIER	Phvul.001G022400	Phvul.001G022400.v2.1	transcript	Phvul.001G022400.1.v2.1	protein_coding		c.*4723T>A					4719	GT:AD:DP:GQ:PL	0/1:17,6:23:99:147,0,255	1/0:23,27:50:99:255,0,255	1/1:0,42:42:99:255,126,0	./.:0,0:0:.:.	1/1:0,7:7:99:252,21,0	1/1:0,17:17:99:255,51,0	0/0:20,0:20:99:0,60,255	1/1:0,14:14:99:255,42,0	0/0:58,0:58:99:0,174,255	0/0:11,0:11:99:0,33,255	0/0:34,0:34:99:0,102,255	0/0:43,0:43:99:0,129,255	0/0:42,0:42:99:0,126,255	0/0:106,0:106:99:0,255,255	0/0:22,0:22:99:0,66,255	0/1:35,32:67:99:255,0,255	0/0:63,0:63:99:0,189,255	0/0:2,0:2:79:0,6,72	0/0:44,0:44:99:0,132,255	0/0:46,0:46:99:0,138,255	./.:0,0:0:.:.	1/1:0,15:15:99:255,45,0	1/1:0,24:24:99:255,72,0	./.:0,0:0:.:.	0/0:29,1:30:99:0,54,255	1/1:0,47:47:99:255,141,0
1	1857145	S1_1857145	A	T	.	PASS	XP_007160856.1hypothetical protein PHAVU_001G022400g	QualityScore=0.0;DP=1316;ANN=T	missense_variant	MODERATE	Phvul.001G022400	Phvul.001G022400.v2.1	transcript	Phvul.001G022400.1.v2.1	protein_coding	1/5	c.253T>A	p.Leu85Met	272/2762	253/2739	85/912		GT:AD:DP:GQ:PL	0/0:7,1:8:93:12,0,228	1/0:5,10:15:99:255,0,135	1/1:0,9:9:99:255,27,0	./.:0,0:0:.:.	1/1:0,4:4:94:144,12,0	1/1:0,16:16:99:255,48,0	0/0:9,0:9:99:0,27,255	1/1:0,12:12:99:255,36,0	0/0:20,0:20:99:0,60,255	0/0:3,0:3:88:0,9,108	0/0:18,0:18:99:0,54,255	0/0:14,0:14:99:0,42,255	0/0:13,0:13:99:0,39,255	0/0:34,0:34:99:0,102,255	0/0:3,0:3:88:0,9,108	0/1:23,15:38:99:255,0,255	0/0:19,0:19:99:0,57,255	0/0:3,0:3:88:0,9,108	0/0:10,0:10:99:0,30,255	0/0:14,0:14:99:0,42,255	./.:0,0:0:.:.	1/0:4,6:10:99:186,0,114	1/1:0,7:7:99:252,21,0	./.:0,0:0:.:.	0/0:9,0:9:99:0,27,255	1/1:0,17:17:99:255,51,0
1	1857146	S1_1857146	A	T	.	PASS	XP_007160856.1hypothetical protein PHAVU_001G022400g	QualityScore=0.0;DP=1272;ANN=T	synonymous_variant	LOW	Phvul.001G022400	Phvul.001G022400.v2.1	transcript	Phvul.001G022400.1.v2.1	protein_coding	1/5	c.252T>A	p.Ala84Ala	271/2762	252/2739	84/912		GT:AD:DP:GQ:PL	0/1:7,3:10:99:78,0,222	0/1:11,6:17:99:165,0,255	1/1:0,7:7:99:252,21,0	./.:0,0:0:.:.	1/1:0,4:4:94:144,12,0	1/1:0,8:8:99:255,24,0	0/0:4,0:4:94:0,12,144	1/1:0,6:6:98:216,18,0	0/0:19,0:19:99:0,57,255	0/0:6,0:6:98:0,18,216	0/0:28,0:28:99:0,84,255	0/0:12,0:12:99:0,36,255	0/0:10,0:10:99:0,30,255	0/0:31,0:31:99:0,93,255	0/0:5,0:5:96:0,15,180	0/1:14,6:20:99:156,0,255	0/0:17,0:17:99:0,51,255	0/0:4,0:4:94:0,12,144	0/0:5,0:5:96:0,15,180	0/0:15,0:15:99:0,45,255	./.:0,0:0:.:.	1/1:0,6:6:98:216,18,0	1/1:0,6:6:98:216,18,0	./.:0,0:0:.:.	0/0:9,0:9:99:0,27,255	1/1:0,18:18:99:255,54,0
1	1872292	S1_1872292	G	A	.	PASS	XP_007160859.1hypothetical protein PHAVU_001G022700g	QualityScore=0.0;DP=1117;ANN=A	upstream_gene_variant	MODIFIER	Phvul.001G022700	Phvul.001G022700.v2.1	transcript	Phvul.001G022700.1.v2.1	protein_coding		c.-5139G>A					4815	GT:AD:DP:GQ:PL	1/0:1,1:2:99:30,0,30	1/0:2,7:9:99:225,0,45	1/1:0,8:8:99:255,24,0	./.:0,0:0:.:.	1/1:0,6:6:98:216,18,0	1/1:0,12:12:99:255,36,0	1/1:0,1:1:66:36,3,0	1/1:0,8:8:99:255,24,0	0/0:15,0:15:99:0,45,255	0/0:5,0:5:96:0,15,180	0/0:6,0:6:98:0,18,216	0/0:4,0:4:94:0,12,144	0/0:8,0:8:99:0,24,255	0/0:30,0:30:99:0,90,255	0/0:3,0:3:88:0,9,108	0/1:19,5:24:99:107,0,255	0/0:19,0:19:99:0,57,255	0/0:2,0:2:79:0,6,72	0/0:7,0:7:99:0,21,252	0/0:11,0:11:99:0,33,255	./.:0,0:0:.:.	1/1:0,2:2:79:72,6,0	1/1:0,2:2:79:72,6,0	./.:0,0:0:.:.	0/0:7,0:7:99:0,21,252	1/1:0,15:15:99:255,45,0
1	1878731	S1_1878731	C	G	.	PASS	XP_007160859.1hypothetical protein PHAVU_001G022700g	QualityScore=0.0;DP=1213;ANN=G	synonymous_variant	LOW	Phvul.001G022700	Phvul.001G022700.v2.1	transcript	Phvul.001G022700.1.v2.1	protein_coding	4/9	c.927C>G	p.Gly309Gly	1251/2939	927/1842	309/613		GT:AD:DP:GQ:PL	0/1:5,4:9:99:117,0,153	1/0:15,18:33:99:255,0,255	1/1:0,12:12:99:255,36,0	./.:0,0:0:.:.	0/0:7,0:7:99:0,21,252	0/1:4,1:5:99:21,0,129	0/0:3,0:3:88:0,9,108	0/0:2,0:2:79:0,6,72	0/0:12,0:12:99:0,36,255	0/0:3,0:3:88:0,9,108	0/0:12,0:12:99:0,36,255	0/0:16,0:16:99:0,48,255	0/0:13,0:13:99:0,39,255	0/0:60,0:60:99:0,180,255	0/0:7,0:7:99:0,21,252	1/0:17,18:35:99:255,0,255	0/0:18,0:18:99:0,54,255	0/0:6,0:6:98:0,18,216	0/0:12,0:12:99:0,36,255	0/0:23,0:23:99:0,69,255	./.:0,0:0:.:.	./.:0,0:0:.:.	1/1:0,6:6:98:216,18,0	./.:0,0:0:.:.	0/0:8,0:8:99:0,24,255	0/0:7,0:7:99:0,21,252
1	1878799	S1_1878799	G	T	.	PASS	XP_007160859.1hypothetical protein PHAVU_001G022700g	QualityScore=0.0;DP=1948;ANN=T	missense_variant	MODERATE	Phvul.001G022700	Phvul.001G022700.v2.1	transcript	Phvul.001G022700.1.v2.1	protein_coding	4/9	c.995G>T	p.Gly332Val	1319/2939	995/1842	332/613		GT:AD:DP:GQ:PL	0/1:21,4:25:99:69,0,255	1/0:16,22:38:99:255,0,255	1/1:0,28:28:99:255,84,0	./.:0,0:0:.:.	0/0:7,0:7:99:0,21,252	0/1:7,3:10:99:78,0,222	0/0:5,0:5:96:0,15,180	0/0:6,0:6:98:0,18,216	0/0:19,0:19:99:0,57,255	0/0:12,0:12:99:0,36,255	0/0:32,0:32:99:0,96,255	0/0:19,0:19:99:0,57,255	0/0:16,0:16:99:0,48,255	0/0:68,0:68:99:0,204,255	0/0:15,0:15:99:0,45,255	0/1:38,20:58:99:255,0,255	0/0:36,0:36:99:0,108,255	0/0:1,0:1:66:0,3,36	0/0:4,0:4:94:0,12,144	0/0:14,0:14:99:0,42,255	./.:0,0:0:.:.	1/1:0,8:8:99:255,24,0	1/1:0,9:9:99:255,27,0	./.:0,0:0:.:.	0/0:15,0:15:99:0,45,255	0/0:19,0:19:99:0,57,255
1	1878800	S1_1878800	G	T	.	PASS	XP_007160859.1hypothetical protein PHAVU_001G022700g	QualityScore=0.0;DP=978;ANN=T	synonymous_variant	LOW	Phvul.001G022700	Phvul.001G022700.v2.1	transcript	Phvul.001G022700.1.v2.1	protein_coding	4/9	c.996G>T	p.Gly332Gly	1320/2939	996/1842	332/613		GT:AD:DP:GQ:PL	0/1:14,3:17:99:57,0,255	1/0:12,16:28:99:255,0,255	1/1:0,18:18:99:255,54,0	./.:0,0:0:.:.	./.:0,0:0:.:.	0/1:2,2:4:99:60,0,60	0/0:1,0:1:66:0,3,36	0/0:2,0:2:79:0,6,72	0/0:11,0:11:99:0,33,255	0/0:1,0:1:66:0,3,36	0/0:17,0:17:99:0,51,255	0/0:14,0:14:99:0,42,255	0/0:8,0:8:99:0,24,255	0/0:43,0:43:99:0,129,255	0/0:9,0:9:99:0,27,255	0/1:23,14:37:99:255,0,255	0/0:26,0:26:99:0,78,255	./.:0,0:0:.:.	0/0:3,0:3:88:0,9,108	0/0:6,0:6:98:0,18,216	./.:0,0:0:.:.	1/1:0,3:3:88:108,9,0	1/1:0,7:7:99:252,21,0	./.:0,0:0:.:.	0/0:10,0:10:99:0,30,255	0/0:7,0:7:99:0,21,252
1	1927066	S1_1927066	A	G	.	PASS	XP_007160863.1hypothetical protein PHAVU_001G023100g	QualityScore=0.0;DP=1966;ANN=G	synonymous_variant	LOW	Phvul.001G023100	Phvul.001G023100.v2.1	transcript	Phvul.001G023100.1.v2.1	protein_coding	4/4	c.783T>C	p.Ser261Ser	873/1300	783/1020	261/339		GT:AD:DP:GQ:PL	0/1:9,4:13:99:105,0,255	1/0:6,18:24:99:255,0,143	1/1:0,23:23:99:255,69,0	./.:0,0:0:.:.	1/1:0,6:6:98:216,18,0	1/1:0,6:6:98:216,18,0	0/0:7,0:7:99:0,21,252	1/1:0,8:8:99:255,24,0	0/0:29,0:29:99:0,87,255	0/0:8,0:8:99:0,24,255	0/0:18,0:18:99:0,54,255	0/0:23,0:23:99:0,69,255	0/0:24,0:24:99:0,72,255	0/0:59,0:59:99:0,177,255	0/0:9,0:9:99:0,27,255	0/1:36,20:56:99:255,0,255	0/0:27,0:27:99:0,81,255	0/0:3,0:3:88:0,9,108	0/0:15,0:15:99:0,45,255	0/0:16,0:16:99:0,48,255	./.:0,0:0:.:.	1/1:0,8:8:99:255,24,0	1/1:0,19:19:99:255,57,0	./.:0,0:0:.:.	0/0:16,0:16:99:0,48,255	1/1:0,11:11:99:255,33,0
1	1927067	S1_1927067	A	G	.	PASS	XP_007160863.1hypothetical protein PHAVU_001G023100g	QualityScore=0.0;DP=1150;ANN=G	missense_variant	MODERATE	Phvul.001G023100	Phvul.001G023100.v2.1	transcript	Phvul.001G023100.1.v2.1	protein_coding	4/4	c.782T>C	p.Ser261Thr	872/1300	782/1020	261/339		GT:AD:DP:GQ:PL	0/0:4,0:4:94:0,12,144	1/0:2,6:8:99:192,0,48	1/1:0,12:12:99:255,36,0	./.:0,0:0:.:.	1/1:0,4:4:94:144,12,0	1/1:0,1:1:66:36,3,0	0/0:7,0:7:99:0,21,252	1/1:0,3:3:88:108,9,0	0/0:11,0:11:99:0,33,255	0/0:12,0:12:99:0,36,255	0/0:13,0:13:99:0,39,255	0/0:14,0:14:99:0,42,255	0/0:10,0:10:99:0,30,255	0/0:25,0:25:99:0,75,255	0/0:1,0:1:66:0,3,36	1/0:5,12:17:99:255,0,129	0/0:18,0:18:99:0,54,255	0/0:3,0:3:88:0,9,108	0/0:4,0:4:94:0,12,144	0/0:9,0:9:99:0,27,255	./.:0,0:0:.:.	1/1:0,4:4:94:144,12,0	1/1:0,12:12:99:255,36,0	./.:0,0:0:.:.	0/0:11,0:11:99:0,33,255	1/1:0,5:5:96:180,15,0
1	1963017	S1_1963017	G	A	.	PASS	XP_007160867.1hypothetical protein PHAVU_001G023400g	QualityScore=0.0;DP=1135;ANN=A	5_prime_UTR_variant	MODIFIER	Phvul.001G023400	Phvul.001G023400.v2.1	transcript	Phvul.001G023400.1.v2.1	protein_coding	1/3	c.-321C>T					2875	GT:AD:DP:GQ:PL	0/0:20,0:20:99:0,60,255	0/0:23,0:23:99:0,69,255	0/0:16,0:16:99:0,48,255	./.:0,0:0:.:.	1/1:0,3:3:88:108,9,0	1/0:2,3:5:99:93,0,57	./.:0,0:0:.:.	./.:0,0:0:.:.	0/0:14,0:14:99:0,42,255	0/0:4,0:4:94:0,12,144	0/0:15,0:15:99:0,45,255	0/0:12,0:12:99:0,36,255	0/0:13,0:13:99:0,39,255	0/0:46,0:46:99:0,138,255	0/0:8,0:8:99:0,24,255	0/0:28,0:28:99:0,84,255	0/0:23,0:23:99:0,69,255	./.:0,0:0:.:.	0/0:3,0:3:88:0,9,108	0/0:12,0:12:99:0,36,255	./.:0,0:0:.:.	0/0:1,0:1:66:0,3,36	0/0:6,0:6:98:0,18,216	./.:0,0:0:.:.	0/0:12,0:12:99:0,36,255	1/1:0,7:7:99:252,21,0
1	1963018	S1_1963018	G	A	.	PASS	XP_007160867.1hypothetical protein PHAVU_001G023400g	QualityScore=0.0;DP=1135;ANN=A	5_prime_UTR_variant	MODIFIER	Phvul.001G023400	Phvul.001G023400.v2.1	transcript	Phvul.001G023400.1.v2.1	protein_coding	1/3	c.-322C>T					2876	GT:AD:DP:GQ:PL	0/0:20,0:20:99:0,60,255	0/0:23,0:23:99:0,69,255	0/0:16,0:16:99:0,48,255	./.:0,0:0:.:.	1/1:0,3:3:88:108,9,0	1/0:2,3:5:99:93,0,57	./.:0,0:0:.:.	./.:0,0:0:.:.	0/0:14,0:14:99:0,42,255	0/0:4,0:4:94:0,12,144	0/0:15,0:15:99:0,45,255	0/0:12,0:12:99:0,36,255	0/0:13,0:13:99:0,39,255	0/0:46,0:46:99:0,138,255	0/0:8,0:8:99:0,24,255	0/0:28,0:28:99:0,84,255	0/0:23,0:23:99:0,69,255	./.:0,0:0:.:.	0/0:3,0:3:88:0,9,108	0/0:12,0:12:99:0,36,255	./.:0,0:0:.:.	0/0:1,0:1:66:0,3,36	0/0:6,0:6:98:0,18,216	./.:0,0:0:.:.	0/0:12,0:12:99:0,36,255	1/1:0,7:7:99:252,21,0
1	1968727	S1_1968727	A	T	.	PASS	XP_007160868.1hypothetical protein PHAVU_001G023500g	QualityScore=0.0;DP=1106;ANN=T	synonymous_variant	LOW	Phvul.001G023500	Phvul.001G023500.v2.1	transcript	Phvul.001G023500.1.v2.1	protein_coding	3/9	c.788T>A	p.Asp263Asp	1329/2729	788/1956	263/651		GT:AD:DP:GQ:PL	1/1:0,12:12:99:255,36,0	1/1:0,22:22:99:255,66,0	1/1:0,15:15:99:255,45,0	./.:0,0:0:.:.	0/0:2,0:2:79:0,6,72	0/1:8,3:11:99:75,0,255	0/1:3,1:4:99:24,0,96	0/0:7,0:7:99:0,21,252	0/1:14,3:17:99:57,0,255	0/0:4,0:4:94:0,12,144	1/1:1,16:17:97:255,15,0	1/1:1,17:18:98:255,18,0	1/1:1,7:8:93:228,0,12	1/1:1,40:41:99:255,87,0	1/1:1,6:7:96:195,0,15	1/1:0,33:33:99:255,99,0	1/1:0,32:32:99:255,96,0	0/0:4,0:4:94:0,12,144	0/1:8,2:10:99:42,0,255	1/1:1,9:10:79:255,0,6	./.:0,0:0:.:.	0/1:2,1:3:99:27,0,63	0/0:6,0:6:98:0,18,216	./.:0,0:0:.:.	1/1:0,11:11:99:255,33,0	0/0:4,0:4:94:0,12,144
1	2010633	S1_2010633	C	T	.	PASS	XP_007160872.1hypothetical protein PHAVU_001G023800g	QualityScore=0.0;DP=2227;ANN=T	synonymous_variant	LOW	Phvul.001G023800	Phvul.001G023800.v2.1	transcript	Phvul.001G023800.1.v2.1	protein_coding	2/7	c.933C>T	p.Asn311Asn	1146/2410	933/1671	311/556		GT:AD:DP:GQ:PL	0/1:9,3:12:99:72,0,255	0/1:14,11:25:99:255,0,255	1/1:0,29:29:99:255,87,0	./.:0,0:0:.:.	1/1:0,3:3:88:108,9,0	1/1:0,15:15:99:255,45,0	0/0:9,0:9:99:0,27,255	1/1:0,12:12:99:255,36,0	0/0:29,0:29:99:0,87,255	0/0:10,0:10:99:0,30,255	0/0:31,0:31:99:0,93,255	0/0:34,0:34:99:0,102,255	0/0:27,0:27:99:0,81,255	0/0:69,0:69:99:0,207,255	0/0:13,1:14:80:0,6,255	1/0:18,26:44:99:255,0,255	0/0:29,0:29:99:0,87,255	0/0:13,0:13:99:0,39,255	0/0:23,0:23:99:0,69,255	0/0:25,1:26:99:0,43,255	./.:0,0:0:.:.	1/0:2,6:8:99:192,0,48	1/1:0,20:20:99:255,60,0	./.:0,0:0:.:.	0/0:11,0:11:99:0,33,255	1/1:0,13:13:99:255,39,0
1	2011748	S1_2011748	A	G	.	PASS	XP_007160873.1hypothetical protein PHAVU_001G023900g	QualityScore=0.0;DP=1360;ANN=G	downstream_gene_variant	MODIFIER	Phvul.001G023900	Phvul.001G023900.v2.1	transcript	Phvul.001G023900.1.v2.1	protein_coding		c.*3702T>C					3293	GT:AD:DP:GQ:PL	0/1:8,2:10:99:42,0,255	1/0:4,8:12:99:252,0,108	1/1:0,12:12:99:255,36,0	./.:0,0:0:.:.	1/1:0,6:6:98:216,18,0	1/1:0,14:14:99:255,42,0	0/0:8,0:8:99:0,24,255	1/1:0,5:5:96:180,15,0	0/0:14,0:14:99:0,42,255	0/0:4,0:4:94:0,12,144	0/0:11,0:11:99:0,33,255	0/0:18,0:18:99:0,54,255	0/0:14,0:14:99:0,42,255	0/0:49,0:49:99:0,147,255	0/0:4,0:4:94:0,12,144	1/0:13,23:36:99:255,0,255	0/0:30,0:30:99:0,90,255	0/0:3,0:3:88:0,9,108	0/0:18,0:18:99:0,54,255	0/0:20,0:20:99:0,60,255	./.:0,0:0:.:.	1/1:1,6:7:96:195,0,15	1/1:0,11:11:99:255,33,0	./.:0,0:0:.:.	0/0:18,0:18:99:0,54,255	1/1:0,6:6:98:216,18,0
1	2016071	S1_2016071	C	T	.	PASS	XP_007160873.1hypothetical protein PHAVU_001G023900g	QualityScore=0.0;DP=1054;ANN=T	synonymous_variant	LOW	Phvul.001G023900	Phvul.001G023900.v2.1	transcript	Phvul.001G023900.1.v2.1	protein_coding	1/1	c.507G>A	p.Arg169Arg	608/1638	507/1128	169/375		GT:AD:DP:GQ:PL	0/1:8,4:12:99:108,0,252	0/1:12,11:23:99:255,0,255	1/1:0,16:16:99:255,48,0	./.:0,0:0:.:.	1/1:0,5:5:96:180,15,0	1/1:0,5:5:96:180,15,0	0/0:2,0:2:79:0,6,72	./.:0,0:0:.:.	0/0:8,0:8:99:0,24,255	0/0:2,0:2:79:0,6,72	0/0:16,0:16:99:0,48,255	0/0:21,0:21:99:0,63,255	0/0:12,0:12:99:0,36,255	0/0:55,0:55:99:0,165,255	./.:0,0:0:.:.	0/1:21,16:37:99:255,0,255	0/0:20,0:20:99:0,60,255	0/0:1,0:1:66:0,3,36	0/0:7,0:7:99:0,21,252	0/0:17,0:17:99:0,51,255	./.:0,0:0:.:.	1/1:0,3:3:88:108,9,0	1/1:0,2:2:79:72,6,0	./.:0,0:0:.:.	0/0:8,0:8:99:0,24,255	1/1:0,5:5:96:180,15,0
1	2016690	S1_2016690	C	G	.	PASS	XP_007160873.1hypothetical protein PHAVU_001G023900g	QualityScore=0.0;DP=961;ANN=G	upstream_gene_variant	MODIFIER	Phvul.001G023900	Phvul.001G023900.v2.1	transcript	Phvul.001G023900.1.v2.1	protein_coding		c.-113G>C					12	GT:AD:DP:GQ:PL	0/0:6,0:6:98:0,18,216	0/0:16,0:16:99:0,48,255	0/0:8,0:8:99:0,24,255	./.:0,0:0:.:.	0/0:1,0:1:66:0,3,36	0/0:1,0:1:66:0,3,36	0/0:2,0:2:79:0,6,72	./.:0,0:0:.:.	0/0:8,0:8:99:0,24,255	0/0:4,0:4:94:0,12,144	0/0:18,0:18:99:0,54,255	0/0:11,0:11:99:0,33,255	0/0:13,0:13:99:0,39,255	0/0:39,0:39:99:0,117,255	0/0:8,0:8:99:0,24,255	0/0:41,0:41:99:0,123,255	0/0:26,0:26:99:0,78,255	0/0:4,0:4:94:0,12,144	0/0:10,0:10:99:0,30,255	0/0:17,0:17:99:0,51,255	./.:0,0:0:.:.	0/0:3,0:3:88:0,9,108	0/0:2,0:2:79:0,6,72	./.:0,0:0:.:.	0/0:16,0:16:99:0,48,255	0/0:7,0:7:99:0,21,252
1	2026477	S1_2026477	A	G	.	PASS	XP_007160874.1hypothetical protein PHAVU_001G024000g	QualityScore=0.0;DP=1730;ANN=G	downstream_gene_variant	MODIFIER	Phvul.001G024000	Phvul.001G024000.v2.1	transcript	Phvul.001G024000.2.v2.1	protein_coding		c.*3218A>G					3187	GT:AD:DP:GQ:PL	1/0:2,5:7:99:159,0,51	1/0:10,11:21:99:255,0,255	1/1:0,28:28:99:255,84,0	./.:0,0:0:.:.	1/1:0,7:7:99:252,21,0	1/1:0,19:19:99:255,57,0	0/0:6,0:6:98:0,18,216	1/1:0,10:10:99:255,30,0	0/0:23,0:23:99:0,69,255	0/0:3,0:3:88:0,9,108	0/0:12,0:12:99:0,36,255	0/0:12,0:12:99:0,36,255	0/0:13,0:13:99:0,39,255	0/0:26,0:26:99:0,78,255	0/1:4,2:6:99:54,0,126	1/0:11,38:49:99:255,0,249	0/0:23,0:23:99:0,69,255	./.:0,0:0:.:.	0/0:9,0:9:99:0,27,255	0/0:6,0:6:98:0,18,216	./.:0,0:0:.:.	1/1:0,9:9:99:255,27,0	1/1:0,25:25:99:255,75,0	./.:0,0:0:.:.	./.:0,0:0:.:.	1/1:0,40:40:99:255,120,0
1	2046239	S1_2046239	C	A	.	PASS	XP_007160876.1hypothetical protein PHAVU_001G024200g	QualityScore=0.0;DP=1757;ANN=A	upstream_gene_variant	MODIFIER	Phvul.001G024200	Phvul.001G024200.v2.1	transcript	Phvul.001G024200.1.v2.1	protein_coding		c.-4158C>A					3867	GT:AD:DP:GQ:PL	0/1:15,3:18:99:53,0,255	1/0:11,15:26:99:255,0,255	1/1:0,21:21:99:255,63,0	./.:0,0:0:.:.	1/1:0,2:2:79:72,6,0	1/1:0,10:10:99:255,30,0	0/0:5,0:5:96:0,15,180	1/1:0,9:9:99:255,27,0	0/0:32,0:32:99:0,96,255	0/0:4,0:4:94:0,12,144	0/0:28,0:28:99:0,84,255	0/0:25,0:25:99:0,75,255	0/0:19,0:19:99:0,57,255	0/0:71,0:71:99:0,213,255	0/0:6,0:6:98:0,18,216	1/0:20,24:44:99:255,0,255	0/0:32,0:32:99:0,96,255	0/0:3,0:3:88:0,9,108	0/0:19,0:19:99:0,57,255	0/0:18,0:18:99:0,54,255	./.:0,0:0:.:.	1/1:1,6:7:96:195,0,15	1/1:0,22:22:99:255,66,0	1/1:0,1:1:66:36,3,0	0/0:13,0:13:99:0,39,255	1/1:0,6:6:98:216,18,0
1	2062059	S1_2062059	C	T	.	PASS	XP_007160876.1hypothetical protein PHAVU_001G024200g	QualityScore=0.0;DP=1205;ANN=T	downstream_gene_variant	MODIFIER	Phvul.001G024200	Phvul.001G024200.v2.1	transcript	Phvul.001G024200.1.v2.1	protein_coding		c.*2051C>T					1222	GT:AD:DP:GQ:PL	0/1:6,3:9:99:81,0,189	0/1:18,6:24:99:143,0,255	0/1:11,11:22:99:255,0,255	./.:0,0:0:.:.	0/1:2,2:4:99:60,0,60	1/0:1,2:3:99:63,0,27	0/0:1,0:1:66:0,3,36	0/0:1,0:1:66:0,3,36	0/1:6,6:12:99:180,0,180	0/1:3,3:6:99:90,0,90	0/1:11,9:20:99:255,0,255	0/1:6,5:11:99:147,0,183	1/0:4,9:13:99:255,0,105	1/0:34,35:69:99:255,0,255	0/1:5,2:7:99:51,0,159	1/0:14,26:40:99:255,0,255	0/1:19,12:31:99:255,0,255	0/1:3,2:5:99:57,0,93	1/0:3,4:7:99:123,0,87	0/1:6,3:9:99:81,0,189	./.:0,0:0:.:.	1/0:1,2:3:99:63,0,27	0/1:6,6:12:99:180,0,180	./.:0,0:0:.:.	0/1:10,7:17:99:201,0,255	1/1:0,6:6:98:216,18,0
1	2062192	S1_2062192	T	C	.	PASS	XP_007160876.1hypothetical protein PHAVU_001G024200g	QualityScore=0.0;DP=1408;ANN=C	downstream_gene_variant	MODIFIER	Phvul.001G024200	Phvul.001G024200.v2.1	transcript	Phvul.001G024200.1.v2.1	protein_coding		c.*2184T>C					1355	GT:AD:DP:GQ:PL	0/1:7,4:11:99:111,0,219	0/1:15,12:27:99:255,0,255	1/1:0,24:24:99:255,72,0	./.:0,0:0:.:.	1/1:0,6:6:98:216,18,0	1/1:0,7:7:99:252,21,0	0/0:1,0:1:66:0,3,36	0/0:3,0:3:88:0,9,108	0/0:14,0:14:99:0,42,255	0/0:7,0:7:99:0,21,252	0/0:16,0:16:99:0,48,255	0/0:10,0:10:99:0,30,255	0/0:11,0:11:99:0,33,255	0/0:72,0:72:99:0,216,255	0/0:7,0:7:99:0,21,252	0/1:24,21:45:99:255,0,255	0/0:31,0:31:99:0,93,255	0/0:5,0:5:96:0,15,180	0/0:7,0:7:99:0,21,252	0/0:12,0:12:99:0,36,255	./.:0,0:0:.:.	1/0:1,2:3:99:63,0,27	1/1:0,19:19:99:255,57,0	./.:0,0:0:.:.	0/0:17,0:17:99:0,51,255	1/1:0,10:10:99:255,30,0
1	2062201	S1_2062201	G	A	.	PASS	XP_007160876.1hypothetical protein PHAVU_001G024200g	QualityScore=0.0;DP=1408;ANN=A	downstream_gene_variant	MODIFIER	Phvul.001G024200	Phvul.001G024200.v2.1	transcript	Phvul.001G024200.1.v2.1	protein_coding		c.*2193G>A					1364	GT:AD:DP:GQ:PL	0/1:7,4:11:99:111,0,219	0/1:15,12:27:99:255,0,255	1/1:0,24:24:99:255,72,0	./.:0,0:0:.:.	1/1:0,6:6:98:216,18,0	1/1:0,7:7:99:252,21,0	0/0:1,0:1:66:0,3,36	1/1:0,3:3:88:108,9,0	0/0:14,0:14:99:0,42,255	0/0:7,0:7:99:0,21,252	0/0:16,0:16:99:0,48,255	0/0:10,0:10:99:0,30,255	0/0:11,0:11:99:0,33,255	0/0:72,0:72:99:0,216,255	0/0:7,0:7:99:0,21,252	0/1:24,21:45:99:255,0,255	0/0:31,0:31:99:0,93,255	0/0:5,0:5:96:0,15,180	0/0:7,0:7:99:0,21,252	0/0:12,0:12:99:0,36,255	./.:0,0:0:.:.	1/0:1,2:3:99:63,0,27	1/1:0,19:19:99:255,57,0	./.:0,0:0:.:.	0/0:17,0:17:99:0,51,255	1/1:0,10:10:99:255,30,0
1	2062285	S1_2062285	A	C	.	PASS	XP_007160876.1hypothetical protein PHAVU_001G024200g	QualityScore=0.0;DP=3852;ANN=C	downstream_gene_variant	MODIFIER	Phvul.001G024200	Phvul.001G024200.v2.1	transcript	Phvul.001G024200.1.v2.1	protein_coding		c.*2277A>C					1448	GT:AD:DP:GQ:PL	0/1:21,4:25:99:69,0,255	1/0:20,28:48:99:255,0,255	1/1:0,37:37:99:255,111,0	./.:0,0:0:.:.	1/0:2,11:13:99:255,0,33	1/1:0,22:22:99:255,66,0	0/0:7,0:7:99:0,21,252	0/0:19,0:19:99:0,57,255	0/0:56,0:56:99:0,168,255	0/0:19,0:19:99:0,57,255	0/0:40,0:40:99:0,120,255	0/0:34,0:34:99:0,102,255	0/0:65,0:65:99:0,195,255	0/0:3645,0:3645:99:0,255,255	0/0:8,0:8:99:0,24,255	0/1:62,30:92:99:255,0,255	0/0:61,0:61:99:0,183,255	0/0:8,0:8:99:0,24,255	0/0:33,0:33:99:0,99,255	0/0:60,0:60:99:0,180,255	./.:0,0:0:.:.	1/0:3,6:9:99:189,0,81	1/1:0,21:21:99:255,63,0	./.:0,0:0:.:.	0/0:37,0:37:99:0,111,255	1/1:0,25:25:99:255,75,0
1	2062286	S1_2062286	A	C	.	PASS	XP_007160876.1hypothetical protein PHAVU_001G024200g	QualityScore=0.0;DP=1598;ANN=C	downstream_gene_variant	MODIFIER	Phvul.001G024200	Phvul.001G024200.v2.1	transcript	Phvul.001G024200.1.v2.1	protein_coding		c.*2278A>C					1449	GT:AD:DP:GQ:PL	0/1:10,2:12:99:36,0,255	1/0:6,12:18:99:255,0,162	1/1:0,9:9:99:255,27,0	./.:0,0:0:.:.	1/1:0,3:3:88:108,9,0	1/1:0,16:16:99:255,48,0	0/0:2,0:2:79:0,6,72	0/0:6,0:6:98:0,18,216	0/0:20,0:20:99:0,60,255	0/0:7,0:7:99:0,21,252	0/0:19,0:19:99:0,57,255	0/0:11,0:11:99:0,33,255	0/0:17,0:17:99:0,51,255	0/0:62,0:62:99:0,186,255	0/0:4,0:4:94:0,12,144	0/1:16,6:22:99:150,0,255	0/0:26,0:26:99:0,78,255	0/0:2,0:2:79:0,6,72	0/0:16,0:16:99:0,48,255	0/0:26,0:26:99:0,78,255	./.:0,0:0:.:.	1/0:1,2:3:99:63,0,27	1/1:0,11:11:99:255,33,0	./.:0,0:0:.:.	0/0:12,0:12:99:0,36,255	1/1:0,17:17:99:255,51,0
1	2068264	S1_2068264	A	G	.	PASS	XP_007160878.1hypothetical protein PHAVU_001G024400g	QualityScore=0.0;DP=2226;ANN=G	synonymous_variant	LOW	Phvul.001G024400	Phvul.001G024400.v2.1	transcript	Phvul.001G024400.1.v2.1	protein_coding	1/1	c.429T>C	p.Phe143Phe	510/1492	429/1284	143/427		GT:AD:DP:GQ:PL	0/0:34,2:36:99:0,36,255	1/0:28,32:60:99:255,0,255	1/1:1,29:30:99:255,54,0	./.:0,0:0:.:.	1/1:0,9:9:99:255,27,0	1/1:0,4:4:94:144,12,0	0/0:6,0:6:98:0,18,216	0/0:1,0:1:66:0,3,36	0/0:24,0:24:99:0,72,255	0/0:6,0:6:98:0,18,216	0/0:45,0:45:99:0,135,255	0/0:30,0:30:99:0,90,255	0/0:33,0:33:99:0,99,255	0/0:82,0:82:99:0,247,255	0/0:7,0:7:99:0,21,252	0/1:51,35:86:99:255,0,255	0/0:2,0:2:79:0,6,72	./.:0,0:0:.:.	0/0:15,0:15:99:0,45,255	0/0:31,0:31:99:0,93,255	./.:0,0:0:.:.	1/0:3,7:10:99:222,0,78	1/1:0,18:18:99:255,54,0	./.:0,0:0:.:.	0/0:21,0:21:99:0,63,255	1/1:0,10:10:99:255,30,0
1	2068265	S1_2068265	A	G	.	PASS	XP_007160878.1hypothetical protein PHAVU_001G024400g	QualityScore=0.0;DP=1025;ANN=G	missense_variant	MODERATE	Phvul.001G024400	Phvul.001G024400.v2.1	transcript	Phvul.001G024400.1.v2.1	protein_coding	1/1	c.428T>C	p.Phe143Ser	509/1492	428/1284	143/427		GT:AD:DP:GQ:PL	0/0:14,0:14:99:0,42,255	0/1:16,13:29:99:255,0,255	1/1:0,10:10:99:255,30,0	./.:0,0:0:.:.	1/1:0,7:7:99:252,21,0	1/1:0,5:5:96:180,15,0	0/0:3,0:3:88:0,9,108	./.:0,0:0:.:.	0/0:12,0:12:99:0,36,255	0/0:3,0:3:88:0,9,108	0/0:24,0:24:99:0,72,255	0/0:16,0:16:99:0,48,255	0/0:16,0:16:99:0,48,255	0/0:30,0:30:99:0,90,255	0/0:3,0:3:88:0,9,108	0/1:22,16:38:99:255,0,255	0/0:1,0:1:66:0,3,36	./.:0,0:0:.:.	0/0:9,0:9:99:0,27,255	0/0:9,0:9:99:0,27,255	./.:0,0:0:.:.	1/0:1,3:4:99:96,0,24	1/1:0,10:10:99:255,30,0	./.:0,0:0:.:.	0/0:7,0:7:99:0,21,252	1/1:0,6:6:98:216,18,0
1	2110018	S1_2110018	T	C	.	PASS	XP_007160882.1hypothetical protein PHAVU_001G024800g	QualityScore=0.0;DP=5037;ANN=C	intron_variant	MODIFIER	Phvul.001G024800	Phvul.001G024800.v2.1	transcript	Phvul.001G024800.1.v2.1	protein_coding	2/2	c.378+466T>C						GT:AD:DP:GQ:PL	0/0:25,4:29:99:57,0,255	0/1:31,24:55:99:255,0,255	1/1:0,49:49:99:255,147,0	./.:0,0:0:.:.	1/1:0,8:8:99:255,24,0	1/1:0,43:43:99:255,129,0	0/0:19,0:19:99:0,57,255	1/1:1,26:27:99:255,46,0	0/0:59,0:59:99:0,177,255	0/0:15,0:15:99:0,45,255	0/0:55,2:57:99:0,99,255	0/0:33,0:33:99:0,99,255	0/0:46,0:46:99:0,138,255	0/0:4190,0:4190:99:0,255,255	0/0:25,0:25:99:0,75,255	0/1:57,44:101:99:255,0,255	0/0:72,0:72:99:0,216,255	0/0:9,0:9:99:0,27,255	0/0:29,0:29:99:0,87,255	0/0:80,0:80:99:0,240,255	./.:0,0:0:.:.	1/0:6,21:27:99:255,0,135	1/1:0,48:48:99:255,144,0	1/1:0,2:2:79:72,6,0	0/0:55,0:55:99:0,165,255	1/1:0,42:42:99:255,126,0
1	2110019	S1_2110019	T	C	.	PASS	XP_007160882.1hypothetical protein PHAVU_001G024800g	QualityScore=0.0;DP=2023;ANN=C	intron_variant	MODIFIER	Phvul.001G024800	Phvul.001G024800.v2.1	transcript	Phvul.001G024800.1.v2.1	protein_coding	2/2	c.378+467T>C						GT:AD:DP:GQ:PL	0/0:16,1:17:97:0,15,255	1/0:12,12:24:99:255,0,255	1/1:0,20:20:99:255,60,0	./.:0,0:0:.:.	1/1:0,6:6:98:216,18,0	1/1:0,16:16:99:255,48,0	0/0:6,0:6:98:0,18,216	1/1:0,9:9:99:255,27,0	0/0:24,0:24:99:0,72,255	0/0:6,0:6:98:0,18,216	0/0:19,0:19:99:0,57,255	0/0:16,0:16:99:0,48,255	0/0:24,0:24:99:0,72,255	0/0:59,0:59:99:0,177,255	0/0:14,0:14:99:0,42,255	0/1:32,22:54:99:255,0,255	0/0:31,0:31:99:0,93,255	0/0:6,0:6:98:0,18,216	0/0:15,0:15:99:0,45,255	0/0:29,0:29:99:0,87,255	./.:0,0:0:.:.	1/0:5,7:12:99:216,0,144	1/1:0,24:24:99:255,72,0	1/1:0,2:2:79:72,6,0	0/0:21,0:21:99:0,63,255	1/1:0,14:14:99:255,42,0
1	2110061	S1_2110061	T	A	.	PASS	XP_007160882.1hypothetical protein PHAVU_001G024800g	QualityScore=0.0;DP=5037;ANN=A	intron_variant	MODIFIER	Phvul.001G024800	Phvul.001G024800.v2.1	transcript	Phvul.001G024800.1.v2.1	protein_coding	2/2	c.378+509T>A						GT:AD:DP:GQ:PL	0/0:25,4:29:99:57,0,255	0/1:31,24:55:99:255,0,255	1/1:0,49:49:99:255,147,0	./.:0,0:0:.:.	1/1:0,8:8:99:255,24,0	1/1:0,43:43:99:255,129,0	0/0:19,0:19:99:0,57,255	1/1:1,26:27:99:255,46,0	0/0:59,0:59:99:0,177,255	0/0:15,0:15:99:0,45,255	0/0:55,2:57:99:0,99,255	0/0:33,0:33:99:0,99,255	0/0:46,0:46:99:0,138,255	0/0:4190,0:4190:99:0,255,255	0/0:25,0:25:99:0,75,255	0/1:57,44:101:99:255,0,255	0/0:72,0:72:99:0,216,255	0/0:9,0:9:99:0,27,255	0/0:29,0:29:99:0,87,255	0/0:80,0:80:99:0,240,255	./.:0,0:0:.:.	1/0:6,21:27:99:255,0,135	1/1:0,48:48:99:255,144,0	1/1:0,2:2:79:72,6,0	0/0:55,0:55:99:0,165,255	1/1:0,42:42:99:255,126,0
1	2110406	S1_2110406	G	T	.	PASS	XP_007160882.1hypothetical protein PHAVU_001G024800g	QualityScore=0.0;DP=1514;ANN=T	intron_variant	MODIFIER	Phvul.001G024800	Phvul.001G024800.v2.1	transcript	Phvul.001G024800.1.v2.1	protein_coding	2/2	c.378+854G>T						GT:AD:DP:GQ:PL	0/1:7,3:10:99:78,0,222	1/0:5,8:13:99:249,0,141	1/1:0,15:15:99:255,45,0	./.:0,0:0:.:.	1/1:1,6:7:96:195,0,15	1/1:0,3:3:88:108,9,0	0/0:7,0:7:99:0,21,252	1/1:0,3:3:88:108,9,0	0/0:11,0:11:99:0,33,255	0/0:2,0:2:79:0,6,72	0/0:21,0:21:99:0,63,255	0/0:10,0:10:99:0,30,255	0/0:23,0:23:99:0,69,255	0/0:59,0:59:99:0,177,255	0/0:6,0:6:98:0,18,216	0/1:26,20:46:99:255,0,255	0/0:32,0:32:99:0,96,255	0/0:6,0:6:98:0,18,216	0/0:12,0:12:99:0,36,255	0/0:26,0:26:99:0,78,255	./.:0,0:0:.:.	0/0:5,0:5:96:0,15,180	1/1:0,10:10:99:255,30,0	1/1:0,1:1:66:36,3,0	0/0:10,0:10:99:0,30,255	1/1:0,10:10:99:255,30,0
1	2173980	S1_2173980	T	G	.	PASS	XP_007160886.1hypothetical protein PHAVU_001G025200g	QualityScore=0.0;DP=1048;ANN=G	missense_variant	MODERATE	Phvul.001G025200	Phvul.001G025200.v2.1	transcript	Phvul.001G025200.1.v2.1	protein_coding	1/2	c.464T>G	p.Leu155Arg	567/1452	464/831	155/276		GT:AD:DP:GQ:PL	0/0:2,0:2:79:0,6,72	1/0:4,12:16:99:255,0,96	1/1:0,6:6:98:216,18,0	./.:0,0:0:.:.	1/0:1,2:3:99:63,0,27	1/1:0,11:11:99:255,33,0	0/0:4,0:4:94:0,12,144	1/1:0,7:7:99:252,21,0	0/0:22,0:22:99:0,66,255	0/0:5,0:5:96:0,15,180	0/0:8,0:8:99:0,24,255	0/0:8,0:8:99:0,24,255	0/0:8,0:8:99:0,24,255	0/0:37,0:37:99:0,111,255	1/0:1,1:2:99:30,0,30	0/1:15,11:26:99:255,0,255	0/0:17,0:17:99:0,51,255	0/0:2,0:2:79:0,6,72	0/0:12,0:12:99:0,36,255	0/0:12,0:12:99:0,36,255	./.:0,0:0:.:.	1/1:0,4:4:94:144,12,0	1/1:0,7:7:99:252,21,0	./.:0,0:0:.:.	0/0:12,0:12:99:0,36,255	1/1:0,5:5:96:180,15,0
1	2173981	S1_2173981	T	G	.	PASS	XP_007160886.1hypothetical protein PHAVU_001G025200g	QualityScore=0.0;DP=1187;ANN=G	synonymous_variant	LOW	Phvul.001G025200	Phvul.001G025200.v2.1	transcript	Phvul.001G025200.1.v2.1	protein_coding	1/2	c.465T>G	p.Leu155Leu	568/1452	465/831	155/276		GT:AD:DP:GQ:PL	0/0:9,1:10:79:6,0,255	1/0:4,8:12:99:252,0,108	1/1:0,11:11:99:255,33,0	./.:0,0:0:.:.	1/1:0,5:5:96:180,15,0	1/1:0,8:8:99:255,24,0	0/0:8,0:8:99:0,24,255	1/1:0,2:2:79:72,6,0	0/0:15,0:15:99:0,45,255	0/0:10,0:10:99:0,30,255	0/0:19,0:19:99:0,57,255	0/0:9,0:9:99:0,27,255	0/0:16,0:16:99:0,48,255	0/0:42,0:42:99:0,126,255	0/0:6,0:6:98:0,18,216	1/0:9,12:21:99:255,0,255	0/0:17,0:17:99:0,51,255	0/0:4,0:4:94:0,12,144	0/0:9,0:9:99:0,27,255	0/0:16,0:16:99:0,48,255	./.:0,0:0:.:.	1/1:0,2:2:79:72,6,0	1/1:0,18:18:99:255,54,0	./.:0,0:0:.:.	0/0:3,0:3:88:0,9,108	1/1:0,4:4:94:144,12,0
1	2173987	S1_2173987	T	C	.	PASS	XP_007160886.1hypothetical protein PHAVU_001G025200g	QualityScore=0.0;DP=1048;ANN=C	synonymous_variant	LOW	Phvul.001G025200	Phvul.001G025200.v2.1	transcript	Phvul.001G025200.1.v2.1	protein_coding	1/2	c.471T>C	p.Thr157Thr	574/1452	471/831	157/276		GT:AD:DP:GQ:PL	0/0:2,0:2:79:0,6,72	1/0:4,12:16:99:255,0,96	1/1:0,6:6:98:216,18,0	./.:0,0:0:.:.	1/0:1,2:3:99:63,0,27	1/1:0,11:11:99:255,33,0	0/0:4,0:4:94:0,12,144	1/1:0,7:7:99:252,21,0	0/0:22,0:22:99:0,66,255	0/0:5,0:5:96:0,15,180	0/0:8,0:8:99:0,24,255	0/0:8,0:8:99:0,24,255	0/0:8,0:8:99:0,24,255	0/0:37,0:37:99:0,111,255	1/0:1,1:2:99:30,0,30	0/1:15,11:26:99:255,0,255	0/0:17,0:17:99:0,51,255	0/0:2,0:2:79:0,6,72	0/0:12,0:12:99:0,36,255	0/0:12,0:12:99:0,36,255	./.:0,0:0:.:.	1/1:0,4:4:94:144,12,0	1/1:0,7:7:99:252,21,0	./.:0,0:0:.:.	0/0:12,0:12:99:0,36,255	1/1:0,5:5:96:180,15,0
1	2173988	S1_2173988	T	C	.	PASS	XP_007160886.1hypothetical protein PHAVU_001G025200g	QualityScore=0.0;DP=1187;ANN=C	synonymous_variant	LOW	Phvul.001G025200	Phvul.001G025200.v2.1	transcript	Phvul.001G025200.1.v2.1	protein_coding	1/2	c.472T>C	p.Pro158Pro	575/1452	472/831	158/276		GT:AD:DP:GQ:PL	0/0:9,1:10:79:6,0,255	1/0:4,8:12:99:252,0,108	1/1:0,11:11:99:255,33,0	./.:0,0:0:.:.	1/1:0,5:5:96:180,15,0	1/1:0,8:8:99:255,24,0	0/0:8,0:8:99:0,24,255	1/1:0,2:2:79:72,6,0	0/0:15,0:15:99:0,45,255	0/0:10,0:10:99:0,30,255	0/0:19,0:19:99:0,57,255	0/0:9,0:9:99:0,27,255	0/0:16,0:16:99:0,48,255	0/0:42,0:42:99:0,126,255	0/0:6,0:6:98:0,18,216	1/0:9,12:21:99:255,0,255	0/0:17,0:17:99:0,51,255	0/0:4,0:4:94:0,12,144	0/0:9,0:9:99:0,27,255	0/0:16,0:16:99:0,48,255	./.:0,0:0:.:.	1/1:0,2:2:79:72,6,0	1/1:0,18:18:99:255,54,0	./.:0,0:0:.:.	0/0:3,0:3:88:0,9,108	1/1:0,4:4:94:144,12,0
1	2173999	S1_2173999	T	C	.	PASS	XP_007160886.1hypothetical protein PHAVU_001G025200g	QualityScore=0.0;DP=1048;ANN=C	synonymous_variant	LOW	Phvul.001G025200	Phvul.001G025200.v2.1	transcript	Phvul.001G025200.1.v2.1	protein_coding	1/2	c.483T>C	p.Ser161Ser	586/1452	483/831	161/276		GT:AD:DP:GQ:PL	0/0:2,0:2:79:0,6,72	1/0:4,12:16:99:255,0,96	1/1:0,6:6:98:216,18,0	./.:0,0:0:.:.	1/0:1,2:3:99:63,0,27	1/1:0,11:11:99:255,33,0	0/0:4,0:4:94:0,12,144	1/1:0,7:7:99:252,21,0	0/0:22,0:22:99:0,66,255	0/0:5,0:5:96:0,15,180	0/0:8,0:8:99:0,24,255	0/0:8,0:8:99:0,24,255	0/0:8,0:8:99:0,24,255	0/0:37,0:37:99:0,111,255	1/0:1,1:2:99:30,0,30	0/1:15,11:26:99:255,0,255	0/0:17,0:17:99:0,51,255	0/0:2,0:2:79:0,6,72	0/0:12,0:12:99:0,36,255	0/0:12,0:12:99:0,36,255	./.:0,0:0:.:.	1/1:0,4:4:94:144,12,0	1/1:0,7:7:99:252,21,0	./.:0,0:0:.:.	0/0:12,0:12:99:0,36,255	1/1:0,5:5:96:180,15,0
1	2174000	S1_2174000	T	C	.	PASS	XP_007160886.1hypothetical protein PHAVU_001G025200g	QualityScore=0.0;DP=1187;ANN=C	missense_variant	MODERATE	Phvul.001G025200	Phvul.001G025200.v2.1	transcript	Phvul.001G025200.1.v2.1	protein_coding	1/2	c.484T>C	p.Ala162Pro	587/1452	484/831	162/276		GT:AD:DP:GQ:PL	0/0:9,1:10:79:6,0,255	1/0:4,8:12:99:252,0,108	1/1:0,11:11:99:255,33,0	./.:0,0:0:.:.	1/1:0,5:5:96:180,15,0	1/1:0,8:8:99:255,24,0	0/0:8,0:8:99:0,24,255	1/1:0,2:2:79:72,6,0	0/0:15,0:15:99:0,45,255	0/0:10,0:10:99:0,30,255	0/0:19,0:19:99:0,57,255	0/0:9,0:9:99:0,27,255	0/0:16,0:16:99:0,48,255	0/0:42,0:42:99:0,126,255	0/0:6,0:6:98:0,18,216	1/0:9,12:21:99:255,0,255	0/0:17,0:17:99:0,51,255	0/0:4,0:4:94:0,12,144	0/0:9,0:9:99:0,27,255	0/0:16,0:16:99:0,48,255	./.:0,0:0:.:.	1/1:0,2:2:79:72,6,0	1/1:0,18:18:99:255,54,0	./.:0,0:0:.:.	0/0:3,0:3:88:0,9,108	1/1:0,4:4:94:144,12,0
1	2192050	S1_2192050	A	T	.	PASS	XP_007160887.1hypothetical protein PHAVU_001G025300g	QualityScore=0.0;DP=984;ANN=T	downstream_gene_variant	MODIFIER	Phvul.001G025300	Phvul.001G025300.v2.1	transcript	Phvul.001G025300.1.v2.1	protein_coding		c.*4884A>T					4353	GT:AD:DP:GQ:PL	0/0:10,0:10:99:0,30,255	0/0:20,0:20:99:0,60,255	0/0:16,0:16:99:0,48,255	./.:0,0:0:.:.	0/0:2,0:2:79:0,6,72	1/1:0,6:6:98:216,18,0	0/0:4,0:4:94:0,12,144	0/0:2,0:2:79:0,6,72	0/0:8,0:8:99:0,24,255	0/0:6,0:6:98:0,18,216	0/0:15,0:15:99:0,45,255	0/0:9,0:9:99:0,27,255	0/0:5,0:5:96:0,15,180	0/0:40,0:40:99:0,120,255	0/0:5,0:5:96:0,15,180	0/0:35,0:35:99:0,105,255	0/0:20,0:20:99:0,60,255	0/0:1,0:1:66:0,3,36	0/0:4,0:4:94:0,12,144	0/0:8,0:8:99:0,24,255	./.:0,0:0:.:.	0/0:3,0:3:88:0,9,108	0/0:11,0:11:99:0,33,255	./.:0,0:0:.:.	0/0:12,0:12:99:0,36,255	0/0:7,0:7:99:0,21,252
1	2219934	S1_2219934	T	C	.	PASS	XP_007160890.1hypothetical protein PHAVU_001G025600g	QualityScore=0.0;DP=1456;ANN=C	intron_variant	MODIFIER	Phvul.001G025600	Phvul.001G025600.v2.1	transcript	Phvul.001G025600.1.v2.1	protein_coding	5/7	c.720+718A>G						GT:AD:DP:GQ:PL	0/0:7,0:7:99:0,21,252	0/1:10,9:19:99:255,0,255	1/1:0,14:14:99:255,42,0	./.:0,0:0:.:.	1/1:1,7:8:93:228,0,12	1/1:0,5:5:96:180,15,0	./.:0,0:0:.:.	./.:0,0:0:.:.	0/0:14,0:14:99:0,42,255	0/0:5,0:5:96:0,15,180	0/0:26,0:26:99:0,78,255	0/0:19,0:19:99:0,57,255	0/0:28,0:28:99:0,84,255	0/0:62,0:62:99:0,186,255	0/0:7,0:7:99:0,21,252	0/1:20,17:37:99:255,0,255	0/0:36,0:36:99:0,108,255	0/0:7,0:7:99:0,21,252	0/0:12,0:12:99:0,36,255	0/0:20,0:20:99:0,60,255	./.:0,0:0:.:.	./.:0,0:0:.:.	1/1:0,6:6:98:216,18,0	./.:0,0:0:.:.	0/0:11,0:11:99:0,33,255	1/1:0,11:11:99:255,33,0
1	2219935	S1_2219935	A	C	.	PASS	XP_007160890.1hypothetical protein PHAVU_001G025600g	QualityScore=0.0;DP=1456;ANN=C	intron_variant	MODIFIER	Phvul.001G025600	Phvul.001G025600.v2.1	transcript	Phvul.001G025600.1.v2.1	protein_coding	5/7	c.720+717T>G						GT:AD:DP:GQ:PL	0/0:7,0:7:99:0,21,252	0/0:19,0:19:99:0,57,255	0/0:14,0:14:99:0,42,255	./.:0,0:0:.:.	0/0:8,0:8:99:0,24,255	0/0:5,0:5:96:0,15,180	./.:0,0:0:.:.	./.:0,0:0:.:.	0/0:14,0:14:99:0,42,255	0/0:5,0:5:96:0,15,180	0/0:26,0:26:99:0,78,255	0/0:19,0:19:99:0,57,255	0/0:28,0:28:99:0,84,255	0/0:62,0:62:99:0,186,255	0/0:7,0:7:99:0,21,252	0/0:37,0:37:99:0,111,255	0/0:36,0:36:99:0,108,255	0/0:7,0:7:99:0,21,252	0/0:12,0:12:99:0,36,255	0/0:20,0:20:99:0,60,255	./.:0,0:0:.:.	./.:0,0:0:.:.	0/0:6,0:6:98:0,18,216	./.:0,0:0:.:.	0/0:11,0:11:99:0,33,255	0/0:11,0:11:99:0,33,255
1	2270257	S1_2270257	G	A	.	PASS	XP_007160893.1hypothetical protein PHAVU_001G025900g	QualityScore=0.0;DP=2021;ANN=A	synonymous_variant	LOW	Phvul.001G025900	Phvul.001G025900.v2.1	transcript	Phvul.001G025900.1.v2.1	protein_coding	1/3	c.255G>A	p.Gly85Gly	493/2340	255/1422	85/473		GT:AD:DP:GQ:PL	0/1:10,2:12:99:36,0,255	1/0:14,19:33:99:255,0,255	1/1:0,16:16:99:255,48,0	./.:0,0:0:.:.	1/1:0,8:8:99:255,24,0	1/1:0,13:13:99:255,39,0	0/0:7,0:7:99:0,21,252	1/1:0,12:12:99:255,36,0	0/0:25,0:25:99:0,75,255	0/0:5,0:5:96:0,15,180	0/0:24,0:24:99:0,72,255	0/0:31,0:31:99:0,93,255	0/0:18,0:18:99:0,54,255	0/0:74,0:74:99:0,222,255	0/0:12,0:12:99:0,36,255	0/1:25,14:39:99:255,0,255	0/0:35,0:35:99:0,105,255	0/0:7,0:7:99:0,21,252	0/0:14,0:14:99:0,42,255	0/0:27,0:27:99:0,81,255	./.:0,0:0:.:.	1/0:2,2:4:99:60,0,60	1/1:0,11:11:99:255,33,0	./.:0,0:0:.:.	0/0:19,0:19:99:0,57,255	1/1:0,15:15:99:255,45,0
1	2270338	S1_2270338	G	C	.	PASS	XP_007160893.1hypothetical protein PHAVU_001G025900g	QualityScore=0.0;DP=1950;ANN=C	synonymous_variant	LOW	Phvul.001G025900	Phvul.001G025900.v2.1	transcript	Phvul.001G025900.1.v2.1	protein_coding	1/3	c.336G>C	p.Ser112Ser	574/2340	336/1422	112/473		GT:AD:DP:GQ:PL	0/1:8,2:10:99:42,0,255	1/0:11,17:28:99:255,0,255	1/1:0,17:17:99:255,51,0	./.:0,0:0:.:.	1/1:1,7:8:93:228,0,12	1/1:0,13:13:99:255,39,0	0/0:8,0:8:99:0,24,255	1/1:0,11:11:99:255,33,0	0/0:21,0:21:99:0,63,255	0/0:5,0:5:96:0,15,180	0/0:26,0:26:99:0,78,255	0/0:24,0:24:99:0,72,255	0/0:18,0:18:99:0,54,255	0/0:69,0:69:99:0,207,255	0/0:8,0:8:99:0,24,255	0/1:22,18:40:99:255,0,255	0/0:34,0:34:99:0,102,255	0/0:5,0:5:96:0,15,180	0/0:11,0:11:99:0,33,255	0/0:25,0:25:99:0,75,255	./.:0,0:0:.:.	1/0:1,1:2:99:30,0,30	1/1:0,13:13:99:255,39,0	./.:0,0:0:.:.	0/0:17,0:17:99:0,51,255	1/1:0,9:9:99:255,27,0
1	2270848	S1_2270848	T	C	.	PASS	XP_007160893.1hypothetical protein PHAVU_001G025900g	QualityScore=0.0;DP=2482;ANN=C	synonymous_variant	LOW	Phvul.001G025900	Phvul.001G025900.v2.1	transcript	Phvul.001G025900.1.v2.1	protein_coding	2/3	c.573T>C	p.Phe191Phe	811/2340	573/1422	191/473		GT:AD:DP:GQ:PL	0/1:8,6:14:99:174,0,246	0/1:7,5:12:99:144,0,216	1/1:0,21:21:99:255,63,0	./.:0,0:0:.:.	1/1:0,9:9:99:255,27,0	1/1:0,19:19:99:255,57,0	0/0:9,0:9:99:0,27,255	1/1:0,7:7:99:252,21,0	0/0:30,1:31:99:0,57,255	0/0:14,0:14:99:0,42,255	0/0:33,0:33:99:0,99,255	0/0:14,0:14:99:0,42,255	0/0:16,0:16:99:0,48,255	0/0:92,0:92:99:0,255,255	0/0:16,0:16:99:0,48,255	0/1:21,16:37:99:255,0,255	0/0:36,1:37:99:0,75,255	0/0:7,0:7:99:0,21,252	0/0:13,0:13:99:0,39,255	0/0:32,0:32:99:0,96,255	./.:0,0:0:.:.	1/0:8,11:19:99:255,0,231	1/1:1,20:21:99:255,28,0	./.:0,0:0:.:.	0/0:15,0:15:99:0,45,255	1/1:0,28:28:99:255,84,0
1	2280605	S1_2280605	G	A	.	PASS	XP_007160894.1hypothetical protein PHAVU_001G026000g	QualityScore=0.0;DP=1668;ANN=A	synonymous_variant	LOW	Phvul.001G026000	Phvul.001G026000.v2.1	transcript	Phvul.001G026000.1.v2.1	protein_coding	3/5	c.450C>T	p.Asn150Asn	675/1539	450/978	150/325		GT:AD:DP:GQ:PL	0/1:11,3:14:99:66,0,255	1/0:7,18:25:99:255,0,177	1/1:0,19:19:99:255,57,0	./.:0,0:0:.:.	1/0:2,5:7:99:159,0,51	1/1:0,9:9:99:255,27,0	0/0:11,0:11:99:0,33,255	1/1:0,2:2:79:72,6,0	0/0:17,0:17:99:0,51,255	0/0:4,0:4:94:0,12,144	0/0:24,0:24:99:0,72,255	0/0:24,1:25:99:0,39,255	0/0:5,0:5:96:0,15,180	0/0:65,0:65:99:0,195,255	0/0:8,0:8:99:0,24,255	1/0:11,15:26:99:255,0,255	0/0:26,0:26:99:0,78,255	0/0:4,0:4:94:0,12,144	0/0:13,0:13:99:0,39,255	0/0:24,0:24:99:0,72,255	./.:0,0:0:.:.	0/1:4,2:6:99:54,0,126	1/1:0,17:17:99:255,51,0	./.:0,0:0:.:.	0/0:20,0:20:99:0,60,255	1/1:0,11:11:99:255,33,0
1	2311010	S1_2311010	T	A	.	PASS	XP_007160899.1hypothetical protein PHAVU_001G026400g	QualityScore=0.0;DP=4425;ANN=A	upstream_gene_variant	MODIFIER	Phvul.001G026400	Phvul.001G026400.v2.1	transcript	Phvul.001G026400.1.v2.1	protein_coding		c.-6572T>A					4721	GT:AD:DP:GQ:PL	0/1:16,7:23:99:183,0,255	1/0:23,32:55:99:255,0,255	1/1:0,36:36:99:255,108,0	./.:0,0:0:.:.	1/1:0,9:9:99:255,27,0	1/1:0,31:31:99:255,93,0	0/0:19,0:19:99:0,57,255	1/1:0,17:17:99:255,51,0	0/0:93,0:93:99:0,255,255	0/0:12,0:12:99:0,36,255	0/0:71,0:71:99:0,213,255	0/0:46,0:46:99:0,138,255	0/0:47,0:47:99:0,141,255	0/0:125,0:125:99:0,255,255	0/0:32,0:32:99:0,96,255	0/1:83,56:139:99:255,0,255	0/0:70,0:70:99:0,210,255	0/0:12,0:12:99:0,36,255	0/0:33,0:33:99:0,99,255	0/0:63,0:63:99:0,189,255	./.:0,0:0:.:.	1/0:4,17:21:99:255,0,81	1/1:0,46:46:99:255,138,0	./.:0,0:0:.:.	0/0:45,1:46:99:0,102,255	1/1:0,20:20:99:255,60,0
1	2311011	S1_2311011	T	A	.	PASS	XP_007160899.1hypothetical protein PHAVU_001G026400g	QualityScore=0.0;DP=1092;ANN=A	upstream_gene_variant	MODIFIER	Phvul.001G026400	Phvul.001G026400.v2.1	transcript	Phvul.001G026400.1.v2.1	protein_coding		c.-6571T>A					4720	GT:AD:DP:GQ:PL	1/0:4,4:8:99:120,0,120	0/1:7,2:9:99:45,0,225	1/1:0,6:6:98:216,18,0	./.:0,0:0:.:.	1/1:0,2:2:79:72,6,0	1/1:0,5:5:96:180,15,0	0/0:5,0:5:96:0,15,180	1/1:0,8:8:99:255,24,0	0/0:17,0:17:99:0,51,255	0/0:4,0:4:94:0,12,144	0/0:14,0:14:99:0,42,255	0/0:8,0:8:99:0,24,255	0/0:19,0:19:99:0,57,255	0/0:32,0:32:99:0,96,255	0/0:6,0:6:98:0,18,216	1/0:12,13:25:99:255,0,255	0/0:13,0:13:99:0,39,255	0/0:1,0:1:66:0,3,36	0/0:7,0:7:99:0,21,252	0/0:11,0:11:99:0,33,255	./.:0,0:0:.:.	1/0:3,3:6:99:90,0,90	1/1:0,9:9:99:255,27,0	./.:0,0:0:.:.	0/0:20,1:21:99:0,28,255	1/1:0,6:6:98:216,18,0
1	2311027	S1_2311027	A	C	.	PASS	XP_007160899.1hypothetical protein PHAVU_001G026400g	QualityScore=0.0;DP=2557;ANN=C	upstream_gene_variant	MODIFIER	Phvul.001G026400	Phvul.001G026400.v2.1	transcript	Phvul.001G026400.1.v2.1	protein_coding		c.-6555A>C					4704	GT:AD:DP:GQ:PL	0/1:8,5:13:99:141,0,249	1/0:13,15:28:99:255,0,255	1/1:0,19:19:99:255,57,0	./.:0,0:0:.:.	1/1:0,6:6:98:216,18,0	1/1:0,16:16:99:255,48,0	0/0:12,0:12:99:0,36,255	1/1:0,12:12:99:255,36,0	0/0:52,0:52:99:0,156,255	0/0:8,0:8:99:0,24,255	0/0:42,0:42:99:0,126,255	0/0:21,0:21:99:0,63,255	0/0:28,0:28:99:0,84,255	0/0:71,0:71:99:0,213,255	0/0:16,0:16:99:0,48,255	0/1:47,35:82:99:255,0,255	0/0:39,0:39:99:0,117,255	0/0:5,0:5:96:0,15,180	0/0:20,0:20:99:0,60,255	0/0:38,0:38:99:0,114,255	./.:0,0:0:.:.	1/0:3,10:13:99:255,0,69	1/1:0,27:27:99:255,81,0	./.:0,0:0:.:.	0/0:32,1:33:99:0,64,255	1/1:0,14:14:99:255,42,0
1	2319291	S1_2319291	T	C	.	PASS	XP_007160901.1hypothetical protein PHAVU_001G026500g	QualityScore=0.0;DP=977;ANN=C	upstream_gene_variant	MODIFIER	Phvul.001G026500	Phvul.001G026500.v2.1	transcript	Phvul.001G026500.1.v2.1	protein_coding		c.-6550T>C					4572	GT:AD:DP:GQ:PL	0/0:2,0:2:79:0,6,72	0/1:4,1:5:99:21,0,129	1/1:0,4:4:94:144,12,0	./.:0,0:0:.:.	1/1:0,2:2:79:72,6,0	1/1:0,5:5:96:180,15,0	0/0:3,0:3:88:0,9,108	1/1:0,3:3:88:108,9,0	0/0:8,0:8:99:0,24,255	0/0:6,0:6:98:0,18,216	0/0:7,0:7:99:0,21,252	0/0:11,0:11:99:0,33,255	0/0:16,0:16:99:0,48,255	0/0:29,0:29:99:0,87,255	0/0:5,0:5:96:0,15,180	1/0:15,18:33:99:255,0,255	0/0:21,0:21:99:0,63,255	0/0:1,0:1:66:0,3,36	0/0:7,0:7:99:0,21,252	0/0:7,0:7:99:0,21,252	./.:0,0:0:.:.	1/1:0,3:3:88:108,9,0	1/1:0,5:5:96:180,15,0	1/1:0,1:1:66:36,3,0	0/0:3,0:3:88:0,9,108	1/1:0,2:2:79:72,6,0
1	2319455	S1_2319455	C	T	.	PASS	XP_007160901.1hypothetical protein PHAVU_001G026500g	QualityScore=0.0;DP=2100;ANN=T	upstream_gene_variant	MODIFIER	Phvul.001G026500	Phvul.001G026500.v2.1	transcript	Phvul.001G026500.1.v2.1	protein_coding		c.-6386C>T					4408	GT:AD:DP:GQ:PL	0/0:10,0:10:99:0,30,255	0/1:9,4:13:99:105,0,255	1/1:0,14:14:99:255,42,0	./.:0,0:0:.:.	1/1:0,2:2:79:72,6,0	1/1:0,12:12:99:255,36,0	0/0:9,0:9:99:0,27,255	1/1:0,12:12:99:255,36,0	0/0:27,0:27:99:0,81,255	0/0:11,0:11:99:0,33,255	0/0:22,0:22:99:0,66,255	0/0:25,0:25:99:0,75,255	0/0:26,0:26:99:0,78,255	0/0:63,0:63:99:0,189,255	0/0:4,0:4:94:0,12,144	0/1:35,25:60:99:255,0,255	0/0:43,0:43:99:0,129,255	0/0:4,0:4:94:0,12,144	0/0:18,0:18:99:0,54,255	0/0:24,0:24:99:0,72,255	./.:0,0:0:.:.	1/0:2,3:5:99:93,0,57	1/1:0,14:14:99:255,42,0	1/1:0,1:1:66:36,3,0	0/0:13,0:13:99:0,39,255	1/1:0,12:12:99:255,36,0
1	2319498	S1_2319498	T	A	.	PASS	XP_007160901.1hypothetical protein PHAVU_001G026500g	QualityScore=0.0;DP=960;ANN=A	upstream_gene_variant	MODIFIER	Phvul.001G026500	Phvul.001G026500.v2.1	transcript	Phvul.001G026500.1.v2.1	protein_coding		c.-6343T>A					4365	GT:AD:DP:GQ:PL	0/0:2,0:2:79:0,6,72	0/0:4,0:4:94:0,12,144	0/0:3,0:3:88:0,9,108	./.:0,0:0:.:.	0/0:2,0:2:79:0,6,72	0/1:3,1:4:99:24,0,96	1/0:2,3:5:99:93,0,57	0/1:3,2:5:99:57,0,93	0/1:7,4:11:99:111,0,219	0/1:7,2:9:99:45,0,225	0/0:7,0:7:99:0,21,252	0/0:9,0:9:99:0,27,255	0/0:9,0:9:99:0,27,255	0/0:26,0:26:99:0,78,255	0/0:4,0:4:94:0,12,144	0/0:31,0:31:99:0,93,255	0/0:20,0:20:99:0,60,255	1/1:0,1:1:66:36,3,0	0/0:8,0:8:99:0,24,255	0/0:10,0:10:99:0,30,255	./.:0,0:0:.:.	0/1:2,1:3:99:27,0,63	0/1:4,3:7:99:87,0,123	0/0:1,0:1:66:0,3,36	0/0:4,0:4:94:0,12,144	1/0:1,1:2:99:30,0,30
1	2335137	S1_2335137	T	A	.	PASS	XP_007160902.1hypothetical protein PHAVU_001G026600g	QualityScore=0.0;DP=1911;ANN=A	5_prime_UTR_variant	MODIFIER	Phvul.001G026600	Phvul.001G026600.v2.1	transcript	Phvul.001G026600.1.v2.1	protein_coding	1/6	c.-250T>A					250	GT:AD:DP:GQ:PL	0/0:26,0:26:99:0,78,255	0/0:19,0:19:99:0,57,255	0/0:18,0:18:99:0,54,255	./.:0,0:0:.:.	0/0:6,0:6:98:0,18,216	0/1:11,4:15:99:99,0,255	0/1:4,2:6:99:54,0,126	0/1:5,4:9:99:117,0,153	0/1:21,5:26:99:101,0,255	0/0:7,0:7:99:0,21,252	0/0:22,0:22:99:0,66,255	0/0:31,0:31:99:0,93,255	0/0:16,1:17:97:0,15,255	0/0:56,0:56:99:0,168,255	0/0:10,0:10:99:0,30,255	0/0:49,0:49:99:0,147,255	0/0:26,0:26:99:0,78,255	0/0:4,0:4:94:0,12,144	0/0:14,2:16:99:24,0,255	0/0:22,1:23:99:0,33,255	./.:0,0:0:.:.	1/0:2,4:6:99:126,0,54	0/1:15,5:20:99:120,0,255	./.:0,0:0:.:.	0/0:9,1:10:79:6,0,255	0/1:12,3:15:99:63,0,255
1	2388436	S1_2388436	T	G	.	PASS	XP_007160905.1hypothetical protein PHAVU_001G026900g	QualityScore=0.0;DP=2235;ANN=G	synonymous_variant	LOW	Phvul.001G026900	Phvul.001G026900.v2.1	transcript	Phvul.001G026900.1.v2.1	protein_coding	2/8	c.1050T>G	p.Thr350Thr	1117/4376	1050/4038	350/1345		GT:AD:DP:GQ:PL	0/0:19,3:22:99:42,0,255	1/0:8,12:20:99:255,0,228	1/1:0,23:23:99:255,69,0	./.:0,0:0:.:.	1/1:0,9:9:99:255,27,0	1/1:0,8:8:99:255,24,0	0/0:5,0:5:96:0,15,180	1/1:0,6:6:98:216,18,0	0/0:27,0:27:99:0,81,255	0/0:5,0:5:96:0,15,180	0/0:29,0:29:99:0,87,255	0/0:24,0:24:99:0,72,255	0/0:21,0:21:99:0,63,255	0/0:68,0:68:99:0,204,255	0/0:13,0:13:99:0,39,255	1/0:26,27:53:99:255,0,255	0/0:31,0:31:99:0,93,255	0/0:2,0:2:79:0,6,72	0/0:19,0:19:99:0,57,255	0/0:27,0:27:99:0,81,255	./.:0,0:0:.:.	1/0:1,2:3:99:63,0,27	1/1:0,8:8:99:255,24,0	1/1:0,1:1:66:36,3,0	0/0:22,0:22:99:0,66,255	1/1:0,18:18:99:255,54,0
1	2417839	S1_2417839	A	G	.	PASS	XP_007160908.1hypothetical protein PHAVU_001G027200g	QualityScore=0.0;DP=4330;ANN=G	synonymous_variant	LOW	Phvul.001G027200	Phvul.001G027200.v2.1	transcript	Phvul.001G027200.1.v2.1	protein_coding	6/6	c.798T>C	p.Asn266Asn	843/1105	798/834	266/277		GT:AD:DP:GQ:PL	0/1:17,6:23:99:147,0,255	1/0:26,29:55:99:255,0,255	1/1:0,28:28:99:255,84,0	./.:0,0:0:.:.	0/0:13,0:13:99:0,39,255	1/1:0,37:37:99:255,111,0	0/0:20,0:20:99:0,60,255	1/1:0,27:27:99:255,81,0	0/0:46,0:46:99:0,138,255	0/0:16,0:16:99:0,48,255	0/0:41,0:41:99:0,123,255	0/0:43,0:43:99:0,129,255	0/0:46,0:46:99:0,138,255	0/0:5169,0:5169:99:0,255,255	0/0:11,0:11:99:0,33,255	0/1:48,36:84:99:255,0,255	0/0:72,3:75:99:0,117,255	0/0:10,0:10:99:0,30,255	0/0:18,0:18:99:0,54,255	0/0:36,0:36:99:0,108,255	./.:0,0:0:.:.	1/1:0,11:11:99:255,33,0	1/1:0,40:40:99:255,120,0	./.:0,0:0:.:.	0/0:35,0:35:99:0,105,255	0/0:38,0:38:99:0,114,255
1	2417840	S1_2417840	A	G	.	PASS	XP_007160908.1hypothetical protein PHAVU_001G027200g	QualityScore=0.0;DP=1672;ANN=G	missense_variant	MODERATE	Phvul.001G027200	Phvul.001G027200.v2.1	transcript	Phvul.001G027200.1.v2.1	protein_coding	6/6	c.797T>C	p.Asn266Thr	842/1105	797/834	266/277		GT:AD:DP:GQ:PL	0/1:7,4:11:99:111,0,219	0/1:13,11:24:99:255,0,255	1/1:0,20:20:99:255,60,0	./.:0,0:0:.:.	0/0:7,0:7:99:0,21,252	1/1:0,20:20:99:255,60,0	0/0:8,0:8:99:0,24,255	1/1:0,7:7:99:252,21,0	0/0:22,0:22:99:0,66,255	0/0:8,0:8:99:0,24,255	0/0:21,0:21:99:0,63,255	0/0:17,0:17:99:0,51,255	0/0:17,0:17:99:0,51,255	0/0:53,0:53:99:0,159,255	0/0:9,0:9:99:0,27,255	0/1:21,16:37:99:255,0,255	0/0:22,1:23:99:0,33,255	0/0:5,0:5:96:0,15,180	0/0:10,0:10:99:0,30,255	0/0:15,0:15:99:0,45,255	./.:0,0:0:.:.	1/1:0,5:5:96:180,15,0	1/1:0,15:15:99:255,45,0	./.:0,0:0:.:.	0/0:21,0:21:99:0,63,255	0/0:16,0:16:99:0,48,255
1	2417896	S1_2417896	T	C	.	PASS	XP_007160908.1hypothetical protein PHAVU_001G027200g	QualityScore=0.0;DP=3035;ANN=C	synonymous_variant	LOW	Phvul.001G027200	Phvul.001G027200.v2.1	transcript	Phvul.001G027200.1.v2.1	protein_coding	6/6	c.741A>G	p.Thr247Thr	786/1105	741/834	247/277		GT:AD:DP:GQ:PL	0/1:10,4:14:99:102,0,255	0/1:20,19:39:99:255,0,255	1/1:0,24:24:99:255,72,0	./.:0,0:0:.:.	0/0:11,0:11:99:0,33,255	1/1:0,31:31:99:255,93,0	0/0:12,0:12:99:0,36,255	1/1:0,18:18:99:255,54,0	0/0:35,0:35:99:0,105,255	0/0:11,0:11:99:0,33,255	0/0:29,0:29:99:0,87,255	0/0:31,0:31:99:0,93,255	0/0:31,0:31:99:0,93,255	0/0:95,0:95:99:0,255,255	0/0:9,0:9:99:0,27,255	0/1:36,25:61:99:255,0,255	0/0:49,2:51:99:0,81,255	0/0:8,0:8:99:0,24,255	0/0:12,0:12:99:0,36,255	0/0:25,0:25:99:0,75,255	./.:0,0:0:.:.	1/1:0,8:8:99:255,24,0	1/1:0,29:29:99:255,87,0	./.:0,0:0:.:.	0/0:26,0:26:99:0,78,255	0/0:26,0:26:99:0,78,255
1	2430614	S1_2430614	A	G	.	PASS	-box domain-containing 4-like	QualityScore=0.0;DP=2313;ANN=G	downstream_gene_variant	MODIFIER	Phvul.001G027300	Phvul.001G027300.v2.1	transcript	Phvul.001G027300.1.v2.1	protein_coding		c.*773A>G					332	GT:AD:DP:GQ:PL	0/0:8,0:8:99:0,24,255	0/0:25,0:25:99:0,75,255	0/0:26,0:26:99:0,78,255	./.:0,0:0:.:.	1/1:0,4:4:94:144,12,0	0/0:17,0:17:99:0,51,255	0/0:15,0:15:99:0,45,255	0/0:2,0:2:79:0,6,72	0/0:37,0:37:99:0,111,255	0/0:7,0:7:99:0,21,252	0/0:34,0:34:99:0,102,255	0/0:19,0:19:99:0,57,255	0/0:31,0:31:99:0,93,255	0/0:87,0:87:99:0,255,255	0/0:13,0:13:99:0,39,255	0/0:51,0:51:99:0,153,255	0/0:34,0:34:99:0,102,255	0/0:1,0:1:66:0,3,36	0/0:27,0:27:99:0,81,255	0/0:26,0:26:99:0,78,255	./.:0,0:0:.:.	0/0:10,0:10:99:0,30,255	0/0:22,0:22:99:0,66,255	./.:0,0:0:.:.	0/0:13,0:13:99:0,39,255	1/1:0,6:6:98:216,18,0
1	2454468	S1_2454468	A	G	.	PASS	XP_007160910.1hypothetical protein PHAVU_001G027400g	QualityScore=0.0;DP=2600;ANN=G	intron_variant	MODIFIER	Phvul.001G027400	Phvul.001G027400.v2.1	transcript	Phvul.001G027400.1.v2.1	protein_coding	1/1	c.0+213T>C						GT:AD:DP:GQ:PL	0/0:10,1:11:66:3,0,255	1/0:18,19:37:99:255,0,255	1/1:0,14:14:99:255,42,0	./.:0,0:0:.:.	1/1:0,1:1:66:36,3,0	1/1:0,18:18:99:255,54,0	0/0:9,0:9:99:0,27,255	1/1:0,12:12:99:255,36,0	0/0:39,0:39:99:0,117,255	0/0:9,0:9:99:0,27,255	0/0:20,0:20:99:0,60,255	0/0:30,0:30:99:0,90,255	0/0:19,0:19:99:0,57,255	0/0:63,0:63:99:0,189,255	0/0:7,0:7:99:0,21,252	0/1:23,20:43:99:255,0,255	0/0:21,0:21:99:0,63,255	0/0:7,0:7:99:0,21,252	0/0:10,0:10:99:0,30,255	0/0:27,0:27:99:0,81,255	./.:0,0:0:.:.	1/0:7,8:15:99:243,0,207	1/1:0,23:23:99:255,69,0	./.:0,0:0:.:.	0/0:10,0:10:99:0,30,255	1/1:0,47:47:99:255,141,0
1	2454472	S1_2454472	A	G	.	PASS	XP_007160910.1hypothetical protein PHAVU_001G027400g	QualityScore=0.0;DP=2306;ANN=G	intron_variant	MODIFIER	Phvul.001G027400	Phvul.001G027400.v2.1	transcript	Phvul.001G027400.1.v2.1	protein_coding	1/1	c.0+209T>C						GT:AD:DP:GQ:PL	0/0:11,1:12:50:0,0,255	1/0:15,17:32:99:255,0,255	1/1:0,8:8:99:255,24,0	./.:0,0:0:.:.	1/1:0,1:1:66:36,3,0	1/1:0,19:19:99:255,57,0	0/0:8,0:8:99:0,24,255	1/1:0,10:10:99:255,30,0	0/0:38,0:38:99:0,114,255	0/0:10,0:10:99:0,30,255	0/0:18,0:18:99:0,54,255	0/0:22,0:22:99:0,66,255	0/0:13,0:13:99:0,39,255	0/0:52,0:52:99:0,156,255	0/0:6,0:6:98:0,18,216	0/1:20,18:38:99:255,0,255	0/0:20,0:20:99:0,60,255	0/0:5,0:5:96:0,15,180	0/0:6,0:6:98:0,18,216	0/0:21,0:21:99:0,63,255	./.:0,0:0:.:.	0/1:8,5:13:99:141,0,249	1/1:0,25:25:99:255,75,0	./.:0,0:0:.:.	0/0:10,0:10:99:0,30,255	1/1:0,38:38:99:255,114,0
1	2485268	S1_2485268	A	G	.	PASS	XP_007160913.1hypothetical protein PHAVU_001G027700g	QualityScore=0.0;DP=1658;ANN=G	missense_variant	MODERATE	Phvul.001G027700	Phvul.001G027700.v2.1	transcript	Phvul.001G027700.1.v2.1	protein_coding	4/6	c.991A>G	p.Arg331Gly	1899/3470	991/2133	331/710		GT:AD:DP:GQ:PL	0/0:11,0:11:99:0,33,255	1/0:13,19:32:99:255,0,255	1/1:0,4:4:94:144,12,0	./.:0,0:0:.:.	1/1:0,6:6:98:216,18,0	1/1:0,19:19:99:255,57,0	0/0:4,0:4:94:0,12,144	1/1:0,9:9:99:255,27,0	0/0:22,0:22:99:0,66,255	0/0:5,0:5:96:0,15,180	0/0:13,0:13:99:0,39,255	0/0:23,0:23:99:0,69,255	0/0:7,0:7:99:0,21,252	0/0:48,0:48:99:0,144,255	0/0:6,0:6:98:0,18,216	0/1:25,20:45:99:255,0,255	0/0:32,0:32:99:0,96,255	0/0:6,0:6:98:0,18,216	0/0:4,0:4:94:0,12,144	0/0:19,0:19:99:0,57,255	./.:0,0:0:.:.	1/0:1,5:6:98:162,0,18	1/1:0,16:16:99:255,48,0	./.:0,0:0:.:.	0/0:6,0:6:98:0,18,216	1/1:0,26:26:99:255,78,0
1	2486578	S1_2486578	T	C	.	PASS	XP_007160913.1hypothetical protein PHAVU_001G027700g	QualityScore=0.0;DP=1576;ANN=C	missense_variant	MODERATE	Phvul.001G027700	Phvul.001G027700.v2.1	transcript	Phvul.001G027700.1.v2.1	protein_coding	6/6	c.1829T>C	p.Leu610Ser	2737/3470	1829/2133	610/710		GT:AD:DP:GQ:PL	0/1:12,3:15:99:63,0,255	1/0:3,8:11:99:255,0,75	1/1:0,16:16:99:255,48,0	./.:0,0:0:.:.	1/0:1,4:5:99:129,0,21	1/1:0,8:8:99:255,24,0	0/0:8,0:8:99:0,24,255	1/1:0,7:7:99:252,21,0	0/0:23,0:23:99:0,69,255	0/0:4,0:4:94:0,12,144	0/0:9,0:9:99:0,27,255	0/0:14,0:14:99:0,42,255	0/0:15,1:16:94:0,12,255	0/0:50,0:50:99:0,150,255	0/0:2,0:2:79:0,6,72	1/0:16,20:36:99:255,0,255	0/0:20,0:20:99:0,60,255	0/0:1,0:1:66:0,3,36	0/0:8,0:8:99:0,24,255	0/0:14,0:14:99:0,42,255	./.:0,0:0:.:.	1/0:5,5:10:99:150,0,150	1/1:0,12:12:99:255,36,0	1/1:0,2:2:79:72,6,0	0/0:11,0:11:99:0,33,255	1/1:0,13:13:99:255,39,0
1	2486579	S1_2486579	T	C	.	PASS	XP_007160913.1hypothetical protein PHAVU_001G027700g	QualityScore=0.0;DP=1891;ANN=C	missense_variant	MODERATE	Phvul.001G027700	Phvul.001G027700.v2.1	transcript	Phvul.001G027700.1.v2.1	protein_coding	6/6	c.1830T>C	p.Leu610Phe	2738/3470	1830/2133	610/710		GT:AD:DP:GQ:PL	0/1:11,4:15:99:99,0,255	1/0:10,10:20:99:255,0,255	1/1:0,9:9:99:255,27,0	./.:0,0:0:.:.	1/0:2,5:7:99:159,0,51	1/1:0,24:24:99:255,72,0	0/0:3,0:3:88:0,9,108	1/1:0,6:6:98:216,18,0	0/0:28,0:28:99:0,84,255	0/0:9,0:9:99:0,27,255	0/0:21,0:21:99:0,63,255	0/0:31,0:31:99:0,93,255	0/0:18,0:18:99:0,54,255	0/0:49,0:49:99:0,147,255	0/0:9,0:9:99:0,27,255	1/0:19,21:40:99:255,0,255	0/0:22,0:22:99:0,66,255	0/0:3,0:3:88:0,9,108	0/0:19,0:19:99:0,57,255	0/0:19,0:19:99:0,57,255	./.:0,0:0:.:.	1/0:2,4:6:99:126,0,54	1/1:0,21:21:99:255,63,0	./.:0,0:0:.:.	0/0:10,0:10:99:0,30,255	1/1:0,10:10:99:255,30,0
1	2486592	S1_2486592	A	T	.	PASS	XP_007160913.1hypothetical protein PHAVU_001G027700g	QualityScore=0.0;DP=3531;ANN=T	missense_variant	MODERATE	Phvul.001G027700	Phvul.001G027700.v2.1	transcript	Phvul.001G027700.1.v2.1	protein_coding	6/6	c.1843A>T	p.Thr615Ser	2751/3470	1843/2133	615/710		GT:AD:DP:GQ:PL	0/1:25,7:32:99:155,0,255	1/0:11,21:32:99:255,0,255	1/1:0,25:25:99:255,75,0	./.:0,0:0:.:.	1/0:3,7:10:99:222,0,78	1/1:0,33:33:99:255,99,0	0/0:10,0:10:99:0,30,255	1/1:0,12:12:99:255,36,0	0/0:56,0:56:99:0,168,255	0/0:12,0:12:99:0,36,255	0/0:29,0:29:99:0,87,255	0/0:46,0:46:99:0,138,255	0/0:31,1:32:99:0,60,255	0/0:99,0:99:99:0,255,255	0/0:11,0:11:99:0,33,255	0/1:40,39:79:99:255,0,255	0/0:42,0:42:99:0,126,255	0/0:5,0:5:96:0,15,180	0/0:26,0:26:99:0,78,255	0/0:33,0:33:99:0,99,255	./.:0,0:0:.:.	1/0:8,12:20:99:255,0,228	1/1:0,35:35:99:255,105,0	1/1:0,2:2:79:72,6,0	0/0:20,0:20:99:0,60,255	1/1:0,28:28:99:255,84,0
1	2486593	S1_2486593	A	T	.	PASS	XP_007160913.1hypothetical protein PHAVU_001G027700g	QualityScore=0.0;DP=1891;ANN=T	missense_variant	MODERATE	Phvul.001G027700	Phvul.001G027700.v2.1	transcript	Phvul.001G027700.1.v2.1	protein_coding	6/6	c.1844A>T	p.Thr615Ile	2752/3470	1844/2133	615/710		GT:AD:DP:GQ:PL	0/1:11,4:15:99:99,0,255	0/1:10,10:20:99:255,0,255	1/1:0,9:9:99:255,27,0	./.:0,0:0:.:.	1/0:2,5:7:99:159,0,51	1/1:0,24:24:99:255,72,0	0/0:3,0:3:88:0,9,108	1/1:0,6:6:98:216,18,0	0/0:28,0:28:99:0,84,255	0/0:9,0:9:99:0,27,255	0/0:21,0:21:99:0,63,255	0/0:31,0:31:99:0,93,255	0/0:18,0:18:99:0,54,255	0/0:49,0:49:99:0,147,255	0/0:9,0:9:99:0,27,255	1/0:19,21:40:99:255,0,255	0/0:22,0:22:99:0,66,255	0/0:3,0:3:88:0,9,108	0/0:19,0:19:99:0,57,255	0/0:19,0:19:99:0,57,255	./.:0,0:0:.:.	1/0:2,4:6:99:126,0,54	1/1:0,21:21:99:255,63,0	./.:0,0:0:.:.	0/0:10,0:10:99:0,30,255	1/1:0,10:10:99:255,30,0
1	2486637	S1_2486637	A	T	.	PASS	XP_007160913.1hypothetical protein PHAVU_001G027700g	QualityScore=0.0;DP=5012;ANN=T	missense_variant	MODERATE	Phvul.001G027700	Phvul.001G027700.v2.1	transcript	Phvul.001G027700.1.v2.1	protein_coding	6/6	c.1888A>T	p.Ile630Leu	2796/3470	1888/2133	630/710		GT:AD:DP:GQ:PL	0/1:33,10:43:99:231,0,255	1/0:13,29:42:99:255,0,255	1/1:0,39:39:99:255,117,0	./.:0,0:0:.:.	1/0:4,12:16:99:255,0,96	1/1:0,40:40:99:255,120,0	0/0:17,0:17:99:0,51,255	1/1:0,19:19:99:255,57,0	0/0:80,0:80:99:0,240,255	0/0:16,0:16:99:0,48,255	0/0:40,0:40:99:0,120,255	0/0:57,0:57:99:0,171,255	0/0:48,2:50:99:0,78,255	0/0:4190,0:4190:99:0,255,255	0/0:13,0:13:99:0,39,255	0/1:57,55:112:99:255,0,255	0/0:61,0:61:99:0,183,255	0/0:6,0:6:98:0,18,216	0/0:34,0:34:99:0,102,255	0/0:43,0:43:99:0,129,255	./.:0,0:0:.:.	1/0:12,17:29:99:255,0,255	1/1:0,47:47:99:255,141,0	1/1:0,4:4:94:144,12,0	0/0:34,0:34:99:0,102,255	1/1:0,38:38:99:255,114,0
1	2486783	S1_2486783	T	A	.	PASS	XP_007160913.1hypothetical protein PHAVU_001G027700g	QualityScore=0.0;DP=2731;ANN=A	synonymous_variant	LOW	Phvul.001G027700	Phvul.001G027700.v2.1	transcript	Phvul.001G027700.1.v2.1	protein_coding	6/6	c.2034T>A	p.Gly678Gly	2942/3470	2034/2133	678/710		GT:AD:DP:GQ:PL	1/0:8,9:17:99:255,0,237	1/0:16,19:35:99:255,0,255	1/1:0,15:15:99:255,45,0	./.:0,0:0:.:.	1/1:1,6:7:96:195,0,15	1/1:0,19:19:99:255,57,0	0/0:12,0:12:99:0,36,255	1/1:0,15:15:99:255,45,0	0/0:32,0:32:99:0,96,255	0/0:15,0:15:99:0,45,255	0/0:37,0:37:99:0,111,255	0/0:29,0:29:99:0,87,255	0/0:24,0:24:99:0,72,255	0/0:81,0:81:99:0,244,255	0/0:20,0:20:99:0,60,255	0/1:30,27:57:99:255,0,255	0/0:50,0:50:99:0,150,255	0/0:8,0:8:99:0,24,255	0/0:29,0:29:99:0,87,255	0/0:32,0:32:99:0,96,255	./.:0,0:0:.:.	1/0:3,10:13:99:255,0,69	1/1:0,23:23:99:255,69,0	./.:0,0:0:.:.	0/0:37,0:37:99:0,111,255	1/1:0,10:10:99:255,30,0
1	2503629	S1_2503629	A	G	.	PASS	XP_007160917.1hypothetical protein PHAVU_001G028000g	QualityScore=0.0;DP=997;ANN=G	missense_variant	MODERATE	Phvul.001G028000	Phvul.001G028000.v2.1	transcript	Phvul.001G028000.1.v2.1	protein_coding	3/4	c.808A>G	p.Arg270Gly	859/1472	808/945	270/314		GT:AD:DP:GQ:PL	0/1:2,1:3:99:27,0,63	0/1:2,2:4:99:60,0,60	1/1:0,8:8:99:255,24,0	./.:0,0:0:.:.	1/1:0,4:4:94:144,12,0	1/1:0,21:21:99:255,63,0	./.:0,0:0:.:.	1/1:0,6:6:98:216,18,0	0/0:8,0:8:99:0,24,255	0/0:5,0:5:96:0,15,180	0/0:6,0:6:98:0,18,216	0/0:6,0:6:98:0,18,216	0/0:4,0:4:94:0,12,144	0/0:23,0:23:99:0,69,255	0/0:1,0:1:66:0,3,36	1/0:5,13:18:99:255,0,126	0/0:12,0:12:99:0,36,255	0/0:1,0:1:66:0,3,36	0/0:9,0:9:99:0,27,255	0/0:3,0:3:88:0,9,108	./.:0,0:0:.:.	1/1:0,1:1:66:36,3,0	1/1:0,6:6:98:216,18,0	./.:0,0:0:.:.	0/0:3,0:3:88:0,9,108	1/1:0,7:7:99:252,21,0
1	2525376	S1_2525376	A	G	.	PASS	XP_007160922.1hypothetical protein PHAVU_001G028400g	QualityScore=0.0;DP=2447;ANN=G	missense_variant	MODERATE	Phvul.001G028400	Phvul.001G028400.v2.1	transcript	Phvul.001G028400.1.v2.1	protein_coding	1/2	c.638T>C	p.Leu213Ser	638/2070	638/2070	213/689		GT:AD:DP:GQ:PL	0/0:9,1:10:79:6,0,255	1/0:7,15:22:99:255,0,186	1/1:0,20:20:99:255,60,0	./.:0,0:0:.:.	0/0:12,0:12:99:0,36,255	1/1:0,18:18:99:255,54,0	0/0:10,0:10:99:0,30,255	1/1:0,10:10:99:255,30,0	0/0:43,0:43:99:0,129,255	0/0:9,0:9:99:0,27,255	0/0:19,0:19:99:0,57,255	0/0:17,0:17:99:0,51,255	0/0:19,0:19:99:0,57,255	0/0:98,0:98:99:0,255,255	0/0:10,0:10:99:0,30,255	0/1:34,18:52:99:255,0,255	0/0:25,0:25:99:0,75,255	0/0:8,0:8:99:0,24,255	0/0:11,0:11:99:0,33,255	0/0:28,0:28:99:0,84,255	./.:0,0:0:.:.	1/0:2,8:10:99:255,0,42	1/1:0,22:22:99:255,66,0	./.:0,0:0:.:.	0/0:14,0:14:99:0,42,255	0/0:30,0:30:99:0,90,255
1	2525604	S1_2525604	A	G	.	PASS	XP_007160922.1hypothetical protein PHAVU_001G028400g	QualityScore=0.0;DP=1238;ANN=G	missense_variant	MODERATE	Phvul.001G028400	Phvul.001G028400.v2.1	transcript	Phvul.001G028400.1.v2.1	protein_coding	1/2	c.410T>C	p.Met137Thr	410/2070	410/2070	137/689		GT:AD:DP:GQ:PL	0/0:5,0:5:96:0,15,180	1/0:8,9:17:99:255,0,237	1/1:0,12:12:99:255,36,0	./.:0,0:0:.:.	0/0:6,0:6:98:0,18,216	1/1:0,8:8:99:255,24,0	0/0:9,0:9:99:0,27,255	1/1:0,12:12:99:255,36,0	0/0:30,0:30:99:0,90,255	0/0:7,0:7:99:0,21,252	0/0:15,0:15:99:0,45,255	0/0:11,0:11:99:0,33,255	0/0:14,0:14:99:0,42,255	0/0:32,0:32:99:0,96,255	0/0:4,0:4:94:0,12,144	1/0:9,11:20:99:255,0,255	0/0:16,0:16:99:0,48,255	0/0:7,0:7:99:0,21,252	0/0:8,0:8:99:0,24,255	0/0:6,0:6:98:0,18,216	./.:0,0:0:.:.	1/1:0,1:1:66:36,3,0	1/1:0,9:9:99:255,27,0	./.:0,0:0:.:.	0/0:12,0:12:99:0,36,255	0/0:16,0:16:99:0,48,255
1	2525605	S1_2525605	A	G	.	PASS	XP_007160922.1hypothetical protein PHAVU_001G028400g	QualityScore=0.0;DP=1747;ANN=G	missense_variant	MODERATE	Phvul.001G028400	Phvul.001G028400.v2.1	transcript	Phvul.001G028400.1.v2.1	protein_coding	1/2	c.409T>C	p.Met137Leu	409/2070	409/2070	137/689		GT:AD:DP:GQ:PL	0/0:9,0:9:99:0,27,255	1/0:5,9:14:99:255,0,138	1/1:0,13:13:99:255,39,0	./.:0,0:0:.:.	0/0:5,0:5:96:0,15,180	1/1:0,17:17:99:255,51,0	0/0:10,0:10:99:0,30,255	1/1:0,11:11:99:255,33,0	0/0:24,0:24:99:0,72,255	0/0:14,0:14:99:0,42,255	0/0:17,0:17:99:0,51,255	0/0:23,0:23:99:0,69,255	0/0:13,0:13:99:0,39,255	0/0:50,0:50:99:0,150,255	0/0:4,0:4:94:0,12,144	0/1:14,12:26:99:255,0,255	0/0:20,0:20:99:0,60,255	0/0:3,0:3:88:0,9,108	0/0:13,0:13:99:0,39,255	0/0:14,0:14:99:0,42,255	./.:0,0:0:.:.	0/1:7,2:9:99:45,0,225	1/1:0,17:17:99:255,51,0	./.:0,0:0:.:.	0/0:13,0:13:99:0,39,255	0/0:29,0:29:99:0,87,255
1	2547801	S1_2547801	G	A	.	PASS	XP_007160925.1hypothetical protein PHAVU_001G028700g	QualityScore=0.0;DP=1071;ANN=A	missense_variant	MODERATE	Phvul.001G028700	Phvul.001G028700.v2.1	transcript	Phvul.001G028700.1.v2.1	protein_coding	8/14	c.1021G>A	p.Phe341Ile	1082/1970	1021/1716	341/571		GT:AD:DP:GQ:PL	0/1:2,1:3:99:27,0,63	1/0:3,7:10:99:222,0,78	1/1:0,15:15:99:255,45,0	./.:0,0:0:.:.	./.:0,0:0:.:.	1/1:0,9:9:99:255,27,0	./.:0,0:0:.:.	1/1:0,9:9:99:255,27,0	0/0:21,0:21:99:0,63,255	0/0:2,0:2:79:0,6,72	0/0:11,0:11:99:0,33,255	0/0:8,0:8:99:0,24,255	0/0:11,0:11:99:0,33,255	0/0:32,0:32:99:0,96,255	0/0:6,0:6:98:0,18,216	0/1:24,20:44:99:255,0,255	0/0:29,0:29:99:0,87,255	0/0:1,0:1:66:0,3,36	0/0:19,0:19:99:0,57,255	0/0:12,0:12:99:0,36,255	./.:0,0:0:.:.	1/0:3,4:7:99:123,0,87	1/1:0,13:13:99:255,39,0	./.:0,0:0:.:.	0/0:5,0:5:96:0,15,180	0/0:11,0:11:99:0,33,255
1	2547859	S1_2547859	G	A	.	PASS	XP_007160925.1hypothetical protein PHAVU_001G028700g	QualityScore=0.0;DP=1071;ANN=A	intron_variant	MODIFIER	Phvul.001G028700	Phvul.001G028700.v2.1	transcript	Phvul.001G028700.1.v2.1	protein_coding	8/13	c.1029+50G>A						GT:AD:DP:GQ:PL	0/1:2,1:3:99:27,0,63	1/0:3,7:10:99:222,0,78	1/1:0,15:15:99:255,45,0	./.:0,0:0:.:.	./.:0,0:0:.:.	1/1:0,9:9:99:255,27,0	./.:0,0:0:.:.	1/1:0,9:9:99:255,27,0	0/0:21,0:21:99:0,63,255	0/0:2,0:2:79:0,6,72	0/0:11,0:11:99:0,33,255	0/0:8,0:8:99:0,24,255	0/0:11,0:11:99:0,33,255	0/0:32,0:32:99:0,96,255	0/0:6,0:6:98:0,18,216	0/1:24,20:44:99:255,0,255	0/0:29,0:29:99:0,87,255	0/0:1,0:1:66:0,3,36	0/0:19,0:19:99:0,57,255	0/0:12,0:12:99:0,36,255	./.:0,0:0:.:.	1/0:3,4:7:99:123,0,87	1/1:0,13:13:99:255,39,0	./.:0,0:0:.:.	0/0:5,0:5:96:0,15,180	0/0:11,0:11:99:0,33,255
1	2548792	S1_2548792	T	A	.	PASS	XP_007160925.1hypothetical protein PHAVU_001G028700g	QualityScore=0.0;DP=1855;ANN=A	intron_variant	MODIFIER	Phvul.001G028700	Phvul.001G028700.v2.1	transcript	Phvul.001G028700.1.v2.1	protein_coding	12/13	c.1345+22T>A						GT:AD:DP:GQ:PL	0/1:12,3:15:99:63,0,255	0/1:16,13:29:99:255,0,255	1/1:0,12:12:99:255,36,0	./.:0,0:0:.:.	0/0:3,0:3:88:0,9,108	1/1:0,19:19:99:255,57,0	0/0:3,0:3:88:0,9,108	1/1:0,3:3:88:108,9,0	0/0:23,0:23:99:0,69,255	0/0:12,0:12:99:0,36,255	0/0:25,0:25:99:0,75,255	0/0:27,0:27:99:0,81,255	0/0:14,0:14:99:0,42,255	0/0:54,0:54:99:0,162,255	0/0:13,0:13:99:0,39,255	0/1:35,19:54:99:255,0,255	0/0:26,0:26:99:0,78,255	0/0:3,0:3:88:0,9,108	0/0:15,0:15:99:0,45,255	0/0:34,0:34:99:0,102,255	./.:0,0:0:.:.	1/0:4,7:11:99:219,0,111	1/1:0,18:18:99:255,54,0	./.:0,0:0:.:.	0/0:23,0:23:99:0,69,255	0/0:7,0:7:99:0,21,252
1	2569227	S1_2569227	C	G	.	PASS	XP_007160927.1hypothetical protein PHAVU_001G028900g	QualityScore=0.0;DP=1036;ANN=G	intron_variant	MODIFIER	Phvul.001G028900	Phvul.001G028900.v2.1	transcript	Phvul.001G028900.1.v2.1	protein_coding	6/10	c.940-212G>C						GT:AD:DP:GQ:PL	0/0:5,0:5:96:0,15,180	1/0:2,5:7:99:159,0,51	1/1:0,12:12:99:255,36,0	./.:0,0:0:.:.	1/1:0,2:2:79:72,6,0	1/1:0,2:2:79:72,6,0	0/0:11,0:11:99:0,33,255	1/1:0,4:4:94:144,12,0	0/0:13,0:13:99:0,39,255	0/0:3,0:3:88:0,9,108	0/0:15,0:15:99:0,45,255	0/0:18,0:18:99:0,54,255	0/0:11,0:11:99:0,33,255	0/0:54,0:54:99:0,162,255	0/0:1,0:1:66:0,3,36	0/1:20,20:40:99:255,0,255	0/0:27,0:27:99:0,81,255	0/0:1,0:1:66:0,3,36	0/0:6,0:6:98:0,18,216	0/0:12,0:12:99:0,36,255	./.:0,0:0:.:.	0/0:4,0:4:94:0,12,144	1/1:0,7:7:99:252,21,0	./.:0,0:0:.:.	0/0:8,0:8:99:0,24,255	1/1:0,1:1:66:36,3,0
1	2569253	S1_2569253	G	A	.	PASS	XP_007160927.1hypothetical protein PHAVU_001G028900g	QualityScore=0.0;DP=1036;ANN=A	intron_variant	MODIFIER	Phvul.001G028900	Phvul.001G028900.v2.1	transcript	Phvul.001G028900.1.v2.1	protein_coding	6/10	c.940-238C>T						GT:AD:DP:GQ:PL	0/0:5,0:5:96:0,15,180	1/0:2,5:7:99:159,0,51	1/1:0,12:12:99:255,36,0	./.:0,0:0:.:.	1/1:0,2:2:79:72,6,0	1/1:0,2:2:79:72,6,0	0/0:11,0:11:99:0,33,255	1/1:0,4:4:94:144,12,0	0/0:13,0:13:99:0,39,255	0/0:3,0:3:88:0,9,108	0/0:15,0:15:99:0,45,255	0/0:18,0:18:99:0,54,255	0/0:11,0:11:99:0,33,255	0/0:54,0:54:99:0,162,255	0/0:1,0:1:66:0,3,36	1/0:20,20:40:99:255,0,255	0/0:27,0:27:99:0,81,255	0/0:1,0:1:66:0,3,36	0/0:6,0:6:98:0,18,216	0/0:12,0:12:99:0,36,255	./.:0,0:0:.:.	0/0:4,0:4:94:0,12,144	1/1:0,7:7:99:252,21,0	./.:0,0:0:.:.	0/0:8,0:8:99:0,24,255	1/1:0,1:1:66:36,3,0
1	2571690	S1_2571690	A	T	.	PASS	XP_007160928.1hypothetical protein PHAVU_001G029000g	QualityScore=0.0;DP=1277;ANN=T	downstream_gene_variant	MODIFIER	Phvul.001G029000	Phvul.001G029000.v2.1	transcript	Phvul.001G029000.1.v2.1	protein_coding		c.*4802T>A					4632	GT:AD:DP:GQ:PL	0/0:6,0:6:98:0,18,216	0/0:25,0:25:99:0,75,255	0/0:14,0:14:99:0,42,255	./.:0,0:0:.:.	0/0:4,0:4:94:0,12,144	0/0:8,0:8:99:0,24,255	0/0:6,1:7:96:15,0,195	0/1:5,1:6:98:18,0,162	0/0:20,0:20:99:0,60,255	0/0:5,0:5:96:0,15,180	0/0:13,0:13:99:0,39,255	0/0:17,0:17:99:0,51,255	0/0:10,0:10:99:0,30,255	0/0:42,0:42:99:0,126,255	0/0:5,0:5:96:0,15,180	0/0:36,0:36:99:0,108,255	0/0:15,1:16:94:0,12,255	1/0:1,2:3:99:63,0,27	0/0:9,0:9:99:0,27,255	0/0:11,0:11:99:0,33,255	./.:0,0:0:.:.	0/0:6,0:6:98:0,18,216	0/0:10,0:10:99:0,30,255	./.:0,0:0:.:.	0/0:8,0:8:99:0,24,255	0/0:16,0:16:99:0,48,255
1	2606615	S1_2606615	T	C	.	PASS	XP_007160932.1hypothetical protein PHAVU_001G029300g	QualityScore=0.0;DP=2007;ANN=C	synonymous_variant	LOW	Phvul.001G029300	Phvul.001G029300.v2.1	transcript	Phvul.001G029300.1.v2.1	protein_coding	1/1	c.138T>C	p.Phe46Phe	234/492	138/294	46/97		GT:AD:DP:GQ:PL	0/1:19,5:24:99:107,0,255	0/1:15,13:28:99:255,0,255	1/1:0,15:15:99:255,45,0	./.:0,0:0:.:.	0/0:8,0:8:99:0,24,255	0/0:9,1:10:79:6,0,255	0/0:5,0:5:96:0,15,180	1/1:0,4:4:94:144,12,0	0/0:23,0:23:99:0,69,255	0/0:9,0:9:99:0,27,255	0/0:35,0:35:99:0,105,255	0/0:29,1:30:99:0,54,255	0/0:20,0:20:99:0,60,255	0/0:91,0:91:99:0,255,255	0/0:5,0:5:96:0,15,180	0/1:40,23:63:99:255,0,255	0/0:41,0:41:99:0,123,255	0/0:1,0:1:66:0,3,36	0/0:10,0:10:99:0,30,255	0/0:31,0:31:99:0,93,255	./.:0,0:0:.:.	1/0:3,9:12:99:255,0,72	1/1:0,13:13:99:255,39,0	./.:0,0:0:.:.	0/0:10,0:10:99:0,30,255	0/0:7,0:7:99:0,21,252
1	2656182	S1_2656182	T	A	.	PASS	XP_007160940.1hypothetical protein PHAVU_001G029800g	QualityScore=0.0;DP=1178;ANN=A	missense_variant	MODERATE	Phvul.001G029800	Phvul.001G029800.v2.1	transcript	Phvul.001G029800.1.v2.1	protein_coding	9/28	c.911A>T	p.Asn304Ile	1087/3444	911/3003	304/1000		GT:AD:DP:GQ:PL	0/0:10,0:10:99:0,30,255	0/0:19,0:19:99:0,57,255	0/0:12,0:12:99:0,36,255	./.:0,0:0:.:.	0/0:4,0:4:94:0,12,144	1/1:0,6:6:98:216,18,0	1/1:0,3:3:88:108,9,0	1/1:0,8:8:99:255,24,0	1/0:4,20:24:99:255,0,71	0/1:2,1:3:99:27,0,63	0/0:26,0:26:99:0,78,255	0/0:13,1:14:80:0,6,255	0/1:11,2:13:99:33,0,255	0/0:34,0:34:99:0,102,255	0/0:4,0:4:94:0,12,144	0/0:31,0:31:99:0,93,255	0/0:18,0:18:99:0,54,255	0/0:1,0:1:66:0,3,36	0/1:8,3:11:99:75,0,255	0/0:19,1:20:99:0,24,255	./.:0,0:0:.:.	1/0:1,2:3:99:63,0,27	1/1:0,3:3:88:108,9,0	./.:0,0:0:.:.	0/0:7,0:7:99:0,21,252	0/1:5,1:6:98:18,0,162
1	2682164	S1_2682164	G	T	.	PASS	XP_007160943.1hypothetical protein PHAVU_001G030200g	QualityScore=0.0;DP=2096;ANN=T	upstream_gene_variant	MODIFIER	Phvul.001G030200	Phvul.001G030200.v2.1	transcript	Phvul.001G030200.1.v2.1	protein_coding		c.-4150C>A					3978	GT:AD:DP:GQ:PL	0/1:7,3:10:99:78,0,222	1/0:9,17:26:99:255,0,246	1/1:0,20:20:99:255,60,0	./.:0,0:0:.:.	1/1:0,4:4:94:144,12,0	1/1:0,17:17:99:255,51,0	0/0:12,0:12:99:0,36,255	1/1:0,8:8:99:255,24,0	0/0:30,0:30:99:0,90,255	0/0:13,0:13:99:0,39,255	0/0:40,0:40:99:0,120,255	0/0:19,0:19:99:0,57,255	0/0:28,0:28:99:0,84,255	0/0:82,0:82:99:0,247,255	0/0:7,0:7:99:0,21,252	1/0:21,22:43:99:255,0,255	0/0:36,0:36:99:0,108,255	0/0:8,0:8:99:0,24,255	0/1:11,2:13:99:33,0,255	0/0:19,0:19:99:0,57,255	./.:0,0:0:.:.	1/1:0,7:7:99:252,21,0	1/1:0,24:24:99:255,72,0	./.:0,0:0:.:.	0/0:15,0:15:99:0,45,255	1/1:0,17:17:99:255,51,0
1	2682165	S1_2682165	G	T	.	PASS	XP_007160943.1hypothetical protein PHAVU_001G030200g	QualityScore=0.0;DP=1233;ANN=T	upstream_gene_variant	MODIFIER	Phvul.001G030200	Phvul.001G030200.v2.1	transcript	Phvul.001G030200.1.v2.1	protein_coding		c.-4151C>A					3979	GT:AD:DP:GQ:PL	0/1:3,2:5:99:57,0,93	1/0:8,11:19:99:255,0,231	1/1:0,13:13:99:255,39,0	./.:0,0:0:.:.	1/1:0,4:4:94:144,12,0	1/1:0,10:10:99:255,30,0	0/0:4,0:4:94:0,12,144	1/1:0,5:5:96:180,15,0	0/0:15,0:15:99:0,45,255	0/0:7,0:7:99:0,21,252	0/0:29,0:29:99:0,87,255	0/0:14,0:14:99:0,42,255	0/0:13,0:13:99:0,39,255	0/0:64,0:64:99:0,192,255	0/0:7,0:7:99:0,21,252	1/0:14,15:29:99:255,0,255	0/0:21,0:21:99:0,63,255	0/0:5,0:5:96:0,15,180	0/0:7,1:8:93:12,0,228	0/0:15,0:15:99:0,45,255	./.:0,0:0:.:.	1/1:0,2:2:79:72,6,0	1/1:0,15:15:99:255,45,0	./.:0,0:0:.:.	0/0:8,0:8:99:0,24,255	1/1:0,9:9:99:255,27,0
1	2781225	S1_2781225	C	T	.	PASS	XP_007160952.1hypothetical protein PHAVU_001G031100g	QualityScore=0.0;DP=3975;ANN=T	intron_variant	MODIFIER	Phvul.001G031100	Phvul.001G031100.v2.1	transcript	Phvul.001G031100.1.v2.1	protein_coding	4/4	c.721-75C>T						GT:AD:DP:GQ:PL	0/1:16,11:27:99:255,0,255	0/1:29,27:56:99:255,0,255	1/1:0,20:20:99:255,60,0	./.:0,0:0:.:.	0/0:4,0:4:94:0,12,144	0/1:20,4:24:99:71,0,255	0/0:6,0:6:98:0,18,216	0/0:14,0:14:99:0,42,255	0/0:43,0:43:99:0,129,255	0/0:18,0:18:99:0,54,255	0/0:29,0:29:99:0,87,255	0/0:48,0:48:99:0,144,255	0/0:45,0:45:99:0,135,255	0/0:113,0:113:99:0,255,255	0/0:11,0:11:99:0,33,255	0/1:62,34:96:99:255,0,255	0/0:70,0:70:99:0,210,255	0/0:15,0:15:99:0,45,255	0/0:28,0:28:99:0,84,255	0/0:64,0:64:99:0,192,255	./.:0,0:0:.:.	1/1:1,15:16:94:255,12,0	1/1:0,33:33:99:255,99,0	./.:0,0:0:.:.	0/0:18,0:18:99:0,54,255	0/0:41,0:41:99:0,123,255
1	2781226	S1_2781226	C	T	.	PASS	XP_007160952.1hypothetical protein PHAVU_001G031100g	QualityScore=0.0;DP=1324;ANN=T	intron_variant	MODIFIER	Phvul.001G031100	Phvul.001G031100.v2.1	transcript	Phvul.001G031100.1.v2.1	protein_coding	4/4	c.721-74C>T						GT:AD:DP:GQ:PL	0/1:4,1:5:99:21,0,129	0/1:12,9:21:99:255,0,255	1/1:0,6:6:98:216,18,0	./.:0,0:0:.:.	0/0:1,0:1:66:0,3,36	0/1:7,2:9:99:45,0,225	0/0:2,0:2:79:0,6,72	0/0:1,0:1:66:0,3,36	0/0:17,0:17:99:0,51,255	0/0:6,0:6:98:0,18,216	0/0:10,0:10:99:0,30,255	0/0:16,0:16:99:0,48,255	0/0:16,0:16:99:0,48,255	0/0:34,0:34:99:0,102,255	0/0:4,0:4:94:0,12,144	0/1:23,12:35:99:255,0,255	0/0:26,0:26:99:0,78,255	0/0:6,0:6:98:0,18,216	0/0:9,0:9:99:0,27,255	0/0:22,0:22:99:0,66,255	./.:0,0:0:.:.	1/0:1,4:5:99:129,0,21	1/1:0,16:16:99:255,48,0	./.:0,0:0:.:.	0/0:6,0:6:98:0,18,216	0/0:10,0:10:99:0,30,255
1	2781237	S1_2781237	T	C	.	PASS	XP_007160952.1hypothetical protein PHAVU_001G031100g	QualityScore=0.0;DP=3975;ANN=C	intron_variant	MODIFIER	Phvul.001G031100	Phvul.001G031100.v2.1	transcript	Phvul.001G031100.1.v2.1	protein_coding	4/4	c.721-63T>C						GT:AD:DP:GQ:PL	0/1:16,11:27:99:255,0,255	0/1:29,27:56:99:255,0,255	1/1:0,20:20:99:255,60,0	./.:0,0:0:.:.	0/0:4,0:4:94:0,12,144	0/1:20,4:24:99:71,0,255	0/0:6,0:6:98:0,18,216	0/0:14,0:14:99:0,42,255	0/0:43,0:43:99:0,129,255	0/0:18,0:18:99:0,54,255	0/0:29,0:29:99:0,87,255	0/0:48,0:48:99:0,144,255	0/0:45,0:45:99:0,135,255	0/0:113,0:113:99:0,255,255	0/0:11,0:11:99:0,33,255	0/1:62,34:96:99:255,0,255	0/0:70,0:70:99:0,210,255	0/0:15,0:15:99:0,45,255	0/0:28,0:28:99:0,84,255	0/0:64,0:64:99:0,192,255	./.:0,0:0:.:.	1/1:1,15:16:94:255,12,0	1/1:0,33:33:99:255,99,0	./.:0,0:0:.:.	0/0:18,0:18:99:0,54,255	0/0:41,0:41:99:0,123,255
1	2781238	S1_2781238	T	C	.	PASS	XP_007160952.1hypothetical protein PHAVU_001G031100g	QualityScore=0.0;DP=1324;ANN=C	intron_variant	MODIFIER	Phvul.001G031100	Phvul.001G031100.v2.1	transcript	Phvul.001G031100.1.v2.1	protein_coding	4/4	c.721-62T>C						GT:AD:DP:GQ:PL	0/1:4,1:5:99:21,0,129	0/1:12,9:21:99:255,0,255	1/1:0,6:6:98:216,18,0	./.:0,0:0:.:.	0/0:1,0:1:66:0,3,36	0/1:7,2:9:99:45,0,225	0/0:2,0:2:79:0,6,72	0/0:1,0:1:66:0,3,36	0/0:17,0:17:99:0,51,255	0/0:6,0:6:98:0,18,216	0/0:10,0:10:99:0,30,255	0/0:16,0:16:99:0,48,255	0/0:16,0:16:99:0,48,255	0/0:34,0:34:99:0,102,255	0/0:4,0:4:94:0,12,144	0/1:23,12:35:99:255,0,255	0/0:26,0:26:99:0,78,255	0/0:6,0:6:98:0,18,216	0/0:9,0:9:99:0,27,255	0/0:22,0:22:99:0,66,255	./.:0,0:0:.:.	1/0:1,4:5:99:129,0,21	1/1:0,16:16:99:255,48,0	./.:0,0:0:.:.	0/0:6,0:6:98:0,18,216	0/0:10,0:10:99:0,30,255
1	2781264	S1_2781264	A	T	.	PASS	XP_007160952.1hypothetical protein PHAVU_001G031100g	QualityScore=0.0;DP=2686;ANN=T	intron_variant	MODIFIER	Phvul.001G031100	Phvul.001G031100.v2.1	transcript	Phvul.001G031100.1.v2.1	protein_coding	4/4	c.721-36A>T						GT:AD:DP:GQ:PL	0/1:10,7:17:99:201,0,255	0/1:20,17:37:99:255,0,255	1/1:0,13:13:99:255,39,0	./.:0,0:0:.:.	0/0:2,0:2:79:0,6,72	0/1:14,3:17:99:57,0,255	0/0:4,0:4:94:0,12,144	0/0:8,0:8:99:0,24,255	0/0:29,0:29:99:0,87,255	0/0:13,0:13:99:0,39,255	0/0:19,0:19:99:0,57,255	0/0:34,0:34:99:0,102,255	0/0:30,0:30:99:0,90,255	0/0:76,0:76:99:0,228,255	0/0:7,0:7:99:0,21,252	0/1:44,24:68:99:255,0,255	0/0:49,0:49:99:0,147,255	0/0:12,0:12:99:0,36,255	0/0:18,0:18:99:0,54,255	0/0:45,0:45:99:0,135,255	./.:0,0:0:.:.	1/1:1,10:11:66:255,0,3	1/1:0,25:25:99:255,75,0	./.:0,0:0:.:.	0/0:12,0:12:99:0,36,255	0/0:26,0:26:99:0,78,255
1	2781268	S1_2781268	T	C	.	PASS	XP_007160952.1hypothetical protein PHAVU_001G031100g	QualityScore=0.0;DP=2686;ANN=C	intron_variant	MODIFIER	Phvul.001G031100	Phvul.001G031100.v2.1	transcript	Phvul.001G031100.1.v2.1	protein_coding	4/4	c.721-32T>C						GT:AD:DP:GQ:PL	0/1:10,7:17:99:201,0,255	0/1:20,17:37:99:255,0,255	1/1:0,13:13:99:255,39,0	./.:0,0:0:.:.	0/0:2,0:2:79:0,6,72	0/1:14,3:17:99:57,0,255	0/0:4,0:4:94:0,12,144	0/0:8,0:8:99:0,24,255	0/0:29,0:29:99:0,87,255	0/0:13,0:13:99:0,39,255	0/0:19,0:19:99:0,57,255	0/0:34,0:34:99:0,102,255	0/0:30,0:30:99:0,90,255	0/0:76,0:76:99:0,228,255	0/0:7,0:7:99:0,21,252	0/1:44,24:68:99:255,0,255	0/0:49,0:49:99:0,147,255	0/0:12,0:12:99:0,36,255	0/0:18,0:18:99:0,54,255	0/0:45,0:45:99:0,135,255	./.:0,0:0:.:.	1/1:1,10:11:66:255,0,3	1/1:0,25:25:99:255,75,0	./.:0,0:0:.:.	0/0:12,0:12:99:0,36,255	0/0:26,0:26:99:0,78,255
1	2808805	S1_2808805	T	G	.	PASS	XP_007160953.1hypothetical protein PHAVU_001G031200g	QualityScore=0.0;DP=1029;ANN=G	intron_variant	MODIFIER	Phvul.001G031200	Phvul.001G031200.v2.1	transcript	Phvul.001G031200.1.v2.1	protein_coding	3/8	c.1078+32T>G						GT:AD:DP:GQ:PL	1/0:1,1:2:99:30,0,30	1/0:2,5:7:99:159,0,51	1/1:0,9:9:99:255,27,0	./.:0,0:0:.:.	0/0:4,0:4:94:0,12,144	1/1:0,5:5:96:180,15,0	0/0:3,0:3:88:0,9,108	0/0:6,0:6:98:0,18,216	0/0:16,0:16:99:0,48,255	0/0:5,0:5:96:0,15,180	0/0:8,0:8:99:0,24,255	0/0:3,0:3:88:0,9,108	0/0:15,0:15:99:0,45,255	0/0:22,0:22:99:0,66,255	0/0:2,0:2:79:0,6,72	0/1:8,6:14:99:174,0,246	0/0:18,0:18:99:0,54,255	0/0:2,0:2:79:0,6,72	0/0:8,0:8:99:0,24,255	0/0:11,0:11:99:0,33,255	./.:0,0:0:.:.	1/0:2,9:11:99:255,0,39	1/1:0,9:9:99:255,27,0	./.:0,0:0:.:.	0/0:3,0:3:88:0,9,108	0/0:8,0:8:99:0,24,255
1	2808806	S1_2808806	T	G	.	PASS	XP_007160953.1hypothetical protein PHAVU_001G031200g	QualityScore=0.0;DP=1237;ANN=G	intron_variant	MODIFIER	Phvul.001G031200	Phvul.001G031200.v2.1	transcript	Phvul.001G031200.1.v2.1	protein_coding	3/8	c.1078+33T>G						GT:AD:DP:GQ:PL	0/1:3,2:5:99:57,0,93	1/0:2,6:8:99:192,0,48	1/0:2,3:5:99:93,0,57	./.:0,0:0:.:.	0/0:5,0:5:96:0,15,180	1/1:0,21:21:99:255,63,0	0/0:8,0:8:99:0,24,255	0/0:5,0:5:96:0,15,180	0/0:16,0:16:99:0,48,255	0/0:11,0:11:99:0,33,255	0/0:15,0:15:99:0,45,255	0/0:13,0:13:99:0,39,255	0/0:7,0:7:99:0,21,252	0/0:29,0:29:99:0,87,255	0/0:3,0:3:88:0,9,108	0/1:14,9:23:99:255,0,255	0/0:15,0:15:99:0,45,255	0/0:8,0:8:99:0,24,255	0/0:12,0:12:99:0,36,255	0/0:9,0:9:99:0,27,255	./.:0,0:0:.:.	1/0:2,3:5:99:93,0,57	1/1:0,18:18:99:255,54,0	./.:0,0:0:.:.	0/0:7,0:7:99:0,21,252	0/0:15,1:16:94:0,12,255
1	2808819	S1_2808819	C	A	.	PASS	XP_007160953.1hypothetical protein PHAVU_001G031200g	QualityScore=0.0;DP=1029;ANN=A	intron_variant	MODIFIER	Phvul.001G031200	Phvul.001G031200.v2.1	transcript	Phvul.001G031200.1.v2.1	protein_coding	3/8	c.1078+46C>A						GT:AD:DP:GQ:PL	1/0:1,1:2:99:30,0,30	1/0:2,5:7:99:159,0,51	1/1:0,9:9:99:255,27,0	./.:0,0:0:.:.	0/0:4,0:4:94:0,12,144	1/1:0,5:5:96:180,15,0	0/0:3,0:3:88:0,9,108	0/0:6,0:6:98:0,18,216	0/0:16,0:16:99:0,48,255	0/0:5,0:5:96:0,15,180	0/0:8,0:8:99:0,24,255	0/0:3,0:3:88:0,9,108	0/0:15,0:15:99:0,45,255	0/0:22,0:22:99:0,66,255	0/0:2,0:2:79:0,6,72	0/1:8,6:14:99:174,0,246	0/0:18,0:18:99:0,54,255	0/0:2,0:2:79:0,6,72	0/0:8,0:8:99:0,24,255	0/0:11,0:11:99:0,33,255	./.:0,0:0:.:.	1/0:2,9:11:99:255,0,39	1/1:0,9:9:99:255,27,0	./.:0,0:0:.:.	0/0:3,0:3:88:0,9,108	0/0:8,0:8:99:0,24,255
1	2808820	S1_2808820	A	T	.	PASS	XP_007160953.1hypothetical protein PHAVU_001G031200g	QualityScore=0.0;DP=1029;ANN=T	intron_variant	MODIFIER	Phvul.001G031200	Phvul.001G031200.v2.1	transcript	Phvul.001G031200.1.v2.1	protein_coding	3/8	c.1078+47A>T						GT:AD:DP:GQ:PL	0/1:1,1:2:99:30,0,30	1/0:2,5:7:99:159,0,51	1/1:0,9:9:99:255,27,0	./.:0,0:0:.:.	0/0:4,0:4:94:0,12,144	1/1:0,5:5:96:180,15,0	0/0:3,0:3:88:0,9,108	0/0:6,0:6:98:0,18,216	0/0:16,0:16:99:0,48,255	0/0:5,0:5:96:0,15,180	0/0:8,0:8:99:0,24,255	0/0:3,0:3:88:0,9,108	0/0:15,0:15:99:0,45,255	0/0:22,0:22:99:0,66,255	0/0:2,0:2:79:0,6,72	0/1:8,6:14:99:174,0,246	0/0:18,0:18:99:0,54,255	0/0:2,0:2:79:0,6,72	0/0:8,0:8:99:0,24,255	0/0:11,0:11:99:0,33,255	./.:0,0:0:.:.	1/0:2,9:11:99:255,0,39	1/1:0,9:9:99:255,27,0	./.:0,0:0:.:.	0/0:3,0:3:88:0,9,108	0/0:8,0:8:99:0,24,255
1	2808889	S1_2808889	G	A	.	PASS	XP_007160953.1hypothetical protein PHAVU_001G031200g	QualityScore=0.0;DP=1845;ANN=A	intron_variant	MODIFIER	Phvul.001G031200	Phvul.001G031200.v2.1	transcript	Phvul.001G031200.1.v2.1	protein_coding	3/8	c.1079-48G>A						GT:AD:DP:GQ:PL	1/0:2,2:4:99:60,0,60	1/0:3,13:16:99:255,0,60	1/1:2,18:20:93:255,0,12	./.:0,0:0:.:.	0/0:8,0:8:99:0,24,255	1/1:0,17:17:99:255,51,0	0/0:5,0:5:96:0,15,180	0/0:9,0:9:99:0,27,255	0/0:27,0:27:99:0,81,255	0/0:5,0:5:96:0,15,180	0/0:30,0:30:99:0,90,255	0/0:21,0:21:99:0,63,255	0/0:18,0:18:99:0,54,255	0/0:58,0:58:99:0,174,255	0/0:9,0:9:99:0,27,255	0/1:23,20:43:99:255,0,255	0/0:33,1:34:99:0,67,255	0/0:6,0:6:98:0,18,216	0/0:15,0:15:99:0,45,255	0/0:22,0:22:99:0,66,255	./.:0,0:0:.:.	1/0:2,2:4:99:60,0,60	1/1:0,10:10:99:255,30,0	./.:0,0:0:.:.	0/0:11,0:11:99:0,33,255	0/0:18,0:18:99:0,54,255
1	2808975	S1_2808975	A	G	.	PASS	XP_007160953.1hypothetical protein PHAVU_001G031200g	QualityScore=0.0;DP=1328;ANN=G	intron_variant	MODIFIER	Phvul.001G031200	Phvul.001G031200.v2.1	transcript	Phvul.001G031200.1.v2.1	protein_coding	4/8	c.1087+30A>G						GT:AD:DP:GQ:PL	0/1:7,2:9:99:45,0,225	1/0:5,6:11:99:183,0,147	1/1:0,4:4:94:144,12,0	./.:0,0:0:.:.	0/0:2,0:2:79:0,6,72	1/1:0,10:10:99:255,30,0	0/0:9,0:9:99:0,27,255	0/0:12,0:12:99:0,36,255	0/0:20,0:20:99:0,60,255	0/0:3,0:3:88:0,9,108	0/0:11,0:11:99:0,33,255	0/0:16,0:16:99:0,48,255	0/0:13,0:13:99:0,39,255	0/0:39,0:39:99:0,117,255	0/0:5,0:5:96:0,15,180	0/1:8,3:11:99:75,0,255	0/0:19,0:19:99:0,57,255	0/0:1,0:1:66:0,3,36	0/0:16,0:16:99:0,48,255	0/0:14,0:14:99:0,42,255	./.:0,0:0:.:.	0/1:5,4:9:99:117,0,153	1/1:0,15:15:99:255,45,0	./.:0,0:0:.:.	0/0:2,0:2:79:0,6,72	0/0:15,0:15:99:0,45,255
1	2808976	S1_2808976	A	G	.	PASS	XP_007160953.1hypothetical protein PHAVU_001G031200g	QualityScore=0.0;DP=1497;ANN=G	intron_variant	MODIFIER	Phvul.001G031200	Phvul.001G031200.v2.1	transcript	Phvul.001G031200.1.v2.1	protein_coding	4/8	c.1087+31A>G						GT:AD:DP:GQ:PL	0/1:5,2:7:99:51,0,159	0/1:9,8:17:99:237,0,255	1/1:0,14:14:99:255,42,0	./.:0,0:0:.:.	0/0:4,0:4:94:0,12,144	1/1:0,16:16:99:255,48,0	0/0:9,0:9:99:0,27,255	0/0:6,0:6:98:0,18,216	0/0:23,0:23:99:0,69,255	0/0:8,0:8:99:0,24,255	0/0:13,0:13:99:0,39,255	0/0:16,0:16:99:0,48,255	0/0:10,0:10:99:0,30,255	0/0:43,0:43:99:0,129,255	0/0:11,0:11:99:0,33,255	0/1:24,19:43:99:255,0,255	0/0:15,0:15:99:0,45,255	0/0:5,0:5:96:0,15,180	0/0:14,0:14:99:0,42,255	0/0:15,0:15:99:0,45,255	./.:0,0:0:.:.	0/1:3,2:5:99:57,0,93	1/1:0,14:14:99:255,42,0	./.:0,0:0:.:.	0/0:10,0:10:99:0,30,255	0/0:7,0:7:99:0,21,252
1	2809000	S1_2809000	T	A	.	PASS	XP_007160953.1hypothetical protein PHAVU_001G031200g	QualityScore=0.0;DP=4477;ANN=A	intron_variant	MODIFIER	Phvul.001G031200	Phvul.001G031200.v2.1	transcript	Phvul.001G031200.1.v2.1	protein_coding	4/8	c.1088-43T>A						GT:AD:DP:GQ:PL	0/1:23,7:30:99:162,0,255	0/1:21,20:41:99:255,0,255	1/1:0,26:26:99:255,78,0	./.:0,0:0:.:.	0/0:8,0:8:99:0,24,255	1/1:0,39:39:99:255,117,0	0/0:31,0:31:99:0,93,255	0/0:31,0:31:99:0,93,255	0/0:68,0:68:99:0,204,255	0/0:16,1:17:97:0,15,255	0/0:42,0:42:99:0,126,255	0/0:51,0:51:99:0,153,255	0/0:47,0:47:99:0,141,255	0/0:122,0:122:99:0,255,255	0/0:21,0:21:99:0,63,255	0/1:44,27:71:99:255,0,255	0/0:60,0:60:99:0,180,255	0/0:8,0:8:99:0,24,255	0/0:46,0:46:99:0,138,255	0/0:52,0:52:99:0,156,255	./.:0,0:0:.:.	1/0:13,14:27:99:255,0,255	1/1:0,49:49:99:255,147,0	./.:0,0:0:.:.	0/0:14,0:14:99:0,42,255	0/0:42,0:42:99:0,126,255
1	2809001	S1_2809001	T	A	.	PASS	XP_007160953.1hypothetical protein PHAVU_001G031200g	QualityScore=0.0;DP=1497;ANN=A	intron_variant	MODIFIER	Phvul.001G031200	Phvul.001G031200.v2.1	transcript	Phvul.001G031200.1.v2.1	protein_coding	4/8	c.1088-42T>A						GT:AD:DP:GQ:PL	0/1:5,2:7:99:51,0,159	0/1:9,8:17:99:237,0,255	1/1:0,14:14:99:255,42,0	./.:0,0:0:.:.	0/0:4,0:4:94:0,12,144	1/1:0,16:16:99:255,48,0	0/0:9,0:9:99:0,27,255	0/0:6,0:6:98:0,18,216	0/0:23,0:23:99:0,69,255	0/0:8,0:8:99:0,24,255	0/0:13,0:13:99:0,39,255	0/0:16,0:16:99:0,48,255	0/0:10,0:10:99:0,30,255	0/0:43,0:43:99:0,129,255	0/0:11,0:11:99:0,33,255	0/1:24,19:43:99:255,0,255	0/0:15,0:15:99:0,45,255	0/0:5,0:5:96:0,15,180	0/0:14,0:14:99:0,42,255	0/0:15,0:15:99:0,45,255	./.:0,0:0:.:.	0/1:3,2:5:99:57,0,93	1/1:0,14:14:99:255,42,0	./.:0,0:0:.:.	0/0:10,0:10:99:0,30,255	0/0:7,0:7:99:0,21,252
1	2809027	S1_2809027	G	T	.	PASS	XP_007160953.1hypothetical protein PHAVU_001G031200g	QualityScore=0.0;DP=4477;ANN=T	intron_variant	MODIFIER	Phvul.001G031200	Phvul.001G031200.v2.1	transcript	Phvul.001G031200.1.v2.1	protein_coding	4/8	c.1088-16G>T						GT:AD:DP:GQ:PL	0/1:23,7:30:99:162,0,255	0/1:21,20:41:99:255,0,255	1/1:0,26:26:99:255,78,0	./.:0,0:0:.:.	0/0:8,0:8:99:0,24,255	1/1:0,39:39:99:255,117,0	0/0:31,0:31:99:0,93,255	0/0:31,0:31:99:0,93,255	0/0:68,0:68:99:0,204,255	0/0:16,1:17:97:0,15,255	0/0:42,0:42:99:0,126,255	0/0:51,0:51:99:0,153,255	0/0:47,0:47:99:0,141,255	0/0:122,0:122:99:0,255,255	0/0:21,0:21:99:0,63,255	0/1:44,27:71:99:255,0,255	0/0:60,0:60:99:0,180,255	0/0:8,0:8:99:0,24,255	0/0:46,0:46:99:0,138,255	0/0:52,0:52:99:0,156,255	./.:0,0:0:.:.	1/0:13,14:27:99:255,0,255	1/1:0,49:49:99:255,147,0	./.:0,0:0:.:.	0/0:14,0:14:99:0,42,255	0/0:42,0:42:99:0,126,255
1	2809028	S1_2809028	G	T	.	PASS	XP_007160953.1hypothetical protein PHAVU_001G031200g	QualityScore=0.0;DP=1497;ANN=T	intron_variant	MODIFIER	Phvul.001G031200	Phvul.001G031200.v2.1	transcript	Phvul.001G031200.1.v2.1	protein_coding	4/8	c.1088-15G>T						GT:AD:DP:GQ:PL	0/1:5,2:7:99:51,0,159	0/1:9,8:17:99:237,0,255	1/1:0,14:14:99:255,42,0	./.:0,0:0:.:.	0/0:4,0:4:94:0,12,144	1/1:0,16:16:99:255,48,0	0/0:9,0:9:99:0,27,255	0/0:6,0:6:98:0,18,216	0/0:23,0:23:99:0,69,255	0/0:8,0:8:99:0,24,255	0/0:13,0:13:99:0,39,255	0/0:16,0:16:99:0,48,255	0/0:10,0:10:99:0,30,255	0/0:43,0:43:99:0,129,255	0/0:11,0:11:99:0,33,255	0/1:24,19:43:99:255,0,255	0/0:15,0:15:99:0,45,255	0/0:5,0:5:96:0,15,180	0/0:14,0:14:99:0,42,255	0/0:15,0:15:99:0,45,255	./.:0,0:0:.:.	0/1:3,2:5:99:57,0,93	1/1:0,14:14:99:255,42,0	./.:0,0:0:.:.	0/0:10,0:10:99:0,30,255	0/0:7,0:7:99:0,21,252
1	2809165	S1_2809165	T	G	.	PASS	XP_007160953.1hypothetical protein PHAVU_001G031200g	QualityScore=0.0;DP=2209;ANN=G	intron_variant	MODIFIER	Phvul.001G031200	Phvul.001G031200.v2.1	transcript	Phvul.001G031200.1.v2.1	protein_coding	5/8	c.1176+34T>G						GT:AD:DP:GQ:PL	0/0:12,0:12:99:0,36,255	1/0:6,13:19:99:255,0,159	1/1:0,16:16:99:255,48,0	./.:0,0:0:.:.	0/0:4,0:4:94:0,12,144	1/1:0,15:15:99:255,45,0	0/0:8,0:8:99:0,24,255	0/0:5,0:5:96:0,15,180	0/0:42,0:42:99:0,126,255	0/0:9,0:9:99:0,27,255	0/0:14,0:14:99:0,42,255	0/0:21,0:21:99:0,63,255	0/0:23,0:23:99:0,69,255	0/0:68,1:69:99:0,172,255	0/0:7,0:7:99:0,21,252	0/1:30,16:46:99:255,0,255	0/0:34,0:34:99:0,102,255	0/0:9,0:9:99:0,27,255	0/0:11,0:11:99:0,33,255	0/0:32,0:32:99:0,96,255	./.:0,0:0:.:.	1/0:3,6:9:99:189,0,81	1/1:0,23:23:99:255,69,0	./.:0,0:0:.:.	0/0:16,0:16:99:0,48,255	0/0:22,0:22:99:0,66,255
1	2809169	S1_2809169	T	C	.	PASS	XP_007160953.1hypothetical protein PHAVU_001G031200g	QualityScore=0.0;DP=2209;ANN=C	intron_variant	MODIFIER	Phvul.001G031200	Phvul.001G031200.v2.1	transcript	Phvul.001G031200.1.v2.1	protein_coding	5/8	c.1177-36T>C						GT:AD:DP:GQ:PL	0/0:12,0:12:99:0,36,255	1/0:6,13:19:99:255,0,159	1/1:0,16:16:99:255,48,0	./.:0,0:0:.:.	0/0:4,0:4:94:0,12,144	1/1:0,15:15:99:255,45,0	0/0:8,0:8:99:0,24,255	0/0:5,0:5:96:0,15,180	0/0:42,0:42:99:0,126,255	0/0:9,0:9:99:0,27,255	0/0:14,0:14:99:0,42,255	0/0:21,0:21:99:0,63,255	0/0:23,0:23:99:0,69,255	0/0:68,1:69:99:0,172,255	0/0:7,0:7:99:0,21,252	0/1:30,16:46:99:255,0,255	0/0:34,0:34:99:0,102,255	0/0:9,0:9:99:0,27,255	0/0:11,0:11:99:0,33,255	0/0:32,0:32:99:0,96,255	./.:0,0:0:.:.	1/0:3,6:9:99:189,0,81	1/1:0,23:23:99:255,69,0	./.:0,0:0:.:.	0/0:16,0:16:99:0,48,255	0/0:22,0:22:99:0,66,255
1	2850796	S1_2850796	A	T	.	PASS	XP_007160956.1hypothetical protein PHAVU_001G031500g	QualityScore=0.0;DP=1003;ANN=T	3_prime_UTR_variant	MODIFIER	Phvul.001G031500	Phvul.001G031500.v2.1	transcript	Phvul.001G031500.1.v2.1	protein_coding	5/5	c.*381T>A					1725	GT:AD:DP:GQ:PL	1/1:0,3:3:88:108,9,0	1/1:0,4:4:94:144,12,0	./.:0,0:0:.:.	./.:0,0:0:.:.	1/1:0,6:6:98:216,18,0	1/1:0,14:14:99:255,42,0	0/0:4,0:4:94:0,12,144	1/1:0,3:3:88:108,9,0	0/0:16,0:16:99:0,48,255	0/0:3,0:3:88:0,9,108	0/0:15,0:15:99:0,45,255	0/0:11,0:11:99:0,33,255	1/1:0,12:12:99:255,36,0	0/0:34,0:34:99:0,102,255	0/0:7,0:7:99:0,21,252	0/0:10,0:10:99:0,30,255	0/0:17,0:17:99:0,51,255	0/0:4,0:4:94:0,12,144	0/0:9,0:9:99:0,27,255	1/1:0,11:11:99:255,33,0	./.:0,0:0:.:.	./.:0,0:0:.:.	./.:0,0:0:.:.	./.:0,0:0:.:.	0/0:9,0:9:99:0,27,255	1/1:0,16:16:99:255,48,0
1	2850828	S1_2850828	C	A	.	PASS	XP_007160956.1hypothetical protein PHAVU_001G031500g	QualityScore=0.0;DP=1003;ANN=A	3_prime_UTR_variant	MODIFIER	Phvul.001G031500	Phvul.001G031500.v2.1	transcript	Phvul.001G031500.1.v2.1	protein_coding	5/5	c.*349G>T					1693	GT:AD:DP:GQ:PL	0/0:3,0:3:88:0,9,108	0/0:4,0:4:94:0,12,144	./.:0,0:0:.:.	./.:0,0:0:.:.	0/0:6,0:6:98:0,18,216	1/1:0,14:14:99:255,42,0	0/0:4,0:4:94:0,12,144	0/0:3,0:3:88:0,9,108	0/0:16,0:16:99:0,48,255	0/0:3,0:3:88:0,9,108	0/0:15,0:15:99:0,45,255	0/0:11,0:11:99:0,33,255	0/0:12,0:12:99:0,36,255	0/0:34,0:34:99:0,102,255	0/0:7,0:7:99:0,21,252	0/0:10,0:10:99:0,30,255	0/0:17,0:17:99:0,51,255	0/0:4,0:4:94:0,12,144	0/0:9,0:9:99:0,27,255	0/0:11,0:11:99:0,33,255	./.:0,0:0:.:.	./.:0,0:0:.:.	./.:0,0:0:.:.	./.:0,0:0:.:.	0/0:9,0:9:99:0,27,255	0/0:16,0:16:99:0,48,255
1	2850942	S1_2850942	G	T	.	PASS	XP_007160956.1hypothetical protein PHAVU_001G031500g	QualityScore=0.0;DP=1934;ANN=T	3_prime_UTR_variant	MODIFIER	Phvul.001G031500	Phvul.001G031500.v2.1	transcript	Phvul.001G031500.1.v2.1	protein_coding	5/5	c.*235C>A					1579	GT:AD:DP:GQ:PL	0/0:9,0:9:99:0,27,255	0/0:18,0:18:99:0,54,255	0/0:14,0:14:99:0,42,255	./.:0,0:0:.:.	1/0:1,4:5:99:129,0,21	0/0:26,0:26:99:0,78,255	0/0:7,0:7:99:0,21,252	1/1:0,5:5:96:180,15,0	0/0:32,0:32:99:0,96,255	0/0:6,0:6:98:0,18,216	0/0:30,0:30:99:0,90,255	0/0:20,0:20:99:0,60,255	0/0:15,0:15:99:0,45,255	0/0:58,0:58:99:0,174,255	0/0:9,0:9:99:0,27,255	0/0:38,0:38:99:0,114,255	0/0:31,0:31:99:0,93,255	0/0:2,0:2:79:0,6,72	0/0:15,0:15:99:0,45,255	0/0:17,0:17:99:0,51,255	./.:0,0:0:.:.	0/0:5,0:5:96:0,15,180	0/0:8,0:8:99:0,24,255	0/0:1,0:1:66:0,3,36	0/0:15,0:15:99:0,45,255	1/1:0,28:28:99:255,84,0
1	2850943	S1_2850943	G	C	.	PASS	XP_007160956.1hypothetical protein PHAVU_001G031500g	QualityScore=0.0;DP=1934;ANN=C	3_prime_UTR_variant	MODIFIER	Phvul.001G031500	Phvul.001G031500.v2.1	transcript	Phvul.001G031500.1.v2.1	protein_coding	5/5	c.*234C>G					1578	GT:AD:DP:GQ:PL	0/0:9,0:9:99:0,27,255	0/0:18,0:18:99:0,54,255	0/0:14,0:14:99:0,42,255	./.:0,0:0:.:.	1/0:1,4:5:99:129,0,21	0/0:26,0:26:99:0,78,255	0/0:7,0:7:99:0,21,252	1/1:0,5:5:96:180,15,0	0/0:32,0:32:99:0,96,255	0/0:6,0:6:98:0,18,216	0/0:30,0:30:99:0,90,255	0/0:20,0:20:99:0,60,255	0/0:15,0:15:99:0,45,255	0/0:58,0:58:99:0,174,255	0/0:9,0:9:99:0,27,255	0/0:38,0:38:99:0,114,255	0/0:31,0:31:99:0,93,255	0/0:2,0:2:79:0,6,72	0/0:15,0:15:99:0,45,255	0/0:17,0:17:99:0,51,255	./.:0,0:0:.:.	0/0:5,0:5:96:0,15,180	0/0:8,0:8:99:0,24,255	0/0:1,0:1:66:0,3,36	0/0:15,0:15:99:0,45,255	1/1:0,28:28:99:255,84,0
1	2850955	S1_2850955	G	C	.	PASS	XP_007160956.1hypothetical protein PHAVU_001G031500g	QualityScore=0.0;DP=1934;ANN=C	3_prime_UTR_variant	MODIFIER	Phvul.001G031500	Phvul.001G031500.v2.1	transcript	Phvul.001G031500.1.v2.1	protein_coding	5/5	c.*222C>G					1566	GT:AD:DP:GQ:PL	0/0:9,0:9:99:0,27,255	0/0:18,0:18:99:0,54,255	0/0:14,0:14:99:0,42,255	./.:0,0:0:.:.	0/0:5,0:5:96:0,15,180	0/0:26,0:26:99:0,78,255	1/1:0,7:7:99:252,21,0	0/0:5,0:5:96:0,15,180	1/1:0,32:32:99:255,96,0	1/1:0,6:6:98:216,18,0	1/1:0,30:30:99:255,90,0	1/1:0,20:20:99:255,60,0	0/0:15,0:15:99:0,45,255	1/1:0,58:58:99:255,174,0	1/1:0,9:9:99:255,27,0	0/1:22,16:38:99:255,0,255	1/1:0,31:31:99:255,93,0	1/1:0,2:2:79:72,6,0	1/1:0,15:15:99:255,45,0	0/0:17,0:17:99:0,51,255	./.:0,0:0:.:.	0/0:5,0:5:96:0,15,180	0/0:8,0:8:99:0,24,255	0/0:1,0:1:66:0,3,36	1/1:0,15:15:99:255,45,0	0/0:28,0:28:99:0,84,255
1	2851007	S1_2851007	G	C	.	PASS	XP_007160956.1hypothetical protein PHAVU_001G031500g	QualityScore=0.0;DP=1868;ANN=C	3_prime_UTR_variant	MODIFIER	Phvul.001G031500	Phvul.001G031500.v2.1	transcript	Phvul.001G031500.1.v2.1	protein_coding	5/5	c.*170C>G					1514	GT:AD:DP:GQ:PL	0/0:4,0:4:94:0,12,144	0/0:23,0:23:99:0,69,255	0/0:10,0:10:99:0,30,255	./.:0,0:0:.:.	1/0:1,4:5:99:129,0,21	0/0:13,0:13:99:0,39,255	0/0:6,0:6:98:0,18,216	1/1:0,17:17:99:255,51,0	0/0:27,0:27:99:0,81,255	0/0:9,0:9:99:0,27,255	0/0:20,0:20:99:0,60,255	0/0:13,0:13:99:0,39,255	0/0:13,1:14:80:0,6,255	0/0:51,0:51:99:0,153,255	0/0:7,0:7:99:0,21,252	0/0:37,0:37:99:0,111,255	0/0:31,0:31:99:0,93,255	0/0:2,0:2:79:0,6,72	0/0:14,0:14:99:0,42,255	0/0:18,0:18:99:0,54,255	./.:0,0:0:.:.	0/0:12,0:12:99:0,36,255	0/0:24,0:24:99:0,72,255	./.:0,0:0:.:.	0/0:17,0:17:99:0,51,255	1/1:0,29:29:99:255,87,0
1	2851130	S1_2851130	T	A	.	PASS	XP_007160955.1hypothetical protein PHAVU_001G031400g	QualityScore=0.0;DP=2117;ANN=A	downstream_gene_variant	MODIFIER	Phvul.001G031400	Phvul.001G031400.v2.1	transcript	Phvul.001G031400.1.v2.1	protein_coding		c.*3134T>A					3088	GT:AD:DP:GQ:PL	0/0:7,0:7:99:0,21,252	0/0:20,0:20:99:0,60,255	0/0:10,0:10:99:0,30,255	./.:0,0:0:.:.	1/1:1,8:9:88:255,0,9	0/0:8,0:8:99:0,24,255	0/0:7,0:7:99:0,21,252	1/1:0,9:9:99:255,27,0	0/0:35,0:35:99:0,105,255	0/0:11,0:11:99:0,33,255	0/0:18,0:18:99:0,54,255	0/0:14,0:14:99:0,42,255	0/0:13,1:14:80:0,6,255	0/0:51,0:51:99:0,153,255	0/0:5,0:5:96:0,15,180	0/0:43,0:43:99:0,129,255	0/0:32,0:32:99:0,96,255	0/0:11,0:11:99:0,33,255	0/0:10,0:10:99:0,30,255	0/0:19,0:19:99:0,57,255	./.:0,0:0:.:.	0/0:12,0:12:99:0,36,255	0/0:32,0:32:99:0,96,255	./.:0,0:0:.:.	0/0:17,0:17:99:0,51,255	1/1:0,10:10:99:255,30,0
1	2881513	S1_2881513	A	T	.	PASS	XP_007160957.1hypothetical protein PHAVU_001G031600g	QualityScore=0.0;DP=1270;ANN=T	intron_variant	MODIFIER	Phvul.001G031600	Phvul.001G031600.v2.1	transcript	Phvul.001G031600.1.v2.1	protein_coding	1/7	c.249+409A>T						GT:AD:DP:GQ:PL	1/0:3,5:8:99:156,0,84	1/0:4,7:11:99:219,0,111	1/1:0,6:6:98:216,18,0	./.:0,0:0:.:.	1/1:0,5:5:96:180,15,0	0/0:9,1:10:79:6,0,255	0/0:2,0:2:79:0,6,72	1/1:0,2:2:79:72,6,0	0/0:27,0:27:99:0,81,255	0/0:3,0:3:88:0,9,108	0/0:12,0:12:99:0,36,255	0/0:16,0:16:99:0,48,255	0/0:9,0:9:99:0,27,255	0/0:33,0:33:99:0,99,255	0/0:9,0:9:99:0,27,255	0/1:16,16:32:99:255,0,255	0/0:14,0:14:99:0,42,255	0/0:3,0:3:88:0,9,108	0/0:10,0:10:99:0,30,255	0/0:6,0:6:98:0,18,216	./.:0,0:0:.:.	1/0:1,4:5:99:129,0,21	1/1:0,10:10:99:255,30,0	0/0:1,0:1:66:0,3,36	0/0:7,0:7:99:0,21,252	1/1:0,24:24:99:255,72,0
1	2962726	S1_2962726	T	C	.	PASS	-leucine zipper HOX15	QualityScore=0.0;DP=1218;ANN=C	synonymous_variant	LOW	Phvul.001G032150	Phvul.001G032150.v2.1	transcript	Phvul.001G032150.1.v2.1	protein_coding	3/3	c.802T>C	p.Leu268Leu	843/1011	802/951	268/316		GT:AD:DP:GQ:PL	0/0:8,0:8:99:0,24,255	0/0:15,0:15:99:0,45,255	0/0:8,0:8:99:0,24,255	./.:0,0:0:.:.	1/0:1,4:5:99:129,0,21	1/1:0,10:10:99:255,30,0	0/0:4,0:4:94:0,12,144	0/0:5,0:5:96:0,15,180	0/0:22,0:22:99:0,66,255	0/0:8,0:8:99:0,24,255	0/0:11,0:11:99:0,33,255	0/0:17,0:17:99:0,51,255	0/0:8,0:8:99:0,24,255	0/0:31,0:31:99:0,93,255	0/0:10,0:10:99:0,30,255	0/0:19,0:19:99:0,57,255	0/0:10,0:10:99:0,30,255	0/0:1,0:1:66:0,3,36	0/0:9,0:9:99:0,27,255	0/0:14,0:14:99:0,42,255	./.:0,0:0:.:.	0/0:4,0:4:94:0,12,144	0/0:22,0:22:99:0,66,255	./.:0,0:0:.:.	0/0:8,0:8:99:0,24,255	1/1:0,12:12:99:255,36,0
1	2962727	S1_2962727	T	C	.	PASS	-leucine zipper HOX15	QualityScore=0.0;DP=968;ANN=C	missense_variant	MODERATE	Phvul.001G032150	Phvul.001G032150.v2.1	transcript	Phvul.001G032150.1.v2.1	protein_coding	3/3	c.803T>C	p.Leu268Ser	844/1011	803/951	268/316		GT:AD:DP:GQ:PL	0/0:5,0:5:96:0,15,180	0/0:9,0:9:99:0,27,255	0/0:6,0:6:98:0,18,216	./.:0,0:0:.:.	1/1:0,2:2:79:72,6,0	1/1:0,2:2:79:72,6,0	0/0:8,0:8:99:0,24,255	0/0:5,0:5:96:0,15,180	0/0:13,0:13:99:0,39,255	0/0:4,0:4:94:0,12,144	0/0:10,0:10:99:0,30,255	0/0:6,0:6:98:0,18,216	0/0:11,0:11:99:0,33,255	0/0:32,0:32:99:0,96,255	0/0:2,0:2:79:0,6,72	0/0:12,0:12:99:0,36,255	0/0:13,0:13:99:0,39,255	0/0:3,0:3:88:0,9,108	0/0:9,0:9:99:0,27,255	0/0:8,0:8:99:0,24,255	./.:0,0:0:.:.	0/0:6,0:6:98:0,18,216	0/0:8,0:8:99:0,24,255	./.:0,0:0:.:.	0/0:6,0:6:98:0,18,216	1/1:0,9:9:99:255,27,0
1	2962743	S1_2962743	G	C	.	PASS	-leucine zipper HOX15	QualityScore=0.0;DP=1218;ANN=C	missense_variant	MODERATE	Phvul.001G032150	Phvul.001G032150.v2.1	transcript	Phvul.001G032150.1.v2.1	protein_coding	3/3	c.819G>C	p.Glu273Asp	860/1011	819/951	273/316		GT:AD:DP:GQ:PL	0/0:8,0:8:99:0,24,255	0/0:15,0:15:99:0,45,255	0/0:8,0:8:99:0,24,255	./.:0,0:0:.:.	1/0:1,4:5:99:129,0,21	1/1:0,10:10:99:255,30,0	0/0:4,0:4:94:0,12,144	0/0:5,0:5:96:0,15,180	0/0:22,0:22:99:0,66,255	0/0:8,0:8:99:0,24,255	0/0:11,0:11:99:0,33,255	0/0:17,0:17:99:0,51,255	0/0:8,0:8:99:0,24,255	0/0:31,0:31:99:0,93,255	0/0:10,0:10:99:0,30,255	0/0:19,0:19:99:0,57,255	0/0:10,0:10:99:0,30,255	0/0:1,0:1:66:0,3,36	0/0:9,0:9:99:0,27,255	0/0:14,0:14:99:0,42,255	./.:0,0:0:.:.	0/0:4,0:4:94:0,12,144	0/0:22,0:22:99:0,66,255	./.:0,0:0:.:.	0/0:8,0:8:99:0,24,255	1/1:0,12:12:99:255,36,0
1	2962744	S1_2962744	G	C	.	PASS	-leucine zipper HOX15	QualityScore=0.0;DP=968;ANN=C	synonymous_variant	LOW	Phvul.001G032150	Phvul.001G032150.v2.1	transcript	Phvul.001G032150.1.v2.1	protein_coding	3/3	c.820G>C	p.Arg274Arg	861/1011	820/951	274/316		GT:AD:DP:GQ:PL	0/0:5,0:5:96:0,15,180	0/0:9,0:9:99:0,27,255	0/0:6,0:6:98:0,18,216	./.:0,0:0:.:.	1/1:0,2:2:79:72,6,0	1/1:0,2:2:79:72,6,0	0/0:8,0:8:99:0,24,255	0/0:5,0:5:96:0,15,180	0/0:13,0:13:99:0,39,255	0/0:4,0:4:94:0,12,144	0/0:10,0:10:99:0,30,255	0/0:6,0:6:98:0,18,216	0/0:11,0:11:99:0,33,255	0/0:32,0:32:99:0,96,255	0/0:2,0:2:79:0,6,72	0/0:12,0:12:99:0,36,255	0/0:13,0:13:99:0,39,255	0/0:3,0:3:88:0,9,108	0/0:9,0:9:99:0,27,255	0/0:8,0:8:99:0,24,255	./.:0,0:0:.:.	0/0:6,0:6:98:0,18,216	0/0:8,0:8:99:0,24,255	./.:0,0:0:.:.	0/0:6,0:6:98:0,18,216	1/1:0,9:9:99:255,27,0
1	2962854	S1_2962854	C	A	.	PASS	-leucine zipper HOX15	QualityScore=0.0;DP=2012;ANN=A	missense_variant	MODERATE	Phvul.001G032150	Phvul.001G032150.v2.1	transcript	Phvul.001G032150.1.v2.1	protein_coding	3/3	c.930C>A	p.His310Gln	971/1011	930/951	310/316		GT:AD:DP:GQ:PL	0/0:12,0:12:99:0,36,255	0/0:21,0:21:99:0,63,255	0/0:14,0:14:99:0,42,255	./.:0,0:0:.:.	1/0:1,5:6:98:162,0,18	1/1:0,13:13:99:255,39,0	0/0:10,0:10:99:0,30,255	0/0:7,0:7:99:0,21,252	0/0:30,0:30:99:0,90,255	0/0:11,0:11:99:0,33,255	0/0:18,0:18:99:0,54,255	0/0:22,0:22:99:0,66,255	0/0:14,0:14:99:0,42,255	0/0:61,0:61:99:0,183,255	0/0:10,0:10:99:0,30,255	0/0:28,0:28:99:0,84,255	0/0:21,0:21:99:0,63,255	0/0:4,0:4:94:0,12,144	0/0:19,0:19:99:0,57,255	0/0:19,0:19:99:0,57,255	./.:0,0:0:.:.	0/0:12,0:12:99:0,36,255	0/0:24,0:24:99:0,72,255	./.:0,0:0:.:.	0/0:11,0:11:99:0,33,255	1/1:0,22:22:99:255,66,0
1	2981864	S1_2981864	C	T	.	PASS	XP_007160965.1hypothetical protein PHAVU_001G032200g	QualityScore=0.0;DP=1330;ANN=T	downstream_gene_variant	MODIFIER	Phvul.001G032200	Phvul.001G032200.v2.1	transcript	Phvul.001G032200.1.v2.1	protein_coding		c.*4253G>A					4151	GT:AD:DP:GQ:PL	0/0:6,0:6:98:0,18,216	0/0:14,0:14:99:0,42,255	0/0:8,0:8:99:0,24,255	./.:0,0:0:.:.	1/1:0,3:3:88:108,9,0	1/1:0,14:14:99:255,42,0	0/0:1,0:1:66:0,3,36	0/0:6,0:6:98:0,18,216	0/0:25,0:25:99:0,75,255	0/0:2,0:2:79:0,6,72	0/0:11,0:11:99:0,33,255	0/0:17,0:17:99:0,51,255	0/0:12,0:12:99:0,36,255	0/0:38,0:38:99:0,114,255	0/0:4,0:4:94:0,12,144	0/0:17,0:17:99:0,51,255	0/0:9,0:9:99:0,27,255	0/0:5,0:5:96:0,15,180	0/0:7,0:7:99:0,21,252	0/0:13,0:13:99:0,39,255	./.:0,0:0:.:.	0/0:7,0:7:99:0,21,252	0/0:14,0:14:99:0,42,255	./.:0,0:0:.:.	0/0:5,0:5:96:0,15,180	1/1:0,14:14:99:255,42,0
1	2981865	S1_2981865	C	T	.	PASS	XP_007160965.1hypothetical protein PHAVU_001G032200g	QualityScore=0.0;DP=1446;ANN=T	downstream_gene_variant	MODIFIER	Phvul.001G032200	Phvul.001G032200.v2.1	transcript	Phvul.001G032200.1.v2.1	protein_coding		c.*4252G>A					4150	GT:AD:DP:GQ:PL	0/0:7,0:7:99:0,21,252	0/0:16,0:16:99:0,48,255	0/0:13,0:13:99:0,39,255	./.:0,0:0:.:.	1/1:0,3:3:88:108,9,0	1/1:1,14:15:89:255,9,0	0/0:7,0:7:99:0,21,252	0/0:6,0:6:98:0,18,216	0/0:29,0:29:99:0,87,255	0/0:4,0:4:94:0,12,144	0/0:21,0:21:99:0,63,255	0/0:21,0:21:99:0,63,255	0/0:17,0:17:99:0,51,255	0/0:29,0:29:99:0,87,255	0/0:5,0:5:96:0,15,180	0/0:31,0:31:99:0,93,255	0/0:20,0:20:99:0,60,255	0/0:1,0:1:66:0,3,36	0/0:10,0:10:99:0,30,255	0/0:19,0:19:99:0,57,255	./.:0,0:0:.:.	0/0:7,0:7:99:0,21,252	0/0:11,0:11:99:0,33,255	./.:0,0:0:.:.	0/0:5,0:5:96:0,15,180	1/1:1,22:23:99:255,33,0
1	2981887	S1_2981887	C	G	.	PASS	XP_007160965.1hypothetical protein PHAVU_001G032200g	QualityScore=0.0;DP=4223;ANN=G	downstream_gene_variant	MODIFIER	Phvul.001G032200	Phvul.001G032200.v2.1	transcript	Phvul.001G032200.1.v2.1	protein_coding		c.*4230G>C					4128	GT:AD:DP:GQ:PL	0/0:19,0:19:99:0,57,255	0/0:48,0:48:99:0,144,255	0/0:28,0:28:99:0,84,255	./.:0,0:0:.:.	0/0:13,0:13:99:0,39,255	0/0:42,1:43:99:0,94,255	1/1:0,8:8:99:255,24,0	0/0:18,0:18:99:0,54,255	1/1:3,80:83:99:255,142,0	1/1:0,8:8:99:255,24,0	0/0:44,0:44:99:0,132,255	1/1:0,53:53:99:255,159,0	0/0:41,0:41:99:0,123,255	1/1:0,108:108:99:255,255,0	1/1:0,13:13:99:255,39,0	0/1:38,32:70:99:255,0,255	1/1:0,41:41:99:255,123,0	1/1:0,11:11:99:255,33,0	1/1:0,22:22:99:255,66,0	0/0:43,1:44:99:0,97,255	./.:0,0:0:.:.	0/0:21,0:21:99:0,63,255	0/0:41,0:41:99:0,123,255	./.:0,0:0:.:.	1/1:0,19:19:99:255,57,0	0/0:52,0:52:99:0,156,255
1	2981888	S1_2981888	C	G	.	PASS	XP_007160965.1hypothetical protein PHAVU_001G032200g	QualityScore=0.0;DP=1446;ANN=G	downstream_gene_variant	MODIFIER	Phvul.001G032200	Phvul.001G032200.v2.1	transcript	Phvul.001G032200.1.v2.1	protein_coding		c.*4229G>C					4127	GT:AD:DP:GQ:PL	0/0:7,0:7:99:0,21,252	0/0:16,0:16:99:0,48,255	0/0:13,0:13:99:0,39,255	./.:0,0:0:.:.	0/0:3,0:3:88:0,9,108	0/0:15,0:15:99:0,45,255	1/1:0,7:7:99:252,21,0	0/0:6,0:6:98:0,18,216	1/1:0,29:29:99:255,87,0	1/1:0,4:4:94:144,12,0	0/0:21,0:21:99:0,63,255	1/1:0,21:21:99:255,63,0	0/0:17,0:17:99:0,51,255	1/1:0,29:29:99:255,87,0	1/1:0,5:5:96:180,15,0	0/1:21,10:31:99:255,0,255	1/1:0,20:20:99:255,60,0	1/1:0,1:1:66:36,3,0	1/1:0,10:10:99:255,30,0	0/0:19,0:19:99:0,57,255	./.:0,0:0:.:.	0/0:7,0:7:99:0,21,252	0/0:11,0:11:99:0,33,255	./.:0,0:0:.:.	1/1:0,5:5:96:180,15,0	0/0:23,0:23:99:0,69,255
1	2981934	S1_2981934	G	A	.	PASS	XP_007160965.1hypothetical protein PHAVU_001G032200g	QualityScore=0.0;DP=4223;ANN=A	downstream_gene_variant	MODIFIER	Phvul.001G032200	Phvul.001G032200.v2.1	transcript	Phvul.001G032200.1.v2.1	protein_coding		c.*4183C>T					4081	GT:AD:DP:GQ:PL	0/0:19,0:19:99:0,57,255	0/0:48,0:48:99:0,144,255	0/0:28,0:28:99:0,84,255	./.:0,0:0:.:.	0/0:13,0:13:99:0,39,255	0/0:42,1:43:99:0,94,255	1/1:0,8:8:99:255,24,0	0/0:18,0:18:99:0,54,255	1/1:3,80:83:99:255,142,0	1/1:0,8:8:99:255,24,0	0/0:44,0:44:99:0,132,255	1/1:0,53:53:99:255,159,0	0/0:41,0:41:99:0,123,255	1/1:0,108:108:99:255,255,0	1/1:0,13:13:99:255,39,0	0/1:38,32:70:99:255,0,255	1/1:0,41:41:99:255,123,0	1/1:0,11:11:99:255,33,0	1/1:0,22:22:99:255,66,0	0/0:43,1:44:99:0,97,255	./.:0,0:0:.:.	0/0:21,0:21:99:0,63,255	0/0:41,0:41:99:0,123,255	./.:0,0:0:.:.	1/1:0,19:19:99:255,57,0	0/0:52,0:52:99:0,156,255
1	2981935	S1_2981935	G	A	.	PASS	XP_007160965.1hypothetical protein PHAVU_001G032200g	QualityScore=0.0;DP=1446;ANN=A	downstream_gene_variant	MODIFIER	Phvul.001G032200	Phvul.001G032200.v2.1	transcript	Phvul.001G032200.1.v2.1	protein_coding		c.*4182C>T					4080	GT:AD:DP:GQ:PL	0/0:7,0:7:99:0,21,252	0/0:16,0:16:99:0,48,255	0/0:13,0:13:99:0,39,255	./.:0,0:0:.:.	0/0:3,0:3:88:0,9,108	0/0:15,0:15:99:0,45,255	1/1:0,7:7:99:252,21,0	0/0:6,0:6:98:0,18,216	1/1:0,29:29:99:255,87,0	1/1:0,4:4:94:144,12,0	0/0:21,0:21:99:0,63,255	1/1:0,21:21:99:255,63,0	0/0:17,0:17:99:0,51,255	1/1:0,29:29:99:255,87,0	1/1:0,5:5:96:180,15,0	0/1:21,10:31:99:255,0,255	1/1:0,20:20:99:255,60,0	1/1:0,1:1:66:36,3,0	1/1:0,10:10:99:255,30,0	0/0:19,0:19:99:0,57,255	./.:0,0:0:.:.	0/0:7,0:7:99:0,21,252	0/0:11,0:11:99:0,33,255	./.:0,0:0:.:.	1/1:0,5:5:96:180,15,0	0/0:23,0:23:99:0,69,255
1	3035467	S1_3035467	A	G	.	PASS	XP_007160968.1hypothetical protein PHAVU_001G032300g	QualityScore=0.0;DP=968;ANN=G	upstream_gene_variant	MODIFIER	Phvul.001G032300	Phvul.001G032300.v2.1	transcript	Phvul.001G032300.1.v2.1	protein_coding		c.-1305T>C					239	GT:AD:DP:GQ:PL	0/0:9,0:9:99:0,27,255	0/0:3,0:3:88:0,9,108	./.:0,0:0:.:.	./.:0,0:0:.:.	0/0:1,0:1:66:0,3,36	0/0:3,0:3:88:0,9,108	0/0:4,0:4:94:0,12,144	0/1:1,1:2:99:30,0,30	0/0:18,0:18:99:0,54,255	0/0:1,0:1:66:0,3,36	0/0:8,0:8:99:0,24,255	0/0:11,0:11:99:0,33,255	0/0:8,0:8:99:0,24,255	0/0:35,0:35:99:0,105,255	0/0:3,0:3:88:0,9,108	0/0:7,0:7:99:0,21,252	0/0:22,0:22:99:0,66,255	0/0:2,0:2:79:0,6,72	0/0:7,0:7:99:0,21,252	0/0:2,0:2:79:0,6,72	./.:0,0:0:.:.	0/0:7,0:7:99:0,21,252	./.:0,0:0:.:.	./.:0,0:0:.:.	0/0:14,0:14:99:0,42,255	0/1:2,1:3:99:27,0,63
1	3035478	S1_3035478	G	A	.	PASS	XP_007160968.1hypothetical protein PHAVU_001G032300g	QualityScore=0.0;DP=968;ANN=A	upstream_gene_variant	MODIFIER	Phvul.001G032300	Phvul.001G032300.v2.1	transcript	Phvul.001G032300.1.v2.1	protein_coding		c.-1316C>T					250	GT:AD:DP:GQ:PL	0/0:9,0:9:99:0,27,255	0/0:3,0:3:88:0,9,108	./.:0,0:0:.:.	./.:0,0:0:.:.	0/0:1,0:1:66:0,3,36	0/0:3,0:3:88:0,9,108	0/0:4,0:4:94:0,12,144	1/0:1,1:2:99:30,0,30	0/0:18,0:18:99:0,54,255	0/0:1,0:1:66:0,3,36	0/0:8,0:8:99:0,24,255	0/0:11,0:11:99:0,33,255	0/0:8,0:8:99:0,24,255	0/0:35,0:35:99:0,105,255	0/0:3,0:3:88:0,9,108	0/0:7,0:7:99:0,21,252	0/0:22,0:22:99:0,66,255	0/0:2,0:2:79:0,6,72	0/0:7,0:7:99:0,21,252	0/0:2,0:2:79:0,6,72	./.:0,0:0:.:.	0/0:7,0:7:99:0,21,252	./.:0,0:0:.:.	./.:0,0:0:.:.	0/0:14,0:14:99:0,42,255	0/1:2,1:3:99:27,0,63
1	3057556	S1_3057556	T	C	.	PASS	XP_007160971.1hypothetical protein PHAVU_001G032600g	QualityScore=0.0;DP=1131;ANN=C	synonymous_variant	LOW	Phvul.001G032600	Phvul.001G032600.v2.1	transcript	Phvul.001G032600.1.v2.1	protein_coding	3/3	c.627T>C	p.Asn209Asn	681/1022	627/903	209/300		GT:AD:DP:GQ:PL	0/0:7,1:8:93:12,0,228	./.:0,0:0:.:.	1/1:0,1:1:66:36,3,0	./.:0,0:0:.:.	./.:0,0:0:.:.	1/1:0,13:13:99:255,39,0	0/0:6,0:6:98:0,18,216	1/1:0,2:2:79:72,6,0	0/0:32,0:32:99:0,96,255	0/0:7,0:7:99:0,21,252	0/0:11,0:11:99:0,33,255	0/0:15,0:15:99:0,45,255	0/0:26,0:26:99:0,78,255	0/0:58,0:58:99:0,174,255	0/0:9,0:9:99:0,27,255	0/1:20,19:39:99:255,0,255	0/0:29,0:29:99:0,87,255	0/0:1,0:1:66:0,3,36	0/0:6,0:6:98:0,18,216	0/0:11,0:11:99:0,33,255	./.:0,0:0:.:.	1/0:3,6:9:99:189,0,81	1/1:0,7:7:99:252,21,0	./.:0,0:0:.:.	0/0:11,0:11:99:0,33,255	1/1:0,3:3:88:108,9,0
1	3057557	S1_3057557	T	C	.	PASS	XP_007160971.1hypothetical protein PHAVU_001G032600g	QualityScore=0.0;DP=1026;ANN=C	missense_variant	MODERATE	Phvul.001G032600	Phvul.001G032600.v2.1	transcript	Phvul.001G032600.1.v2.1	protein_coding	3/3	c.628T>C	p.Asn210His	682/1022	628/903	210/300		GT:AD:DP:GQ:PL	0/0:7,0:7:99:0,21,252	./.:0,0:0:.:.	./.:0,0:0:.:.	./.:0,0:0:.:.	./.:0,0:0:.:.	1/1:0,13:13:99:255,39,0	0/0:7,0:7:99:0,21,252	1/1:0,11:11:99:255,33,0	0/0:16,0:16:99:0,48,255	0/0:5,0:5:96:0,15,180	0/0:10,0:10:99:0,30,255	0/0:20,0:20:99:0,60,255	0/0:12,0:12:99:0,36,255	0/0:42,0:42:99:0,126,255	0/0:4,0:4:94:0,12,144	1/0:16,22:38:99:255,0,255	0/0:15,0:15:99:0,45,255	0/0:1,0:1:66:0,3,36	0/0:8,0:8:99:0,24,255	0/0:15,0:15:99:0,45,255	./.:0,0:0:.:.	1/0:2,4:6:99:126,0,54	1/1:0,16:16:99:255,48,0	./.:0,0:0:.:.	0/0:11,0:11:99:0,33,255	1/1:0,8:8:99:255,24,0
1	3088162	S1_3088162	G	C	.	PASS	XP_007160974.1hypothetical protein PHAVU_001G032900g	QualityScore=0.0;DP=996;ANN=C	splice_region_variant&intron_variant	LOW	Phvul.001G032900	Phvul.001G032900.v2.1	transcript	Phvul.001G032900.1.v2.1	protein_coding	2/3	c.1085+7G>C						GT:AD:DP:GQ:PL	0/0:8,1:9:88:9,0,255	1/0:7,9:16:99:255,0,204	1/1:0,10:10:99:255,30,0	./.:0,0:0:.:.	1/1:0,5:5:96:180,15,0	1/1:0,4:4:94:144,12,0	./.:0,0:0:.:.	1/1:0,1:1:66:36,3,0	0/0:11,0:11:99:0,33,255	1/1:0,1:1:66:36,3,0	0/0:18,0:18:99:0,54,255	0/0:15,0:15:99:0,45,255	0/0:10,0:10:99:0,30,255	0/0:30,0:30:99:0,90,255	0/0:6,0:6:98:0,18,216	1/0:16,19:35:99:255,0,255	0/0:20,0:20:99:0,60,255	0/0:7,0:7:99:0,21,252	0/0:10,0:10:99:0,30,255	0/0:6,0:6:98:0,18,216	./.:0,0:0:.:.	1/0:1,1:2:99:30,0,30	1/1:0,3:3:88:108,9,0	./.:0,0:0:.:.	0/0:9,0:9:99:0,27,255	1/1:0,3:3:88:108,9,0
1	3163894	S1_3163894	G	A	.	PASS	XP_007160990.1hypothetical protein PHAVU_001G033800g	QualityScore=0.0;DP=1569;ANN=A	downstream_gene_variant	MODIFIER	Phvul.001G033800	Phvul.001G033800.v2.1	transcript	Phvul.001G033800.1.v2.1	protein_coding		c.*895C>T					739	GT:AD:DP:GQ:PL	0/1:6,4:10:99:114,0,186	1/0:6,10:16:99:255,0,168	1/1:0,9:9:99:255,27,0	./.:0,0:0:.:.	1/1:0,10:10:99:255,30,0	1/1:0,16:16:99:255,48,0	0/0:15,0:15:99:0,45,255	1/1:0,7:7:99:252,21,0	0/0:25,0:25:99:0,75,255	0/0:5,0:5:96:0,15,180	0/0:14,0:14:99:0,42,255	0/0:22,0:22:99:0,66,255	0/0:11,0:11:99:0,33,255	0/0:33,0:33:99:0,99,255	0/0:10,0:10:99:0,30,255	1/0:17,17:34:99:255,0,255	0/0:22,0:22:99:0,66,255	0/0:1,0:1:66:0,3,36	0/0:8,0:8:99:0,24,255	0/0:13,0:13:99:0,39,255	./.:0,0:0:.:.	1/1:0,10:10:99:255,30,0	1/1:0,15:15:99:255,45,0	./.:0,0:0:.:.	0/1:5,1:6:98:18,0,162	1/1:0,12:12:99:255,36,0
1	3198570	S1_3198570	T	C	.	PASS	XP_007160991.1hypothetical protein PHAVU_001G033900g	QualityScore=0.0;DP=2443;ANN=C	missense_variant	MODERATE	Phvul.001G033900	Phvul.001G033900.v2.1	transcript	Phvul.001G033900.1.v2.1	protein_coding	2/3	c.233A>G	p.Val78Gly	352/1011	233/648	78/215		GT:AD:DP:GQ:PL	0/0:18,1:19:99:0,21,255	0/1:16,12:28:99:255,0,255	1/1:0,17:17:99:255,51,0	./.:0,0:0:.:.	1/1:0,12:12:99:255,36,0	1/1:0,15:15:99:255,45,0	0/0:9,0:9:99:0,27,255	1/1:0,11:11:99:255,33,0	0/0:30,1:31:99:0,57,255	0/0:7,0:7:99:0,21,252	0/0:19,0:19:99:0,57,255	0/0:23,0:23:99:0,69,255	0/0:20,0:20:99:0,60,255	0/0:68,0:68:99:0,204,255	0/0:8,0:8:99:0,24,255	0/1:25,18:43:99:255,0,255	0/0:25,0:25:99:0,75,255	0/0:15,0:15:99:0,45,255	0/0:20,0:20:99:0,60,255	0/0:25,0:25:99:0,75,255	./.:0,0:0:.:.	1/1:0,12:12:99:255,36,0	1/1:0,27:27:99:255,81,0	./.:0,0:0:.:.	0/0:17,0:17:99:0,51,255	1/1:1,24:25:99:255,39,0
1	3198632	S1_3198632	C	G	.	PASS	XP_007160991.1hypothetical protein PHAVU_001G033900g	QualityScore=0.0;DP=2174;ANN=G	synonymous_variant	LOW	Phvul.001G033900	Phvul.001G033900.v2.1	transcript	Phvul.001G033900.1.v2.1	protein_coding	2/3	c.171G>C	p.Gly57Gly	290/1011	171/648	57/215		GT:AD:DP:GQ:PL	0/0:16,2:18:98:18,0,255	0/1:13,13:26:99:255,0,255	1/1:0,16:16:99:255,48,0	./.:0,0:0:.:.	1/1:0,13:13:99:255,39,0	1/1:0,12:12:99:255,36,0	0/0:10,0:10:99:0,30,255	1/1:0,13:13:99:255,39,0	0/0:28,1:29:99:0,51,255	0/0:8,0:8:99:0,24,255	0/0:14,0:14:99:0,42,255	0/0:21,0:21:99:0,63,255	0/0:15,0:15:99:0,45,255	0/0:61,0:61:99:0,183,255	0/0:7,0:7:99:0,21,252	0/1:19,14:33:99:255,0,255	0/0:22,0:22:99:0,66,255	0/0:11,0:11:99:0,33,255	0/0:19,0:19:99:0,57,255	0/0:21,0:21:99:0,63,255	./.:0,0:0:.:.	1/1:0,11:11:99:255,33,0	1/1:0,23:23:99:255,69,0	./.:0,0:0:.:.	0/0:14,0:14:99:0,42,255	1/1:0,22:22:99:255,66,0
1	3198652	S1_3198652	A	C	.	PASS	XP_007160991.1hypothetical protein PHAVU_001G033900g	QualityScore=0.0;DP=2174;ANN=C	missense_variant	MODERATE	Phvul.001G033900	Phvul.001G033900.v2.1	transcript	Phvul.001G033900.1.v2.1	protein_coding	2/3	c.151T>G	p.Ser51Ala	270/1011	151/648	51/215		GT:AD:DP:GQ:PL	0/0:16,2:18:98:18,0,255	0/1:13,13:26:99:255,0,255	1/1:0,16:16:99:255,48,0	./.:0,0:0:.:.	1/1:0,13:13:99:255,39,0	1/1:0,12:12:99:255,36,0	0/0:10,0:10:99:0,30,255	1/1:0,13:13:99:255,39,0	0/0:28,1:29:99:0,51,255	0/0:8,0:8:99:0,24,255	0/0:14,0:14:99:0,42,255	0/0:21,0:21:99:0,63,255	0/0:15,0:15:99:0,45,255	0/0:61,0:61:99:0,183,255	0/0:7,0:7:99:0,21,252	0/1:19,14:33:99:255,0,255	0/0:22,0:22:99:0,66,255	0/0:11,0:11:99:0,33,255	0/0:19,0:19:99:0,57,255	0/0:21,0:21:99:0,63,255	./.:0,0:0:.:.	1/1:0,11:11:99:255,33,0	1/1:0,23:23:99:255,69,0	./.:0,0:0:.:.	0/0:14,0:14:99:0,42,255	1/1:0,22:22:99:255,66,0
1	3198659	S1_3198659	C	T	.	PASS	XP_007160991.1hypothetical protein PHAVU_001G033900g	QualityScore=0.0;DP=2174;ANN=T	synonymous_variant	LOW	Phvul.001G033900	Phvul.001G033900.v2.1	transcript	Phvul.001G033900.1.v2.1	protein_coding	2/3	c.144G>A	p.Pro48Pro	263/1011	144/648	48/215		GT:AD:DP:GQ:PL	0/0:16,2:18:98:18,0,255	0/1:13,13:26:99:255,0,255	1/1:0,16:16:99:255,48,0	./.:0,0:0:.:.	1/1:0,13:13:99:255,39,0	1/1:0,12:12:99:255,36,0	0/0:10,0:10:99:0,30,255	1/1:0,13:13:99:255,39,0	0/0:28,1:29:99:0,51,255	0/0:8,0:8:99:0,24,255	0/0:14,0:14:99:0,42,255	0/0:21,0:21:99:0,63,255	0/0:15,0:15:99:0,45,255	0/0:61,0:61:99:0,183,255	0/0:7,0:7:99:0,21,252	0/1:19,14:33:99:255,0,255	0/0:22,0:22:99:0,66,255	0/0:11,0:11:99:0,33,255	0/0:19,0:19:99:0,57,255	0/0:21,0:21:99:0,63,255	./.:0,0:0:.:.	1/1:0,11:11:99:255,33,0	1/1:0,23:23:99:255,69,0	./.:0,0:0:.:.	0/0:14,0:14:99:0,42,255	1/1:0,22:22:99:255,66,0
1	3200655	S1_3200655	G	A	.	PASS	XP_007160992.1hypothetical protein PHAVU_001G034000g	QualityScore=0.0;DP=3540;ANN=A	missense_variant	MODERATE	Phvul.001G034000	Phvul.001G034000.v2.1	transcript	Phvul.001G034000.1.v2.1	protein_coding	1/5	c.316G>A	p.Ala106Thr	461/1847	316/1488	106/495		GT:AD:DP:GQ:PL	0/0:9,0:9:99:0,27,255	0/0:47,0:47:99:0,141,255	0/0:20,0:20:99:0,60,255	./.:0,0:0:.:.	0/0:19,0:19:99:0,57,255	0/0:25,0:25:99:0,75,255	1/1:0,10:10:99:255,30,0	0/0:2,0:2:79:0,6,72	0/0:67,0:67:99:0,201,255	1/1:0,18:18:99:255,54,0	0/0:13,0:13:99:0,39,255	1/1:0,31:31:99:255,93,0	0/0:29,0:29:99:0,87,255	1/1:0,78:78:99:255,234,0	1/1:0,7:7:99:252,21,0	1/0:17,34:51:99:255,0,255	1/1:0,38:38:99:255,114,0	1/1:0,13:13:99:255,39,0	0/0:13,0:13:99:0,39,255	0/0:41,0:41:99:0,123,255	./.:0,0:0:.:.	0/0:15,0:15:99:0,45,255	0/0:15,0:15:99:0,45,255	./.:0,0:0:.:.	1/1:0,33:33:99:255,99,0	0/0:45,0:45:99:0,135,255
1	3221095	S1_3221095	C	T	.	PASS	XP_007160994.1hypothetical protein PHAVU_001G034200g	QualityScore=0.0;DP=1438;ANN=T	synonymous_variant	LOW	Phvul.001G034200	Phvul.001G034200.v2.1	transcript	Phvul.001G034200.1.v2.1	protein_coding	4/6	c.1212G>A	p.Pro404Pro	1659/2327	1212/1713	404/570		GT:AD:DP:GQ:PL	0/1:5,1:6:98:18,0,162	1/0:4,12:16:99:255,0,96	1/1:0,5:5:96:180,15,0	./.:0,0:0:.:.	1/1:0,6:6:98:216,18,0	1/1:0,9:9:99:255,27,0	0/0:2,0:2:79:0,6,72	1/1:0,7:7:99:252,21,0	0/0:15,0:15:99:0,45,255	0/0:4,0:4:94:0,12,144	0/0:15,0:15:99:0,45,255	0/0:5,0:5:96:0,15,180	0/0:15,0:15:99:0,45,255	0/0:44,0:44:99:0,132,255	0/0:8,0:8:99:0,24,255	1/0:15,25:40:99:255,0,255	0/0:16,0:16:99:0,48,255	0/0:2,0:2:79:0,6,72	0/0:5,0:5:96:0,15,180	0/0:15,0:15:99:0,45,255	./.:0,0:0:.:.	1/1:0,6:6:98:216,18,0	1/1:0,13:13:99:255,39,0	./.:0,0:0:.:.	0/0:14,1:15:89:0,9,255	1/1:0,9:9:99:255,27,0
1	3221523	S1_3221523	C	T	.	PASS	XP_007160994.1hypothetical protein PHAVU_001G034200g	QualityScore=0.0;DP=1203;ANN=T	missense_variant	MODERATE	Phvul.001G034200	Phvul.001G034200.v2.1	transcript	Phvul.001G034200.1.v2.1	protein_coding	3/6	c.1021G>A	p.Ala341Thr	1468/2327	1021/1713	341/570		GT:AD:DP:GQ:PL	./.:0,0:0:.:.	1/1:0,3:3:88:108,9,0	1/1:0,2:2:79:72,6,0	./.:0,0:0:.:.	./.:0,0:0:.:.	1/1:0,8:8:99:255,24,0	0/0:4,0:4:94:0,12,144	1/1:0,15:15:99:255,45,0	0/0:22,0:22:99:0,66,255	0/0:9,0:9:99:0,27,255	./.:0,0:0:.:.	0/0:2,0:2:79:0,6,72	0/0:5,0:5:96:0,15,180	0/0:4,0:4:94:0,12,144	0/0:1,0:1:66:0,3,36	0/0:1,0:1:66:0,3,36	0/0:2,0:2:79:0,6,72	0/0:4,0:4:94:0,12,144	0/0:3,0:3:88:0,9,108	./.:0,0:0:.:.	./.:0,0:0:.:.	1/1:0,6:6:98:216,18,0	1/1:0,14:14:99:255,42,0	./.:0,0:0:.:.	./.:0,0:0:.:.	1/1:0,24:24:99:255,72,0
1	3221627	S1_3221627	T	C	.	PASS	XP_007160994.1hypothetical protein PHAVU_001G034200g	QualityScore=0.0;DP=1030;ANN=C	missense_variant	MODERATE	Phvul.001G034200	Phvul.001G034200.v2.1	transcript	Phvul.001G034200.1.v2.1	protein_coding	3/6	c.917A>G	p.Ala306Gly	1364/2327	917/1713	306/570		GT:AD:DP:GQ:PL	./.:0,0:0:.:.	./.:0,0:0:.:.	1/1:0,2:2:79:72,6,0	./.:0,0:0:.:.	1/1:0,2:2:79:72,6,0	1/1:0,13:13:99:255,39,0	0/0:4,0:4:94:0,12,144	1/1:0,6:6:98:216,18,0	0/0:24,0:24:99:0,72,255	0/0:8,0:8:99:0,24,255	./.:0,0:0:.:.	./.:0,0:0:.:.	0/0:3,0:3:88:0,9,108	./.:0,0:0:.:.	./.:0,0:0:.:.	./.:0,0:0:.:.	./.:0,0:0:.:.	0/0:5,0:5:96:0,15,180	0/0:9,0:9:99:0,27,255	0/0:1,0:1:66:0,3,36	./.:0,0:0:.:.	1/1:0,8:8:99:255,24,0	1/1:0,24:24:99:255,72,0	./.:0,0:0:.:.	0/0:1,0:1:66:0,3,36	1/1:0,17:17:99:255,51,0
1	3221630	S1_3221630	C	G	.	PASS	XP_007160994.1hypothetical protein PHAVU_001G034200g	QualityScore=0.0;DP=1030;ANN=G	missense_variant	MODERATE	Phvul.001G034200	Phvul.001G034200.v2.1	transcript	Phvul.001G034200.1.v2.1	protein_coding	3/6	c.914G>C	p.Ile305Thr	1361/2327	914/1713	305/570		GT:AD:DP:GQ:PL	./.:0,0:0:.:.	./.:0,0:0:.:.	1/1:0,2:2:79:72,6,0	./.:0,0:0:.:.	1/1:0,2:2:79:72,6,0	1/1:0,13:13:99:255,39,0	0/0:4,0:4:94:0,12,144	1/1:0,6:6:98:216,18,0	0/0:24,0:24:99:0,72,255	0/0:8,0:8:99:0,24,255	./.:0,0:0:.:.	./.:0,0:0:.:.	0/0:3,0:3:88:0,9,108	./.:0,0:0:.:.	./.:0,0:0:.:.	./.:0,0:0:.:.	./.:0,0:0:.:.	0/0:5,0:5:96:0,15,180	0/0:9,0:9:99:0,27,255	0/0:1,0:1:66:0,3,36	./.:0,0:0:.:.	1/1:0,8:8:99:255,24,0	1/1:0,24:24:99:255,72,0	./.:0,0:0:.:.	0/0:1,0:1:66:0,3,36	1/1:0,17:17:99:255,51,0
1	3238337	S1_3238337	T	C	.	PASS	XP_007160996.1hypothetical protein PHAVU_001G034400g	QualityScore=0.0;DP=1469;ANN=C	intron_variant	MODIFIER	Phvul.001G034400	Phvul.001G034400.v2.1	transcript	Phvul.001G034400.1.v2.1	protein_coding	18/19	c.1599+177A>G						GT:AD:DP:GQ:PL	0/0:11,0:11:99:0,33,255	1/0:4,17:21:99:255,0,81	1/1:0,20:20:99:255,60,0	./.:0,0:0:.:.	1/1:0,1:1:66:36,3,0	1/1:0,4:4:94:144,12,0	0/0:2,0:2:79:0,6,72	1/1:0,3:3:88:108,9,0	0/0:6,0:6:98:0,18,216	0/0:4,0:4:94:0,12,144	0/0:19,0:19:99:0,57,255	0/0:32,0:32:99:0,96,255	0/0:26,0:26:99:0,78,255	0/0:62,0:62:99:0,186,255	0/0:11,0:11:99:0,33,255	0/1:34,17:51:99:255,0,255	0/0:37,0:37:99:0,111,255	0/0:6,0:6:98:0,18,216	0/0:16,0:16:99:0,48,255	0/0:38,0:38:99:0,114,255	./.:0,0:0:.:.	1/1:0,2:2:79:72,6,0	1/1:0,3:3:88:108,9,0	./.:0,0:0:.:.	0/0:15,0:15:99:0,45,255	1/1:0,2:2:79:72,6,0
1	3286736	S1_3286736	G	A	.	PASS	XP_007161007.1hypothetical protein PHAVU_001G035100g	QualityScore=0.0;DP=2414;ANN=A	downstream_gene_variant	MODIFIER	Phvul.001G035100	Phvul.001G035100.v2.1	transcript	Phvul.001G035100.1.v2.1	protein_coding		c.*4899C>T					4540	GT:AD:DP:GQ:PL	0/1:17,4:21:99:81,0,255	1/0:14,15:29:99:255,0,255	1/1:0,36:36:99:255,108,0	./.:0,0:0:.:.	1/1:0,4:4:94:144,12,0	1/1:0,5:5:96:180,15,0	0/0:4,0:4:94:0,12,144	1/1:0,5:5:96:180,15,0	0/0:20,1:21:99:0,28,255	0/0:18,0:18:99:0,54,255	0/0:33,0:33:99:0,99,255	0/0:31,0:31:99:0,93,255	0/0:31,0:31:99:0,93,255	0/0:98,0:98:99:0,255,255	0/0:18,0:18:99:0,54,255	0/1:31,22:53:99:255,0,255	0/0:53,0:53:99:0,159,255	0/0:6,0:6:98:0,18,216	0/0:21,0:21:99:0,63,255	0/0:25,0:25:99:0,75,255	./.:0,0:0:.:.	1/1:0,2:2:79:72,6,0	1/1:0,11:11:99:255,33,0	./.:0,0:0:.:.	0/0:27,0:27:99:0,81,255	1/1:0,19:19:99:255,57,0
1	3306828	S1_3306828	A	T	.	PASS	XP_007161008.1hypothetical protein PHAVU_001G035200g	QualityScore=0.0;DP=1478;ANN=T	missense_variant	MODERATE	Phvul.001G035200	Phvul.001G035200.v2.1	transcript	Phvul.001G035200.1.v2.1	protein_coding	1/7	c.512T>A	p.Val171Glu	668/2653	512/2340	171/779		GT:AD:DP:GQ:PL	0/0:5,0:5:96:0,15,180	0/1:7,6:13:99:177,0,213	1/1:0,7:7:99:252,21,0	./.:0,0:0:.:.	1/1:0,4:4:94:144,12,0	1/1:0,24:24:99:255,72,0	0/0:3,0:3:88:0,9,108	1/1:0,12:12:99:255,36,0	0/0:22,0:22:99:0,66,255	0/0:5,0:5:96:0,15,180	0/0:17,0:17:99:0,51,255	0/0:14,0:14:99:0,42,255	0/0:21,0:21:99:0,63,255	0/0:50,0:50:99:0,150,255	0/0:2,0:2:79:0,6,72	1/0:17,19:36:99:255,0,255	0/0:18,0:18:99:0,54,255	0/0:4,0:4:94:0,12,144	0/0:17,0:17:99:0,51,255	0/0:14,0:14:99:0,42,255	./.:0,0:0:.:.	1/1:0,7:7:99:252,21,0	1/1:0,7:7:99:252,21,0	1/1:0,1:1:66:36,3,0	0/0:14,0:14:99:0,42,255	1/1:0,7:7:99:252,21,0
1	3307025	S1_3307025	A	C	.	PASS	XP_007161008.1hypothetical protein PHAVU_001G035200g	QualityScore=0.0;DP=1339;ANN=C	synonymous_variant	LOW	Phvul.001G035200	Phvul.001G035200.v2.1	transcript	Phvul.001G035200.1.v2.1	protein_coding	1/7	c.315T>G	p.Gly105Gly	471/2653	315/2340	105/779		GT:AD:DP:GQ:PL	0/0:4,0:4:94:0,12,144	0/1:8,7:15:99:207,0,243	1/1:0,6:6:98:216,18,0	./.:0,0:0:.:.	1/1:0,3:3:88:108,9,0	1/1:0,9:9:99:255,27,0	0/0:3,0:3:88:0,9,108	1/1:0,3:3:88:108,9,0	0/0:15,0:15:99:0,45,255	0/0:3,0:3:88:0,9,108	0/0:17,0:17:99:0,51,255	0/0:15,0:15:99:0,45,255	0/0:27,0:27:99:0,81,255	0/0:57,0:57:99:0,171,255	0/0:4,0:4:94:0,12,144	0/1:21,17:38:99:255,0,255	0/0:21,0:21:99:0,63,255	0/0:4,0:4:94:0,12,144	0/0:17,0:17:99:0,51,255	0/0:14,0:14:99:0,42,255	./.:0,0:0:.:.	1/1:0,2:2:79:72,6,0	1/1:0,12:12:99:255,36,0	1/1:0,1:1:66:36,3,0	0/0:15,0:15:99:0,45,255	1/1:0,4:4:94:144,12,0
1	3319846	S1_3319846	A	T	.	PASS	XP_007161010.1hypothetical protein PHAVU_001G035400g	QualityScore=0.0;DP=2051;ANN=T	upstream_gene_variant	MODIFIER	Phvul.001G035400	Phvul.001G035400.v2.1	transcript	Phvul.001G035400.1.v2.1	protein_coding		c.-3121T>A					2553	GT:AD:DP:GQ:PL	0/1:14,3:17:99:57,0,255	1/0:6,9:15:99:255,0,171	1/1:0,29:29:99:255,87,0	./.:0,0:0:.:.	1/1:0,4:4:94:144,12,0	1/1:0,14:14:99:255,42,0	0/0:11,0:11:99:0,33,255	1/1:0,16:16:99:255,48,0	0/0:33,0:33:99:0,99,255	0/0:6,0:6:98:0,18,216	0/0:16,0:16:99:0,48,255	0/0:20,0:20:99:0,60,255	0/0:12,0:12:99:0,36,255	0/0:70,0:70:99:0,210,255	0/0:10,0:10:99:0,30,255	1/0:29,31:60:99:255,0,255	0/0:38,0:38:99:0,114,255	0/0:10,0:10:99:0,30,255	0/0:31,0:31:99:0,93,255	0/0:14,0:14:99:0,42,255	./.:0,0:0:.:.	1/1:0,11:11:99:255,33,0	1/1:0,14:14:99:255,42,0	./.:0,0:0:.:.	0/0:13,0:13:99:0,39,255	1/1:0,6:6:98:216,18,0
1	3323828	S1_3323828	T	A	.	PASS	XP_007161011.1hypothetical protein PHAVU_001G035500g	QualityScore=0.0;DP=1184;ANN=A	missense_variant	MODERATE	Phvul.001G035500	Phvul.001G035500.v2.1	transcript	Phvul.001G035500.1.v2.1	protein_coding	4/15	c.1619A>T	p.Thr540Ile	1806/3898	1619/3189	540/1062		GT:AD:DP:GQ:PL	0/0:7,0:7:99:0,21,252	0/0:14,0:14:99:0,42,255	0/0:15,0:15:99:0,45,255	./.:0,0:0:.:.	0/1:4,2:6:99:54,0,126	0/1:11,2:13:99:33,0,255	0/0:4,0:4:94:0,12,144	0/1:4,1:5:99:21,0,129	0/1:10,2:12:99:36,0,255	0/1:4,1:5:99:21,0,129	0/0:18,0:18:99:0,54,255	0/0:11,0:11:99:0,33,255	0/0:17,0:17:99:0,51,255	0/0:37,1:38:99:0,78,255	0/0:4,0:4:94:0,12,144	0/0:30,1:31:99:0,57,255	0/0:20,1:21:99:0,28,255	0/0:2,0:2:79:0,6,72	0/0:13,0:13:99:0,39,255	0/0:11,0:11:99:0,33,255	./.:0,0:0:.:.	0/1:3,1:4:99:24,0,96	0/1:4,2:6:99:54,0,126	./.:0,0:0:.:.	0/0:9,0:9:99:0,27,255	0/0:7,1:8:93:12,0,228
1	3325282	S1_3325282	A	T	.	PASS	XP_007161011.1hypothetical protein PHAVU_001G035500g	QualityScore=0.0;DP=1268;ANN=T	synonymous_variant	LOW	Phvul.001G035500	Phvul.001G035500.v2.1	transcript	Phvul.001G035500.1.v2.1	protein_coding	1/15	c.843T>A	p.Ala281Ala	1030/3898	843/3189	281/1062		GT:AD:DP:GQ:PL	0/1:7,2:9:99:45,0,225	0/0:9,1:10:79:6,0,255	0/1:6,3:9:99:81,0,189	./.:0,0:0:.:.	0/0:4,0:4:94:0,12,144	0/0:11,0:11:99:0,33,255	0/0:2,0:2:79:0,6,72	0/0:6,0:6:98:0,18,216	0/0:24,0:24:99:0,72,255	0/0:6,0:6:98:0,18,216	0/1:11,2:13:99:33,0,255	0/0:6,1:7:96:15,0,195	0/0:10,1:11:66:3,0,255	0/1:39,11:50:99:246,0,255	0/1:3,3:6:99:90,0,90	0/0:26,4:30:99:54,0,255	0/0:18,3:21:99:44,0,255	0/0:1,0:1:66:0,3,36	0/0:9,0:9:99:0,27,255	0/0:15,1:16:94:0,12,255	./.:0,0:0:.:.	0/0:5,0:5:96:0,15,180	0/0:11,0:11:99:0,33,255	./.:0,0:0:.:.	0/0:11,1:12:50:0,0,255	0/0:10,0:10:99:0,30,255
1	3333904	S1_3333904	T	C	.	PASS	XP_007161012.1hypothetical protein PHAVU_001G035600g	QualityScore=0.0;DP=1572;ANN=C	3_prime_UTR_variant	MODIFIER	Phvul.001G035600	Phvul.001G035600.v2.1	transcript	Phvul.001G035600.1.v2.1	protein_coding	3/3	c.*3A>G					3	GT:AD:DP:GQ:PL	0/1:4,1:5:99:21,0,129	1/0:7,9:16:99:255,0,204	1/1:0,23:23:99:255,69,0	./.:0,0:0:.:.	1/1:0,8:8:99:255,24,0	1/1:0,16:16:99:255,48,0	0/0:5,0:5:96:0,15,180	1/1:0,7:7:99:252,21,0	0/0:17,0:17:99:0,51,255	0/0:2,0:2:79:0,6,72	0/0:10,0:10:99:0,30,255	0/0:10,0:10:99:0,30,255	0/0:14,0:14:99:0,42,255	0/0:40,0:40:99:0,120,255	0/0:6,0:6:98:0,18,216	1/0:10,14:24:99:255,0,255	0/0:15,1:16:94:0,12,255	0/0:1,0:1:66:0,3,36	0/0:8,0:8:99:0,24,255	0/0:9,0:9:99:0,27,255	./.:0,0:0:.:.	1/1:0,8:8:99:255,24,0	1/1:0,20:20:99:255,60,0	./.:0,0:0:.:.	0/0:7,0:7:99:0,21,252	1/1:0,18:18:99:255,54,0
1	3365619	S1_3365619	G	A	.	PASS	XP_007161018.1hypothetical protein PHAVU_001G036100g	QualityScore=0.0;DP=1604;ANN=A	upstream_gene_variant	MODIFIER	Phvul.001G036100	Phvul.001G036100.v2.1	transcript	Phvul.001G036100.1.v2.1	protein_coding		c.-4515G>A					4418	GT:AD:DP:GQ:PL	0/1:14,4:18:99:90,0,255	0/1:19,10:29:99:255,0,255	0/1:10,8:18:99:234,0,255	./.:0,0:0:.:.	0/1:5,3:8:99:84,0,156	0/1:9,5:14:99:138,0,255	0/0:3,0:3:88:0,9,108	1/1:1,7:8:93:228,0,12	0/0:13,0:13:99:0,39,255	0/0:1,0:1:66:0,3,36	0/0:19,0:19:99:0,57,255	0/0:11,0:11:99:0,33,255	0/0:23,0:23:99:0,69,255	0/0:35,0:35:99:0,105,255	0/0:5,0:5:96:0,15,180	0/1:34,12:46:99:255,0,255	0/0:25,0:25:99:0,75,255	0/0:1,0:1:66:0,3,36	0/0:16,0:16:99:0,48,255	0/0:15,0:15:99:0,45,255	./.:0,0:0:.:.	1/1:1,6:7:96:195,0,15	1/0:3,7:10:99:222,0,78	./.:0,0:0:.:.	0/0:7,0:7:99:0,21,252	0/1:13,9:22:99:255,0,255
1	3365620	S1_3365620	G	A	.	PASS	XP_007161018.1hypothetical protein PHAVU_001G036100g	QualityScore=0.0;DP=1060;ANN=A	upstream_gene_variant	MODIFIER	Phvul.001G036100	Phvul.001G036100.v2.1	transcript	Phvul.001G036100.1.v2.1	protein_coding		c.-4514G>A					4417	GT:AD:DP:GQ:PL	0/0:3,0:3:88:0,9,108	0/1:10,7:17:99:201,0,255	0/1:9,6:15:99:171,0,255	./.:0,0:0:.:.	0/1:4,2:6:99:54,0,126	0/1:3,2:5:99:57,0,93	0/0:5,0:5:96:0,15,180	1/1:0,9:9:99:255,27,0	0/0:3,0:3:88:0,9,108	0/0:3,0:3:88:0,9,108	0/0:11,0:11:99:0,33,255	0/0:10,0:10:99:0,30,255	0/0:13,0:13:99:0,39,255	0/0:20,0:20:99:0,60,255	0/0:2,0:2:79:0,6,72	0/1:20,9:29:99:237,0,255	0/0:15,0:15:99:0,45,255	0/0:1,0:1:66:0,3,36	0/0:9,0:9:99:0,27,255	0/0:13,0:13:99:0,39,255	./.:0,0:0:.:.	0/1:5,3:8:99:84,0,156	0/1:4,2:6:99:54,0,126	./.:0,0:0:.:.	0/0:10,0:10:99:0,30,255	1/0:2,7:9:99:225,0,45
1	3365671	S1_3365671	A	C	.	PASS	XP_007161018.1hypothetical protein PHAVU_001G036100g	QualityScore=0.0;DP=1604;ANN=C	upstream_gene_variant	MODIFIER	Phvul.001G036100	Phvul.001G036100.v2.1	transcript	Phvul.001G036100.1.v2.1	protein_coding		c.-4463A>C					4366	GT:AD:DP:GQ:PL	0/1:14,4:18:99:90,0,255	0/1:19,10:29:99:255,0,255	0/1:10,8:18:99:234,0,255	./.:0,0:0:.:.	0/1:5,3:8:99:84,0,156	0/1:9,5:14:99:138,0,255	0/0:3,0:3:88:0,9,108	0/0:7,1:8:93:12,0,228	0/0:13,0:13:99:0,39,255	0/0:1,0:1:66:0,3,36	0/0:19,0:19:99:0,57,255	0/0:11,0:11:99:0,33,255	0/0:23,0:23:99:0,69,255	0/0:35,0:35:99:0,105,255	0/0:5,0:5:96:0,15,180	0/1:34,12:46:99:255,0,255	0/0:25,0:25:99:0,75,255	0/0:1,0:1:66:0,3,36	0/0:16,0:16:99:0,48,255	0/0:15,0:15:99:0,45,255	./.:0,0:0:.:.	1/1:1,6:7:96:195,0,15	1/0:3,7:10:99:222,0,78	./.:0,0:0:.:.	0/0:7,0:7:99:0,21,252	0/1:13,9:22:99:255,0,255
1	3365672	S1_3365672	A	C	.	PASS	XP_007161018.1hypothetical protein PHAVU_001G036100g	QualityScore=0.0;DP=1060;ANN=C	upstream_gene_variant	MODIFIER	Phvul.001G036100	Phvul.001G036100.v2.1	transcript	Phvul.001G036100.1.v2.1	protein_coding		c.-4462A>C					4365	GT:AD:DP:GQ:PL	0/0:3,0:3:88:0,9,108	0/1:10,7:17:99:201,0,255	0/1:9,6:15:99:171,0,255	./.:0,0:0:.:.	0/1:4,2:6:99:54,0,126	0/1:3,2:5:99:57,0,93	0/0:5,0:5:96:0,15,180	1/0:3,6:9:99:189,0,81	0/0:3,0:3:88:0,9,108	0/0:3,0:3:88:0,9,108	0/0:11,0:11:99:0,33,255	0/0:10,0:10:99:0,30,255	0/0:13,0:13:99:0,39,255	0/0:20,0:20:99:0,60,255	0/0:2,0:2:79:0,6,72	0/1:20,9:29:99:237,0,255	0/0:15,0:15:99:0,45,255	0/0:1,0:1:66:0,3,36	0/0:9,0:9:99:0,27,255	0/0:13,0:13:99:0,39,255	./.:0,0:0:.:.	0/1:6,2:8:99:48,0,192	0/1:4,2:6:99:54,0,126	./.:0,0:0:.:.	0/0:10,0:10:99:0,30,255	1/0:2,7:9:99:225,0,45
1	3365674	S1_3365674	C	G	.	PASS	XP_007161018.1hypothetical protein PHAVU_001G036100g	QualityScore=0.0;DP=1604;ANN=G	upstream_gene_variant	MODIFIER	Phvul.001G036100	Phvul.001G036100.v2.1	transcript	Phvul.001G036100.1.v2.1	protein_coding		c.-4460C>G					4363	GT:AD:DP:GQ:PL	0/1:14,4:18:99:90,0,255	0/1:19,10:29:99:255,0,255	0/1:10,8:18:99:234,0,255	./.:0,0:0:.:.	0/1:5,3:8:99:84,0,156	0/1:9,5:14:99:138,0,255	0/0:3,0:3:88:0,9,108	0/0:7,1:8:93:12,0,228	0/0:13,0:13:99:0,39,255	0/0:1,0:1:66:0,3,36	0/0:19,0:19:99:0,57,255	0/0:11,0:11:99:0,33,255	0/0:23,0:23:99:0,69,255	0/0:35,0:35:99:0,105,255	0/0:5,0:5:96:0,15,180	0/1:34,12:46:99:255,0,255	0/0:25,0:25:99:0,75,255	0/0:1,0:1:66:0,3,36	0/0:16,0:16:99:0,48,255	0/0:15,0:15:99:0,45,255	./.:0,0:0:.:.	1/1:1,6:7:96:195,0,15	1/0:3,7:10:99:222,0,78	./.:0,0:0:.:.	0/0:7,0:7:99:0,21,252	0/1:13,9:22:99:255,0,255
1	3365675	S1_3365675	C	G	.	PASS	XP_007161018.1hypothetical protein PHAVU_001G036100g	QualityScore=0.0;DP=1060;ANN=G	upstream_gene_variant	MODIFIER	Phvul.001G036100	Phvul.001G036100.v2.1	transcript	Phvul.001G036100.1.v2.1	protein_coding		c.-4459C>G					4362	GT:AD:DP:GQ:PL	0/0:3,0:3:88:0,9,108	0/1:10,7:17:99:201,0,255	0/1:9,6:15:99:171,0,255	./.:0,0:0:.:.	0/1:4,2:6:99:54,0,126	0/1:3,2:5:99:57,0,93	0/0:5,0:5:96:0,15,180	1/0:3,6:9:99:189,0,81	0/0:3,0:3:88:0,9,108	0/0:3,0:3:88:0,9,108	0/0:11,0:11:99:0,33,255	0/0:10,0:10:99:0,30,255	0/0:13,0:13:99:0,39,255	0/0:20,0:20:99:0,60,255	0/0:2,0:2:79:0,6,72	0/1:20,9:29:99:237,0,255	0/0:15,0:15:99:0,45,255	0/0:1,0:1:66:0,3,36	0/0:9,0:9:99:0,27,255	0/0:13,0:13:99:0,39,255	./.:0,0:0:.:.	0/1:6,2:8:99:48,0,192	0/1:4,2:6:99:54,0,126	./.:0,0:0:.:.	0/0:10,0:10:99:0,30,255	1/0:2,7:9:99:225,0,45
1	3365680	S1_3365680	C	T	.	PASS	XP_007161018.1hypothetical protein PHAVU_001G036100g	QualityScore=0.0;DP=1604;ANN=T	upstream_gene_variant	MODIFIER	Phvul.001G036100	Phvul.001G036100.v2.1	transcript	Phvul.001G036100.1.v2.1	protein_coding		c.-4454C>T					4357	GT:AD:DP:GQ:PL	0/1:14,4:18:99:90,0,255	0/1:19,10:29:99:255,0,255	0/1:10,8:18:99:234,0,255	./.:0,0:0:.:.	0/1:5,3:8:99:84,0,156	0/1:9,5:14:99:138,0,255	0/0:3,0:3:88:0,9,108	0/0:7,1:8:93:12,0,228	0/0:13,0:13:99:0,39,255	0/0:1,0:1:66:0,3,36	0/0:19,0:19:99:0,57,255	0/0:11,0:11:99:0,33,255	0/0:23,0:23:99:0,69,255	0/0:35,0:35:99:0,105,255	0/0:5,0:5:96:0,15,180	0/1:34,12:46:99:255,0,255	0/0:25,0:25:99:0,75,255	0/0:1,0:1:66:0,3,36	0/0:16,0:16:99:0,48,255	0/0:15,0:15:99:0,45,255	./.:0,0:0:.:.	1/1:1,6:7:96:195,0,15	1/0:3,7:10:99:222,0,78	./.:0,0:0:.:.	0/0:7,0:7:99:0,21,252	0/1:13,9:22:99:255,0,255
1	3365769	S1_3365769	G	A	.	PASS	XP_007161018.1hypothetical protein PHAVU_001G036100g	QualityScore=0.0;DP=2370;ANN=A	upstream_gene_variant	MODIFIER	Phvul.001G036100	Phvul.001G036100.v2.1	transcript	Phvul.001G036100.1.v2.1	protein_coding		c.-4365G>A					4268	GT:AD:DP:GQ:PL	0/1:11,3:14:99:66,0,255	0/1:26,14:40:99:255,0,255	0/1:18,15:33:99:255,0,255	./.:0,0:0:.:.	0/1:9,5:14:99:138,0,255	0/1:13,8:21:99:225,0,255	0/0:5,0:5:96:0,15,180	1/0:8,9:17:99:255,0,237	0/0:19,0:19:99:0,57,255	0/0:3,0:3:88:0,9,108	0/0:27,0:27:99:0,81,255	0/0:22,0:22:99:0,66,255	0/0:35,0:35:99:0,105,255	0/0:40,0:40:99:0,120,255	0/0:6,0:6:98:0,18,216	0/1:51,15:66:99:255,0,255	0/0:36,0:36:99:0,108,255	0/0:3,0:3:88:0,9,108	0/0:24,0:24:99:0,72,255	0/0:22,0:22:99:0,66,255	./.:0,0:0:.:.	0/1:6,5:11:99:147,0,183	1/0:5,9:14:99:255,0,138	./.:0,0:0:.:.	0/0:15,0:15:99:0,45,255	0/1:16,12:28:99:255,0,255
1	3365778	S1_3365778	T	C	.	PASS	XP_007161018.1hypothetical protein PHAVU_001G036100g	QualityScore=0.0;DP=2370;ANN=C	upstream_gene_variant	MODIFIER	Phvul.001G036100	Phvul.001G036100.v2.1	transcript	Phvul.001G036100.1.v2.1	protein_coding		c.-4356T>C					4259	GT:AD:DP:GQ:PL	0/1:11,3:14:99:66,0,255	0/1:26,14:40:99:255,0,255	0/1:18,15:33:99:255,0,255	./.:0,0:0:.:.	0/1:9,5:14:99:138,0,255	0/1:13,8:21:99:225,0,255	0/0:5,0:5:96:0,15,180	1/0:8,9:17:99:255,0,237	0/0:19,0:19:99:0,57,255	0/0:3,0:3:88:0,9,108	0/0:27,0:27:99:0,81,255	0/0:22,0:22:99:0,66,255	0/0:35,0:35:99:0,105,255	0/0:40,0:40:99:0,120,255	0/0:6,0:6:98:0,18,216	0/1:51,15:66:99:255,0,255	0/0:36,0:36:99:0,108,255	0/0:3,0:3:88:0,9,108	0/0:24,0:24:99:0,72,255	0/0:22,0:22:99:0,66,255	./.:0,0:0:.:.	0/1:6,5:11:99:147,0,183	1/0:5,9:14:99:255,0,138	./.:0,0:0:.:.	0/0:15,0:15:99:0,45,255	0/1:16,12:28:99:255,0,255
1	3365786	S1_3365786	G	C	.	PASS	XP_007161018.1hypothetical protein PHAVU_001G036100g	QualityScore=0.0;DP=2370;ANN=C	upstream_gene_variant	MODIFIER	Phvul.001G036100	Phvul.001G036100.v2.1	transcript	Phvul.001G036100.1.v2.1	protein_coding		c.-4348G>C					4251	GT:AD:DP:GQ:PL	0/1:11,3:14:99:66,0,255	0/1:26,14:40:99:255,0,255	0/1:18,15:33:99:255,0,255	./.:0,0:0:.:.	0/1:9,5:14:99:138,0,255	0/1:13,8:21:99:225,0,255	0/0:5,0:5:96:0,15,180	1/0:8,9:17:99:255,0,237	0/0:19,0:19:99:0,57,255	0/0:3,0:3:88:0,9,108	0/0:27,0:27:99:0,81,255	0/0:22,0:22:99:0,66,255	0/0:35,0:35:99:0,105,255	0/0:40,0:40:99:0,120,255	0/0:6,0:6:98:0,18,216	0/1:51,15:66:99:255,0,255	0/0:36,0:36:99:0,108,255	0/0:3,0:3:88:0,9,108	0/0:24,0:24:99:0,72,255	0/0:22,0:22:99:0,66,255	./.:0,0:0:.:.	0/1:6,5:11:99:147,0,183	1/0:5,9:14:99:255,0,138	./.:0,0:0:.:.	0/0:15,0:15:99:0,45,255	0/1:16,12:28:99:255,0,255
1	3370784	S1_3370784	C	A	.	PASS	XP_007161018.1hypothetical protein PHAVU_001G036100g	QualityScore=0.0;DP=4486;ANN=A	synonymous_variant	LOW	Phvul.001G036100	Phvul.001G036100.v2.1	transcript	Phvul.001G036100.1.v2.1	protein_coding	1/1	c.651C>A	p.Gly217Gly	748/1265	651/918	217/305		GT:AD:DP:GQ:PL	0/1:22,9:31:99:231,0,255	1/0:26,27:53:99:255,0,255	1/1:0,39:39:99:255,117,0	./.:0,0:0:.:.	1/1:2,14:16:99:255,0,24	1/1:0,51:51:99:255,153,0	0/0:12,0:12:99:0,36,255	0/0:23,0:23:99:0,69,255	0/0:62,2:64:99:0,120,255	0/0:17,0:17:99:0,51,255	0/0:27,0:27:99:0,81,255	0/0:31,0:31:99:0,93,255	0/0:55,0:55:99:0,165,255	0/0:117,0:117:99:0,255,255	0/0:6,0:6:98:0,18,216	0/1:51,42:93:99:255,0,255	0/0:47,0:47:99:0,141,255	0/0:9,0:9:99:0,27,255	0/0:28,0:28:99:0,84,255	0/0:50,0:50:99:0,150,255	./.:0,0:0:.:.	1/0:5,9:14:99:255,0,138	1/1:0,34:34:99:255,102,0	1/1:0,2:2:79:72,6,0	0/0:26,0:26:99:0,78,255	1/1:0,56:56:99:255,168,0
1	3370785	S1_3370785	C	A	.	PASS	XP_007161018.1hypothetical protein PHAVU_001G036100g	QualityScore=0.0;DP=1129;ANN=A	missense_variant	MODERATE	Phvul.001G036100	Phvul.001G036100.v2.1	transcript	Phvul.001G036100.1.v2.1	protein_coding	1/1	c.652C>A	p.Glu218Lys	749/1265	652/918	218/305		GT:AD:DP:GQ:PL	0/0:8,1:9:88:9,0,255	0/1:3,2:5:99:57,0,93	1/1:0,12:12:99:255,36,0	./.:0,0:0:.:.	1/1:0,5:5:96:180,15,0	1/1:0,7:7:99:252,21,0	0/0:6,0:6:98:0,18,216	0/0:5,0:5:96:0,15,180	0/0:16,0:16:99:0,48,255	0/0:4,0:4:94:0,12,144	0/0:11,0:11:99:0,33,255	0/0:7,0:7:99:0,21,252	0/0:11,0:11:99:0,33,255	0/0:30,0:30:99:0,90,255	0/0:2,0:2:79:0,6,72	0/1:12,8:20:99:228,0,255	0/0:15,0:15:99:0,45,255	0/0:1,0:1:66:0,3,36	0/0:9,0:9:99:0,27,255	0/0:14,0:14:99:0,42,255	./.:0,0:0:.:.	1/0:2,5:7:99:159,0,51	1/1:0,9:9:99:255,27,0	./.:0,0:0:.:.	0/0:9,0:9:99:0,27,255	1/1:0,15:15:99:255,45,0
1	3370918	S1_3370918	C	G	.	PASS	XP_007161018.1hypothetical protein PHAVU_001G036100g	QualityScore=0.0;DP=1700;ANN=G	missense_variant	MODERATE	Phvul.001G036100	Phvul.001G036100.v2.1	transcript	Phvul.001G036100.1.v2.1	protein_coding	1/1	c.785C>G	p.Ala262Gly	882/1265	785/918	262/305		GT:AD:DP:GQ:PL	0/1:16,6:22:99:150,0,255	0/1:15,15:30:99:255,0,255	1/1:0,24:24:99:255,72,0	./.:0,0:0:.:.	1/1:0,2:2:79:72,6,0	1/1:1,10:11:66:255,0,3	0/0:3,0:3:88:0,9,108	0/0:6,0:6:98:0,18,216	0/0:26,1:27:99:0,46,255	0/0:12,0:12:99:0,36,255	0/0:17,2:19:96:15,0,255	0/0:17,0:17:99:0,51,255	0/0:24,0:24:99:0,72,255	0/0:62,0:62:99:0,186,255	0/0:11,0:11:99:0,33,255	0/1:30,18:48:99:255,0,255	0/0:23,0:23:99:0,69,255	./.:0,0:0:.:.	0/0:7,0:7:99:0,21,252	0/0:25,0:25:99:0,75,255	./.:0,0:0:.:.	1/0:4,5:9:99:153,0,117	1/1:0,15:15:99:255,45,0	./.:0,0:0:.:.	0/0:21,0:21:99:0,63,255	1/1:0,10:10:99:255,30,0
1	3370933	S1_3370933	A	T	.	PASS	XP_007161018.1hypothetical protein PHAVU_001G036100g	QualityScore=0.0;DP=1700;ANN=T	missense_variant	MODERATE	Phvul.001G036100	Phvul.001G036100.v2.1	transcript	Phvul.001G036100.1.v2.1	protein_coding	1/1	c.800A>T	p.Asp267Val	897/1265	800/918	267/305		GT:AD:DP:GQ:PL	0/1:16,6:22:99:150,0,255	0/1:15,15:30:99:255,0,255	1/1:0,24:24:99:255,72,0	./.:0,0:0:.:.	1/1:0,2:2:79:72,6,0	1/1:1,10:11:66:255,0,3	0/0:3,0:3:88:0,9,108	0/0:6,0:6:98:0,18,216	0/0:26,1:27:99:0,46,255	0/0:12,0:12:99:0,36,255	0/0:17,2:19:96:15,0,255	0/0:17,0:17:99:0,51,255	0/0:24,0:24:99:0,72,255	0/0:62,0:62:99:0,186,255	0/0:11,0:11:99:0,33,255	0/1:30,18:48:99:255,0,255	0/0:23,0:23:99:0,69,255	./.:0,0:0:.:.	0/0:7,0:7:99:0,21,252	0/0:25,0:25:99:0,75,255	./.:0,0:0:.:.	1/0:4,5:9:99:153,0,117	1/1:0,15:15:99:255,45,0	./.:0,0:0:.:.	0/0:21,0:21:99:0,63,255	1/1:0,10:10:99:255,30,0
1	3379411	S1_3379411	A	T	.	PASS	XP_007161019.1hypothetical protein PHAVU_001G036200g	QualityScore=0.0;DP=1414;ANN=T	intron_variant	MODIFIER	Phvul.001G036200	Phvul.001G036200.v2.1	transcript	Phvul.001G036200.1.v2.1	protein_coding	1/2	c.0-199T>A						GT:AD:DP:GQ:PL	0/1:9,2:11:99:39,0,255	0/0:6,1:7:96:15,0,195	0/0:16,2:18:98:18,0,255	./.:0,0:0:.:.	0/0:2,0:2:79:0,6,72	1/0:5,9:14:99:255,0,138	0/1:4,3:7:99:87,0,123	0/1:8,5:13:99:141,0,249	1/0:8,13:21:99:255,0,225	0/1:3,1:4:99:24,0,96	0/0:14,1:15:89:0,9,255	0/0:15,0:15:99:0,45,255	0/0:17,1:18:98:0,18,255	0/0:24,2:26:80:0,6,255	0/0:5,0:5:96:0,15,180	0/0:30,0:30:99:0,90,255	0/0:18,2:20:93:12,0,255	0/0:3,0:3:88:0,9,108	0/0:10,0:10:99:0,30,255	0/0:15,1:16:94:0,12,255	./.:0,0:0:.:.	0/1:5,1:6:98:18,0,162	0/1:7,5:12:99:144,0,216	./.:0,0:0:.:.	0/0:13,1:14:80:0,6,255	0/1:5,4:9:99:117,0,153
1	3443146	S1_3443146	A	G	.	PASS	XP_007161027.1hypothetical protein PHAVU_001G036800g	QualityScore=0.0;DP=1899;ANN=G	synonymous_variant	LOW	Phvul.001G036800	Phvul.001G036800.v2.1	transcript	Phvul.001G036800.1.v2.1	protein_coding	3/7	c.990A>G	p.Val330Val	1077/2049	990/1737	330/578		GT:AD:DP:GQ:PL	0/0:12,0:12:99:0,36,255	0/0:18,0:18:99:0,54,255	0/0:13,0:13:99:0,39,255	./.:0,0:0:.:.	0/0:5,0:5:96:0,15,180	0/0:11,0:11:99:0,33,255	0/0:3,0:3:88:0,9,108	1/1:0,5:5:96:180,15,0	0/0:15,0:15:99:0,45,255	0/0:6,0:6:98:0,18,216	0/0:21,0:21:99:0,63,255	0/0:25,0:25:99:0,75,255	0/0:28,0:28:99:0,84,255	0/0:54,0:54:99:0,162,255	0/0:13,0:13:99:0,39,255	0/0:55,0:55:99:0,165,255	0/0:39,0:39:99:0,117,255	0/0:6,0:6:98:0,18,216	0/0:24,0:24:99:0,72,255	0/0:29,0:29:99:0,87,255	./.:0,0:0:.:.	0/0:4,0:4:94:0,12,144	0/0:7,0:7:99:0,21,252	./.:0,0:0:.:.	0/0:10,0:10:99:0,30,255	0/0:6,0:6:98:0,18,216
1	3443176	S1_3443176	G	T	.	PASS	XP_007161027.1hypothetical protein PHAVU_001G036800g	QualityScore=0.0;DP=1899;ANN=T	missense_variant	MODERATE	Phvul.001G036800	Phvul.001G036800.v2.1	transcript	Phvul.001G036800.1.v2.1	protein_coding	3/7	c.1020G>T	p.Met340Ile	1107/2049	1020/1737	340/578		GT:AD:DP:GQ:PL	0/0:12,0:12:99:0,36,255	0/0:18,0:18:99:0,54,255	0/0:13,0:13:99:0,39,255	./.:0,0:0:.:.	0/0:5,0:5:96:0,15,180	0/0:11,0:11:99:0,33,255	0/0:3,0:3:88:0,9,108	1/1:0,5:5:96:180,15,0	0/0:15,0:15:99:0,45,255	0/0:6,0:6:98:0,18,216	0/0:21,0:21:99:0,63,255	0/0:25,0:25:99:0,75,255	0/0:28,0:28:99:0,84,255	0/0:54,0:54:99:0,162,255	0/0:13,0:13:99:0,39,255	0/0:55,0:55:99:0,165,255	0/0:39,0:39:99:0,117,255	0/0:6,0:6:98:0,18,216	0/0:24,0:24:99:0,72,255	0/0:29,0:29:99:0,87,255	./.:0,0:0:.:.	0/0:4,0:4:94:0,12,144	0/0:7,0:7:99:0,21,252	./.:0,0:0:.:.	0/0:10,0:10:99:0,30,255	0/0:6,0:6:98:0,18,216
1	3451961	S1_3451961	C	T	.	PASS	XP_007161028.1hypothetical protein PHAVU_001G036900g	QualityScore=0.0;DP=1348;ANN=T	downstream_gene_variant	MODIFIER	Phvul.001G036900	Phvul.001G036900.v2.1	transcript	Phvul.001G036900.1.v2.1	protein_coding		c.*2460G>A					901	GT:AD:DP:GQ:PL	0/0:5,0:5:96:0,15,180	0/0:11,0:11:99:0,33,255	0/0:15,0:15:99:0,45,255	./.:0,0:0:.:.	0/0:2,0:2:79:0,6,72	0/0:13,0:13:99:0,39,255	1/1:0,3:3:88:108,9,0	0/0:4,0:4:94:0,12,144	0/0:14,0:14:99:0,42,255	1/1:0,8:8:99:255,24,0	0/0:15,0:15:99:0,45,255	1/1:0,16:16:99:255,48,0	0/0:16,1:17:97:0,15,255	0/0:37,0:37:99:0,111,255	1/1:0,10:10:99:255,30,0	0/1:22,8:30:99:198,0,255	1/1:0,12:12:99:255,36,0	1/1:0,6:6:98:216,18,0	1/1:0,7:7:99:252,21,0	0/0:6,0:6:98:0,18,216	./.:0,0:0:.:.	0/0:8,0:8:99:0,24,255	0/0:9,0:9:99:0,27,255	./.:0,0:0:.:.	0/0:4,0:4:94:0,12,144	0/0:22,0:22:99:0,66,255
1	3451962	S1_3451962	C	T	.	PASS	XP_007161028.1hypothetical protein PHAVU_001G036900g	QualityScore=0.0;DP=1002;ANN=T	downstream_gene_variant	MODIFIER	Phvul.001G036900	Phvul.001G036900.v2.1	transcript	Phvul.001G036900.1.v2.1	protein_coding		c.*2459G>A					900	GT:AD:DP:GQ:PL	0/0:8,0:8:99:0,24,255	0/0:6,0:6:98:0,18,216	0/0:14,0:14:99:0,42,255	./.:0,0:0:.:.	0/0:3,0:3:88:0,9,108	0/0:9,0:9:99:0,27,255	1/1:0,6:6:98:216,18,0	0/0:6,0:6:98:0,18,216	0/0:11,0:11:99:0,33,255	1/1:0,6:6:98:216,18,0	0/0:11,0:11:99:0,33,255	1/1:0,4:4:94:144,12,0	0/0:6,0:6:98:0,18,216	0/0:33,1:34:99:0,67,255	1/1:0,4:4:94:144,12,0	0/1:14,9:23:99:255,0,255	1/1:0,12:12:99:255,36,0	1/1:0,5:5:96:180,15,0	1/1:0,4:4:94:144,12,0	0/0:12,0:12:99:0,36,255	./.:0,0:0:.:.	0/0:5,0:5:96:0,15,180	0/0:9,0:9:99:0,27,255	./.:0,0:0:.:.	0/0:10,0:10:99:0,30,255	0/0:12,0:12:99:0,36,255
1	3564840	S1_3564840	T	C	.	PASS	XP_007161040.1hypothetical protein PHAVU_001G037800g	QualityScore=0.0;DP=986;ANN=C	upstream_gene_variant	MODIFIER	Phvul.001G037800	Phvul.001G037800.v2.1	transcript	Phvul.001G037800.1.v2.1	protein_coding		c.-464T>C					464	GT:AD:DP:GQ:PL	1/0:1,1:2:99:30,0,30	1/0:7,10:17:99:255,0,201	1/1:0,8:8:99:255,24,0	./.:0,0:0:.:.	1/1:0,4:4:94:144,12,0	./.:0,0:0:.:.	./.:0,0:0:.:.	1/1:0,2:2:79:72,6,0	0/0:4,0:4:94:0,12,144	./.:0,0:0:.:.	0/0:10,0:10:99:0,30,255	0/0:11,0:11:99:0,33,255	0/0:13,0:13:99:0,39,255	0/0:40,0:40:99:0,120,255	0/0:4,0:4:94:0,12,144	1/0:16,20:36:99:255,0,255	0/0:30,0:30:99:0,90,255	0/0:4,0:4:94:0,12,144	0/0:18,0:18:99:0,54,255	0/0:14,0:14:99:0,42,255	./.:0,0:0:.:.	./.:0,0:0:.:.	./.:0,0:0:.:.	./.:0,0:0:.:.	0/0:3,0:3:88:0,9,108	1/1:0,5:5:96:180,15,0
1	3564870	S1_3564870	G	T	.	PASS	XP_007161040.1hypothetical protein PHAVU_001G037800g	QualityScore=0.0;DP=986;ANN=T	upstream_gene_variant	MODIFIER	Phvul.001G037800	Phvul.001G037800.v2.1	transcript	Phvul.001G037800.1.v2.1	protein_coding		c.-434G>T					434	GT:AD:DP:GQ:PL	0/1:1,1:2:99:30,0,30	1/0:7,10:17:99:255,0,201	1/1:0,8:8:99:255,24,0	./.:0,0:0:.:.	1/1:0,4:4:94:144,12,0	./.:0,0:0:.:.	./.:0,0:0:.:.	1/1:0,2:2:79:72,6,0	0/0:4,0:4:94:0,12,144	./.:0,0:0:.:.	0/0:10,0:10:99:0,30,255	0/0:11,0:11:99:0,33,255	0/0:13,0:13:99:0,39,255	0/0:40,0:40:99:0,120,255	0/0:4,0:4:94:0,12,144	1/0:16,20:36:99:255,0,255	0/0:30,0:30:99:0,90,255	0/0:4,0:4:94:0,12,144	0/0:18,0:18:99:0,54,255	0/0:14,0:14:99:0,42,255	./.:0,0:0:.:.	./.:0,0:0:.:.	./.:0,0:0:.:.	./.:0,0:0:.:.	0/0:3,0:3:88:0,9,108	1/1:0,5:5:96:180,15,0
1	3564879	S1_3564879	C	A	.	PASS	XP_007161040.1hypothetical protein PHAVU_001G037800g	QualityScore=0.0;DP=986;ANN=A	upstream_gene_variant	MODIFIER	Phvul.001G037800	Phvul.001G037800.v2.1	transcript	Phvul.001G037800.1.v2.1	protein_coding		c.-425C>A					425	GT:AD:DP:GQ:PL	1/0:1,1:2:99:30,0,30	1/0:7,10:17:99:255,0,201	1/1:0,8:8:99:255,24,0	./.:0,0:0:.:.	1/1:0,4:4:94:144,12,0	./.:0,0:0:.:.	./.:0,0:0:.:.	1/1:0,2:2:79:72,6,0	0/0:4,0:4:94:0,12,144	./.:0,0:0:.:.	0/0:10,0:10:99:0,30,255	0/0:11,0:11:99:0,33,255	0/0:13,0:13:99:0,39,255	0/0:40,0:40:99:0,120,255	0/0:4,0:4:94:0,12,144	1/0:16,20:36:99:255,0,255	0/0:30,0:30:99:0,90,255	0/0:4,0:4:94:0,12,144	0/0:18,0:18:99:0,54,255	0/0:14,0:14:99:0,42,255	./.:0,0:0:.:.	./.:0,0:0:.:.	./.:0,0:0:.:.	./.:0,0:0:.:.	0/0:3,0:3:88:0,9,108	1/1:0,5:5:96:180,15,0
1	3637087	S1_3637087	T	A	.	PASS	TKY58001.1Myosin-15 protein	QualityScore=0.0;DP=1510;ANN=A	synonymous_variant	LOW	Phvul.001G043001	Phvul.001G043001.v2.1	transcript	Phvul.001G043001.1.v2.1	protein_coding	12/12	c.1668A>T	p.Thr556Thr	1740/2741	1668/2001	556/666		GT:AD:DP:GQ:PL	0/0:18,3:21:99:44,0,255	0/1:17,6:23:99:147,0,255	1/1:0,19:19:99:255,57,0	./.:0,0:0:.:.	1/1:1,6:7:96:195,0,15	1/1:0,2:2:79:72,6,0	0/0:3,0:3:88:0,9,108	1/1:0,1:1:66:36,3,0	0/0:13,0:13:99:0,39,255	0/0:8,0:8:99:0,24,255	0/0:23,0:23:99:0,69,255	0/0:25,0:25:99:0,75,255	0/0:22,0:22:99:0,66,255	0/0:68,0:68:99:0,204,255	0/0:12,0:12:99:0,36,255	0/1:34,23:57:99:255,0,255	0/0:29,1:30:99:0,54,255	0/0:1,0:1:66:0,3,36	0/0:14,0:14:99:0,42,255	0/0:27,0:27:99:0,81,255	./.:0,0:0:.:.	1/1:0,4:4:94:144,12,0	1/1:0,7:7:99:252,21,0	./.:0,0:0:.:.	0/0:12,0:12:99:0,36,255	./.:0,0:0:.:.
1	3723948	S1_3723948	T	C	.	PASS	XP_007161131.1hypothetical protein PHAVU_001G045100g	QualityScore=0.0;DP=1416;ANN=C	synonymous_variant	LOW	Phvul.001G045100	Phvul.001G045100.v2.1	transcript	Phvul.001G045100.1.v2.1	protein_coding	8/8	c.1644T>C	p.Ala548Ala	1865/2437	1644/2016	548/671		GT:AD:DP:GQ:PL	1/0:3,3:6:99:90,0,90	1/0:12,18:30:99:255,0,255	1/1:0,10:10:99:255,30,0	./.:0,0:0:.:.	1/1:0,6:6:98:216,18,0	0/0:9,1:10:79:6,0,255	0/0:2,0:2:79:0,6,72	1/1:0,11:11:99:255,33,0	0/0:16,0:16:99:0,48,255	0/0:5,0:5:96:0,15,180	0/0:16,0:16:99:0,48,255	0/0:16,0:16:99:0,48,255	0/0:15,0:15:99:0,45,255	0/0:46,0:46:99:0,138,255	0/0:2,0:2:79:0,6,72	0/1:19,14:33:99:255,0,255	0/0:24,0:24:99:0,72,255	0/0:2,0:2:79:0,6,72	0/0:10,0:10:99:0,30,255	0/0:15,0:15:99:0,45,255	./.:0,0:0:.:.	1/1:0,7:7:99:252,21,0	1/1:0,12:12:99:255,36,0	./.:0,0:0:.:.	0/0:4,0:4:94:0,12,144	1/1:0,11:11:99:255,33,0
1	3737817	S1_3737817	A	G	.	PASS	XP_007161127.1hypothetical protein PHAVU_001G044900g	QualityScore=0.0;DP=2184;ANN=G	3_prime_UTR_variant	MODIFIER	Phvul.001G044900	Phvul.001G044900.v2.1	transcript	Phvul.001G044900.3.v2.1	protein_coding	6/6	c.*123A>G					123	GT:AD:DP:GQ:PL	0/1:6,6:12:99:180,0,180	1/0:6,26:32:99:255,0,120	1/1:0,19:19:99:255,57,0	./.:0,0:0:.:.	0/0:2,0:2:79:0,6,72	0/0:17,1:18:98:0,18,255	0/0:18,0:18:99:0,54,255	0/0:6,0:6:98:0,18,216	0/0:32,0:32:99:0,96,255	0/0:15,0:15:99:0,45,255	0/0:23,0:23:99:0,69,255	0/0:27,0:27:99:0,81,255	0/0:23,0:23:99:0,69,255	0/0:74,0:74:99:0,222,255	0/0:14,0:14:99:0,42,255	1/0:19,27:46:99:255,0,255	0/0:37,0:37:99:0,111,255	0/0:4,0:4:94:0,12,144	0/0:14,0:14:99:0,42,255	0/0:31,0:31:99:0,93,255	./.:0,0:0:.:.	1/0:2,5:7:99:159,0,51	1/1:0,26:26:99:255,78,0	./.:0,0:0:.:.	0/0:15,1:16:94:0,12,255	./.:0,0:0:.:.
1	3797664	S1_3797664	C	T	.	PASS	XP_007161122.1hypothetical protein PHAVU_001G044600g	QualityScore=0.0;DP=1269;ANN=T	missense_variant	MODERATE	Phvul.001G044600	Phvul.001G044600.v2.1	transcript	Phvul.001G044600.1.v2.1	protein_coding	6/6	c.1572C>T	p.Glu524Asp	2093/2663	1572/1731	524/576		GT:AD:DP:GQ:PL	0/0:8,0:8:99:0,24,255	0/0:7,0:7:99:0,21,252	0/0:7,0:7:99:0,21,252	./.:0,0:0:.:.	0/0:4,0:4:94:0,12,144	0/0:8,0:8:99:0,24,255	0/0:6,0:6:98:0,18,216	1/1:0,8:8:99:255,24,0	0/0:17,0:17:99:0,51,255	0/0:1,0:1:66:0,3,36	0/0:16,0:16:99:0,48,255	0/0:11,0:11:99:0,33,255	0/0:16,0:16:99:0,48,255	0/0:33,0:33:99:0,99,255	0/0:1,0:1:66:0,3,36	0/0:20,0:20:99:0,60,255	0/0:13,0:13:99:0,39,255	0/0:1,0:1:66:0,3,36	0/0:9,0:9:99:0,27,255	0/0:11,0:11:99:0,33,255	./.:0,0:0:.:.	1/0:2,4:6:99:126,0,54	0/0:10,0:10:99:0,30,255	./.:0,0:0:.:.	0/0:11,0:11:99:0,33,255	0/0:13,0:13:99:0,39,255
1	3797796	S1_3797796	T	A	.	PASS	XP_007161122.1hypothetical protein PHAVU_001G044600g	QualityScore=0.0;DP=1151;ANN=A	synonymous_variant	LOW	Phvul.001G044600	Phvul.001G044600.v2.1	transcript	Phvul.001G044600.1.v2.1	protein_coding	6/6	c.1704T>A	p.Pro568Pro	2225/2663	1704/1731	568/576		GT:AD:DP:GQ:PL	1/1:0,4:4:94:144,12,0	0/1:5,2:7:99:51,0,159	1/0:1,5:6:98:162,0,18	./.:0,0:0:.:.	0/0:1,0:1:66:0,3,36	0/0:17,0:17:99:0,51,255	0/0:6,0:6:98:0,18,216	1/0:1,5:6:98:162,0,18	0/0:25,0:25:99:0,75,255	0/0:9,0:9:99:0,27,255	1/0:4,7:11:99:219,0,111	0/1:9,4:13:99:105,0,255	0/0:14,0:14:99:0,42,255	1/0:3,13:16:99:255,0,60	1/1:0,1:1:66:36,3,0	1/0:8,9:17:99:255,0,237	0/1:6,3:9:99:81,0,189	0/0:7,0:7:99:0,21,252	0/0:10,0:10:99:0,30,255	0/0:4,0:4:94:0,12,144	./.:0,0:0:.:.	0/1:5,1:6:98:18,0,162	0/0:14,0:14:99:0,42,255	./.:0,0:0:.:.	0/1:3,1:4:99:24,0,96	0/0:8,0:8:99:0,24,255
1	3860732	S1_3860732	G	T	.	PASS	XP_007161118.1hypothetical protein PHAVU_001G044200g	QualityScore=0.0;DP=3089;ANN=T	downstream_gene_variant	MODIFIER	Phvul.001G044200	Phvul.001G044200.v2.1	transcript	Phvul.001G044200.1.v2.1	protein_coding		c.*2616C>A					2616	GT:AD:DP:GQ:PL	0/1:22,8:30:99:198,0,255	0/1:29,14:43:99:255,0,255	1/1:0,31:31:99:255,93,0	./.:0,0:0:.:.	1/1:0,12:12:99:255,36,0	0/0:13,0:13:99:0,39,255	0/0:7,0:7:99:0,21,252	0/0:13,0:13:99:0,39,255	0/0:34,0:34:99:0,102,255	0/0:11,0:11:99:0,33,255	0/0:40,0:40:99:0,120,255	0/0:41,0:41:99:0,123,255	0/0:26,0:26:99:0,78,255	0/0:103,0:103:99:0,255,255	0/0:14,0:14:99:0,42,255	0/1:47,19:66:99:255,0,255	0/0:50,0:50:99:0,150,255	0/0:4,0:4:94:0,12,144	0/0:20,0:20:99:0,60,255	0/0:30,0:30:99:0,90,255	./.:0,0:0:.:.	0/1:8,4:12:99:108,0,252	1/0:2,6:8:99:192,0,48	./.:0,0:0:.:.	0/0:20,0:20:99:0,60,255	1/1:0,33:33:99:255,99,0
1	3925392	S1_3925392	A	T	.	PASS	XP_007161112.1hypothetical protein PHAVU_001G043700g	QualityScore=0.0;DP=978;ANN=T	synonymous_variant	LOW	Phvul.001G043700	Phvul.001G043700.v2.1	transcript	Phvul.001G043700.1.v2.1	protein_coding	11/11	c.1881T>A	p.Ser627Ser	2081/2564	1881/2157	627/718		GT:AD:DP:GQ:PL	0/0:3,0:3:88:0,9,108	0/0:14,0:14:99:0,42,255	0/0:5,0:5:96:0,15,180	./.:0,0:0:.:.	0/0:6,0:6:98:0,18,216	0/0:6,1:7:96:15,0,195	0/0:2,0:2:79:0,6,72	0/0:3,0:3:88:0,9,108	0/0:8,1:9:88:9,0,255	0/0:6,0:6:98:0,18,216	0/0:5,0:5:96:0,15,180	0/1:8,2:10:99:42,0,255	0/0:8,0:8:99:0,24,255	0/0:37,0:37:99:0,111,255	0/0:3,0:3:88:0,9,108	0/0:12,0:12:99:0,36,255	0/0:12,1:13:67:0,4,255	0/0:1,0:1:66:0,3,36	0/0:10,0:10:99:0,30,255	0/0:6,1:7:96:15,0,195	./.:0,0:0:.:.	0/0:2,0:2:79:0,6,72	0/0:7,1:8:93:12,0,228	./.:0,0:0:.:.	0/0:9,0:9:99:0,27,255	0/0:8,0:8:99:0,24,255
1	3930337	S1_3930337	G	A	.	PASS	XP_007161112.1hypothetical protein PHAVU_001G043700g	QualityScore=0.0;DP=2203;ANN=A	intron_variant	MODIFIER	Phvul.001G043700	Phvul.001G043700.v2.1	transcript	Phvul.001G043700.1.v2.1	protein_coding	2/10	c.486+35C>T						GT:AD:DP:GQ:PL	0/0:16,2:18:98:18,0,255	1/0:13,15:28:99:255,0,255	1/1:0,23:23:99:255,69,0	./.:0,0:0:.:.	1/1:0,4:4:94:144,12,0	1/1:0,13:13:99:255,39,0	0/0:12,0:12:99:0,36,255	1/1:0,13:13:99:255,39,0	0/0:23,1:24:99:0,36,255	0/0:7,0:7:99:0,21,252	0/0:28,0:28:99:0,84,255	0/0:28,0:28:99:0,84,255	0/0:27,0:27:99:0,81,255	0/0:66,0:66:99:0,198,255	0/0:9,0:9:99:0,27,255	0/1:41,24:65:99:255,0,255	0/0:38,0:38:99:0,114,255	0/0:8,0:8:99:0,24,255	0/0:14,0:14:99:0,42,255	0/0:30,0:30:99:0,90,255	./.:0,0:0:.:.	1/1:0,10:10:99:255,30,0	1/1:0,19:19:99:255,57,0	1/1:0,1:1:66:36,3,0	0/0:17,0:17:99:0,51,255	1/1:0,10:10:99:255,30,0
1	4013035	S1_4013035	T	A	.	PASS	XP_007161107.1hypothetical protein PHAVU_001G043200g	QualityScore=0.0;DP=1447;ANN=A	missense_variant	MODERATE	Phvul.001G043200	Phvul.001G043200.v2.1	transcript	Phvul.001G043200.1.v2.1	protein_coding	2/2	c.638T>A	p.Ala213Glu	1027/1385	638/888	213/295		GT:AD:DP:GQ:PL	1/1:0,4:4:94:144,12,0	1/1:1,8:9:88:255,0,9	1/1:0,8:8:99:255,24,0	./.:0,0:0:.:.	0/1:5,3:8:99:84,0,156	0/0:8,0:8:99:0,24,255	0/0:4,0:4:94:0,12,144	0/0:10,0:10:99:0,30,255	0/0:42,0:42:99:0,126,255	0/0:11,0:11:99:0,33,255	1/1:0,16:16:99:255,48,0	1/1:0,6:6:98:216,18,0	1/0:5,6:11:99:183,0,147	1/1:1,28:29:99:255,51,0	1/1:0,9:9:99:255,27,0	1/1:0,19:19:99:255,57,0	1/1:0,13:13:99:255,39,0	0/0:3,0:3:88:0,9,108	0/0:14,2:16:99:24,0,255	1/1:0,11:11:99:255,33,0	./.:0,0:0:.:.	0/0:10,0:10:99:0,30,255	0/0:16,1:17:97:0,15,255	./.:0,0:0:.:.	1/1:0,5:5:96:180,15,0	0/0:19,0:19:99:0,57,255
1	4013075	S1_4013075	T	G	.	PASS	XP_007161107.1hypothetical protein PHAVU_001G043200g	QualityScore=0.0;DP=2836;ANN=G	synonymous_variant	LOW	Phvul.001G043200	Phvul.001G043200.v2.1	transcript	Phvul.001G043200.1.v2.1	protein_coding	2/2	c.678T>G	p.Val226Val	1067/1385	678/888	226/295		GT:AD:DP:GQ:PL	0/1:16,5:21:99:117,0,255	1/0:14,40:54:99:255,0,255	1/1:0,30:30:99:255,90,0	./.:0,0:0:.:.	1/1:0,18:18:99:255,54,0	1/1:0,8:8:99:255,24,0	0/0:3,0:3:88:0,9,108	1/1:0,4:4:94:144,12,0	0/0:15,0:15:99:0,45,255	0/0:10,0:10:99:0,30,255	0/0:24,0:24:99:0,72,255	0/0:25,0:25:99:0,75,255	0/0:23,0:23:99:0,69,255	0/0:86,0:86:99:0,255,255	0/0:19,0:19:99:0,57,255	0/1:51,30:81:99:255,0,255	0/0:56,0:56:99:0,168,255	./.:0,0:0:.:.	0/0:12,0:12:99:0,36,255	0/0:26,0:26:99:0,78,255	./.:0,0:0:.:.	1/1:0,7:7:99:252,21,0	1/1:0,13:13:99:255,39,0	./.:0,0:0:.:.	0/0:31,0:31:99:0,93,255	1/1:0,28:28:99:255,84,0
1	4013087	S1_4013087	A	G	.	PASS	XP_007161107.1hypothetical protein PHAVU_001G043200g	QualityScore=0.0;DP=2836;ANN=G	synonymous_variant	LOW	Phvul.001G043200	Phvul.001G043200.v2.1	transcript	Phvul.001G043200.1.v2.1	protein_coding	2/2	c.690A>G	p.Thr230Thr	1079/1385	690/888	230/295		GT:AD:DP:GQ:PL	0/1:16,5:21:99:117,0,255	1/0:14,40:54:99:255,0,255	1/1:0,30:30:99:255,90,0	./.:0,0:0:.:.	1/1:0,18:18:99:255,54,0	1/1:0,8:8:99:255,24,0	0/0:3,0:3:88:0,9,108	1/1:0,4:4:94:144,12,0	0/0:15,0:15:99:0,45,255	0/0:10,0:10:99:0,30,255	0/0:24,0:24:99:0,72,255	0/0:25,0:25:99:0,75,255	0/0:23,0:23:99:0,69,255	0/0:86,0:86:99:0,255,255	0/0:19,0:19:99:0,57,255	0/1:51,30:81:99:255,0,255	0/0:56,0:56:99:0,168,255	./.:0,0:0:.:.	0/0:12,0:12:99:0,36,255	0/0:26,0:26:99:0,78,255	./.:0,0:0:.:.	1/1:0,7:7:99:252,21,0	1/1:0,13:13:99:255,39,0	./.:0,0:0:.:.	0/0:31,0:31:99:0,93,255	1/1:0,28:28:99:255,84,0
1	4013117	S1_4013117	A	G	.	PASS	XP_007161107.1hypothetical protein PHAVU_001G043200g	QualityScore=0.0;DP=1712;ANN=G	synonymous_variant	LOW	Phvul.001G043200	Phvul.001G043200.v2.1	transcript	Phvul.001G043200.1.v2.1	protein_coding	2/2	c.720A>G	p.Gln240Gln	1109/1385	720/888	240/295		GT:AD:DP:GQ:PL	0/1:9,3:12:99:72,0,255	1/0:10,24:34:99:255,0,255	1/1:0,18:18:99:255,54,0	./.:0,0:0:.:.	1/1:0,10:10:99:255,30,0	1/1:0,4:4:94:144,12,0	0/0:2,0:2:79:0,6,72	1/1:0,3:3:88:108,9,0	0/0:8,0:8:99:0,24,255	0/0:5,0:5:96:0,15,180	0/0:14,0:14:99:0,42,255	0/0:13,0:13:99:0,39,255	0/0:13,0:13:99:0,39,255	0/0:50,0:50:99:0,150,255	0/0:10,0:10:99:0,30,255	0/1:29,18:47:99:255,0,255	0/0:33,0:33:99:0,99,255	./.:0,0:0:.:.	0/0:8,0:8:99:0,24,255	0/0:16,0:16:99:0,48,255	./.:0,0:0:.:.	1/1:0,5:5:96:180,15,0	1/1:0,8:8:99:255,24,0	./.:0,0:0:.:.	0/0:19,0:19:99:0,57,255	1/1:0,17:17:99:255,51,0
1	4066390	S1_4066390	C	G	.	PASS	XP_007161099.1hypothetical protein PHAVU_001G042600g	QualityScore=0.0;DP=1963;ANN=G	synonymous_variant	LOW	Phvul.001G042600	Phvul.001G042600.v2.1	transcript	Phvul.001G042600.1.v2.1	protein_coding	1/8	c.195C>G	p.Leu65Leu	660/2208	195/1572	65/523		GT:AD:DP:GQ:PL	0/1:10,4:14:99:102,0,255	1/0:14,17:31:99:255,0,255	1/1:1,18:19:99:255,21,0	./.:0,0:0:.:.	1/1:0,8:8:99:255,24,0	1/1:0,10:10:99:255,30,0	0/0:4,0:4:94:0,12,144	1/1:0,6:6:98:216,18,0	0/0:16,0:16:99:0,48,255	0/0:2,0:2:79:0,6,72	0/0:23,0:23:99:0,69,255	0/0:22,0:22:99:0,66,255	0/0:13,0:13:99:0,39,255	0/0:83,0:83:99:0,250,255	0/0:5,0:5:96:0,15,180	0/1:36,22:58:99:255,0,255	0/0:39,0:39:99:0,117,255	0/0:2,0:2:79:0,6,72	0/0:6,0:6:98:0,18,216	0/0:21,0:21:99:0,63,255	./.:0,0:0:.:.	1/1:0,10:10:99:255,30,0	1/1:0,19:19:99:255,57,0	./.:0,0:0:.:.	0/0:24,0:24:99:0,72,255	1/1:0,47:47:99:255,141,0
1	4066394	S1_4066394	C	G	.	PASS	XP_007161099.1hypothetical protein PHAVU_001G042600g	QualityScore=0.0;DP=1839;ANN=G	synonymous_variant	LOW	Phvul.001G042600	Phvul.001G042600.v2.1	transcript	Phvul.001G042600.1.v2.1	protein_coding	1/8	c.199C>G	p.Glu67Glu	664/2208	199/1572	67/523		GT:AD:DP:GQ:PL	0/1:9,3:12:99:72,0,255	1/0:12,17:29:99:255,0,255	1/1:1,16:17:97:255,15,0	./.:0,0:0:.:.	1/1:0,8:8:99:255,24,0	1/1:0,9:9:99:255,27,0	0/0:4,0:4:94:0,12,144	1/1:0,6:6:98:216,18,0	0/0:17,0:17:99:0,51,255	0/0:2,0:2:79:0,6,72	0/0:18,0:18:99:0,54,255	0/0:20,0:20:99:0,60,255	0/0:15,0:15:99:0,45,255	0/0:68,0:68:99:0,204,255	0/0:6,0:6:98:0,18,216	0/1:33,17:50:99:255,0,255	0/0:37,0:37:99:0,111,255	0/0:1,0:1:66:0,3,36	0/0:7,0:7:99:0,21,252	0/0:19,0:19:99:0,57,255	./.:0,0:0:.:.	1/1:0,9:9:99:255,27,0	1/1:0,18:18:99:255,54,0	./.:0,0:0:.:.	0/0:24,0:24:99:0,72,255	1/1:0,43:43:99:255,129,0
1	4084943	S1_4084943	T	C	.	PASS	XP_007161097.1hypothetical protein PHAVU_001G042400g	QualityScore=0.0;DP=1591;ANN=C	intron_variant	MODIFIER	Phvul.001G042400	Phvul.001G042400.v2.1	transcript	Phvul.001G042400.1.v2.1	protein_coding	1/1	c.0-583T>C						GT:AD:DP:GQ:PL	0/1:5,3:8:99:84,0,156	1/0:19,21:40:99:255,0,255	1/1:1,34:35:99:255,69,0	./.:0,0:0:.:.	1/1:0,1:1:66:36,3,0	1/1:0,3:3:88:108,9,0	0/0:4,0:4:94:0,12,144	1/1:0,3:3:88:108,9,0	0/0:10,0:10:99:0,30,255	0/0:2,0:2:79:0,6,72	0/0:18,0:18:99:0,54,255	0/0:19,0:19:99:0,57,255	0/0:8,0:8:99:0,24,255	0/0:78,0:78:99:0,234,255	0/0:8,0:8:99:0,24,255	0/1:32,26:58:99:255,0,255	0/0:43,0:43:99:0,129,255	0/0:4,0:4:94:0,12,144	0/0:10,0:10:99:0,30,255	0/0:26,0:26:99:0,78,255	./.:0,0:0:.:.	1/1:0,8:8:99:255,24,0	1/1:0,9:9:99:255,27,0	./.:0,0:0:.:.	0/0:18,0:18:99:0,54,255	1/1:0,4:4:94:144,12,0
1	4138258	S1_4138258	G	A	.	PASS	XP_007161096.1hypothetical protein PHAVU_001G042300g	QualityScore=0.0;DP=3181;ANN=A	intron_variant	MODIFIER	Phvul.001G042300	Phvul.001G042300.v2.1	transcript	Phvul.001G042300.2.v2.1	protein_coding	1/18	c.131+509C>T						GT:AD:DP:GQ:PL	0/1:10,5:15:99:135,0,255	1/0:16,19:35:99:255,0,255	1/1:0,20:20:99:255,60,0	./.:0,0:0:.:.	0/0:12,0:12:99:0,36,255	1/1:0,34:34:99:255,102,0	0/0:18,0:18:99:0,54,255	1/1:0,11:11:99:255,33,0	0/0:37,1:38:99:0,78,255	0/0:24,0:24:99:0,72,255	0/0:41,0:41:99:0,123,255	0/0:38,0:38:99:0,114,255	0/0:38,0:38:99:0,114,255	0/0:96,0:96:99:0,255,255	0/0:14,0:14:99:0,42,255	0/1:44,26:70:99:255,0,255	0/0:58,0:58:99:0,174,255	0/0:6,0:6:98:0,18,216	0/0:25,0:25:99:0,75,255	0/0:24,0:24:99:0,72,255	./.:0,0:0:.:.	1/1:0,16:16:99:255,48,0	1/1:0,28:28:99:255,84,0	./.:0,0:0:.:.	0/0:32,1:33:99:0,64,255	0/0:39,0:39:99:0,117,255
1	4179637	S1_4179637	G	A	.	PASS	XP_007161090.1hypothetical protein PHAVU_001G042000g	QualityScore=0.0;DP=1052;ANN=A	intron_variant	MODIFIER	Phvul.001G042000	Phvul.001G042000.v2.1	transcript	Phvul.001G042000.1.v2.1	protein_coding	14/18	c.3463-1906C>T						GT:AD:DP:GQ:PL	1/0:3,3:6:99:90,0,90	1/0:7,10:17:99:255,0,201	1/1:0,8:8:99:255,24,0	./.:0,0:0:.:.	0/0:2,0:2:79:0,6,72	0/1:8,3:11:99:75,0,255	0/0:1,0:1:66:0,3,36	./.:0,0:0:.:.	0/0:8,0:8:99:0,24,255	0/0:3,0:3:88:0,9,108	0/0:13,0:13:99:0,39,255	0/0:18,0:18:99:0,54,255	0/0:15,0:15:99:0,45,255	0/0:31,0:31:99:0,93,255	0/0:6,0:6:98:0,18,216	0/1:21,15:36:99:255,0,255	0/0:18,0:18:99:0,54,255	./.:0,0:0:.:.	0/0:20,0:20:99:0,60,255	0/0:11,0:11:99:0,33,255	./.:0,0:0:.:.	1/0:1,1:2:99:30,0,30	1/1:0,5:5:96:180,15,0	./.:0,0:0:.:.	0/0:8,0:8:99:0,24,255	0/0:2,0:2:79:0,6,72
1	4179649	S1_4179649	G	A	.	PASS	XP_007161090.1hypothetical protein PHAVU_001G042000g	QualityScore=0.0;DP=1052;ANN=A	intron_variant	MODIFIER	Phvul.001G042000	Phvul.001G042000.v2.1	transcript	Phvul.001G042000.1.v2.1	protein_coding	14/18	c.3463-1918C>T						GT:AD:DP:GQ:PL	0/0:6,0:6:98:0,18,216	0/0:17,0:17:99:0,51,255	0/0:8,0:8:99:0,24,255	./.:0,0:0:.:.	0/0:2,0:2:79:0,6,72	0/0:11,0:11:99:0,33,255	0/0:1,0:1:66:0,3,36	./.:0,0:0:.:.	0/0:8,0:8:99:0,24,255	0/0:3,0:3:88:0,9,108	0/0:13,0:13:99:0,39,255	0/0:18,0:18:99:0,54,255	0/0:15,0:15:99:0,45,255	0/0:31,0:31:99:0,93,255	0/0:6,0:6:98:0,18,216	0/0:36,0:36:99:0,108,255	0/0:18,0:18:99:0,54,255	./.:0,0:0:.:.	0/0:20,0:20:99:0,60,255	0/0:11,0:11:99:0,33,255	./.:0,0:0:.:.	1/0:1,1:2:99:30,0,30	0/0:5,0:5:96:0,15,180	./.:0,0:0:.:.	0/0:8,0:8:99:0,24,255	0/0:2,0:2:79:0,6,72
1	4188224	S1_4188224	T	G	.	PASS	XP_007161090.1hypothetical protein PHAVU_001G042000g	QualityScore=0.0;DP=3462;ANN=G	intron_variant	MODIFIER	Phvul.001G042000	Phvul.001G042000.v2.1	transcript	Phvul.001G042000.1.v2.1	protein_coding	10/18	c.3153+762A>C						GT:AD:DP:GQ:PL	0/1:17,8:25:99:213,0,255	0/1:24,7:31:99:159,0,255	0/1:21,17:38:99:255,0,255	./.:0,0:0:.:.	0/1:4,2:6:99:54,0,126	1/0:9,9:18:99:255,0,255	0/1:5,4:9:99:117,0,153	0/1:7,5:12:99:144,0,216	0/1:17,13:30:99:255,0,255	1/0:5,5:10:99:150,0,150	0/1:29,19:48:99:255,0,255	0/1:26,13:39:99:255,0,255	0/1:27,17:44:99:255,0,255	0/1:54,39:93:99:255,0,255	0/1:14,11:25:99:255,0,255	0/1:65,29:94:99:255,0,255	0/1:43,17:60:99:255,0,255	0/1:4,3:7:99:87,0,123	0/1:17,12:29:99:255,0,255	0/1:26,19:45:99:255,0,255	./.:0,0:0:.:.	0/1:9,6:15:99:171,0,255	0/1:14,10:24:99:255,0,255	./.:0,0:0:.:.	0/1:17,15:32:99:255,0,255	0/1:14,7:21:99:189,0,255
1	4188315	S1_4188315	A	T	.	PASS	XP_007161090.1hypothetical protein PHAVU_001G042000g	QualityScore=0.0;DP=3535;ANN=T	intron_variant	MODIFIER	Phvul.001G042000	Phvul.001G042000.v2.1	transcript	Phvul.001G042000.1.v2.1	protein_coding	10/18	c.3153+671T>A						GT:AD:DP:GQ:PL	0/0:23,0:23:99:0,69,255	0/0:35,0:35:99:0,105,255	0/0:39,0:39:99:0,117,255	./.:0,0:0:.:.	0/0:8,0:8:99:0,24,255	1/1:1,13:14:80:255,6,0	0/0:10,0:10:99:0,30,255	1/1:0,11:11:99:255,33,0	0/0:34,0:34:99:0,102,255	0/0:10,0:10:99:0,30,255	0/0:46,0:46:99:0,138,255	0/0:40,0:40:99:0,120,255	0/0:43,0:43:99:0,129,255	0/0:94,0:94:99:0,255,255	0/0:19,0:19:99:0,57,255	0/0:98,0:98:99:0,255,255	0/0:67,0:67:99:0,201,255	0/0:5,0:5:96:0,15,180	0/0:34,0:34:99:0,102,255	0/0:46,0:46:99:0,138,255	./.:0,0:0:.:.	0/1:11,8:19:99:231,0,255	0/0:24,0:24:99:0,72,255	./.:0,0:0:.:.	0/0:38,0:38:99:0,114,255	0/0:24,0:24:99:0,72,255
1	4240038	S1_4240038	G	A	.	PASS	XP_007161085.1hypothetical protein PHAVU_001G041700g	QualityScore=0.0;DP=1943;ANN=A	synonymous_variant	LOW	Phvul.001G041700	Phvul.001G041700.v2.1	transcript	Phvul.001G041700.1.v2.1	protein_coding	4/4	c.1506C>T	p.Arg502Arg	2202/2789	1506/1854	502/617		GT:AD:DP:GQ:PL	0/1:6,2:8:99:48,0,192	1/0:12,22:34:99:255,0,255	1/1:0,22:22:99:255,66,0	./.:0,0:0:.:.	0/0:5,0:5:96:0,15,180	0/1:15,5:20:99:120,0,255	0/0:8,0:8:99:0,24,255	0/0:12,0:12:99:0,36,255	0/0:31,0:31:99:0,93,255	0/0:22,0:22:99:0,66,255	0/0:23,0:23:99:0,69,255	0/0:25,0:25:99:0,75,255	0/0:26,0:26:99:0,78,255	0/0:62,0:62:99:0,186,255	0/0:10,0:10:99:0,30,255	1/0:18,23:41:99:255,0,255	0/0:25,1:26:99:0,43,255	0/0:11,0:11:99:0,33,255	0/0:15,0:15:99:0,45,255	0/0:19,0:19:99:0,57,255	./.:0,0:0:.:.	1/0:1,3:4:99:96,0,24	1/1:0,22:22:99:255,66,0	./.:0,0:0:.:.	0/0:16,0:16:99:0,48,255	0/0:13,0:13:99:0,39,255
1	4240065	S1_4240065	A	G	.	PASS	XP_007161085.1hypothetical protein PHAVU_001G041700g	QualityScore=0.0;DP=1868;ANN=G	synonymous_variant	LOW	Phvul.001G041700	Phvul.001G041700.v2.1	transcript	Phvul.001G041700.1.v2.1	protein_coding	4/4	c.1479T>C	p.Asn493Asn	2175/2789	1479/1854	493/617		GT:AD:DP:GQ:PL	0/1:8,3:11:99:75,0,255	1/0:12,20:32:99:255,0,255	1/1:0,20:20:99:255,60,0	./.:0,0:0:.:.	1/1:0,5:5:96:180,15,0	1/1:0,18:18:99:255,54,0	0/0:9,0:9:99:0,27,255	1/1:0,11:11:99:255,33,0	0/0:31,0:31:99:0,93,255	0/0:21,0:21:99:0,63,255	0/0:21,0:21:99:0,63,255	0/0:17,0:17:99:0,51,255	0/0:22,0:22:99:0,66,255	0/0:66,0:66:99:0,198,255	0/0:11,0:11:99:0,33,255	0/1:21,19:40:99:255,0,255	0/0:26,1:27:99:0,46,255	0/0:10,0:10:99:0,30,255	0/0:17,0:17:99:0,51,255	0/0:17,0:17:99:0,51,255	./.:0,0:0:.:.	1/1:0,2:2:79:72,6,0	1/1:0,20:20:99:255,60,0	./.:0,0:0:.:.	0/0:17,0:17:99:0,51,255	1/1:0,7:7:99:252,21,0
1	4306849	S1_4306849	T	A	.	PASS	XP_007161078.1hypothetical protein PHAVU_001G041000g	QualityScore=0.0;DP=2893;ANN=A	upstream_gene_variant	MODIFIER	Phvul.001G041000	Phvul.001G041000.v2.1	transcript	Phvul.001G041000.1.v2.1	protein_coding		c.-4348T>A					4237	GT:AD:DP:GQ:PL	0/0:34,0:34:99:0,102,255	0/0:60,0:60:99:0,180,255	0/0:41,0:41:99:0,123,255	./.:0,0:0:.:.	1/1:0,13:13:99:255,39,0	./.:0,0:0:.:.	0/0:10,0:10:99:0,30,255	1/1:0,11:11:99:255,33,0	0/0:13,0:13:99:0,39,255	0/0:3,0:3:88:0,9,108	0/0:51,0:51:99:0,153,255	0/0:46,0:46:99:0,138,255	0/0:41,0:41:99:0,123,255	0/0:107,0:107:99:0,255,255	0/0:32,0:32:99:0,96,255	0/0:111,0:111:99:0,255,255	0/0:71,0:71:99:0,213,255	./.:0,0:0:.:.	0/0:12,0:12:99:0,36,255	0/0:55,0:55:99:0,165,255	./.:0,0:0:.:.	0/1:4,3:7:99:87,0,123	./.:0,0:0:.:.	./.:0,0:0:.:.	0/0:38,0:38:99:0,114,255	1/1:0,9:9:99:255,27,0
1	4359626	S1_4359626	A	T	.	PASS	XP_007161073.1hypothetical protein PHAVU_001G040500g	QualityScore=0.0;DP=2121;ANN=T	synonymous_variant	LOW	Phvul.001G040500	Phvul.001G040500.v2.1	transcript	Phvul.001G040500.1.v2.1	protein_coding	1/2	c.393A>T	p.Leu131Leu	426/2054	393/1986	131/661		GT:AD:DP:GQ:PL	0/1:9,3:12:99:72,0,255	0/1:16,6:22:99:150,0,255	0/1:18,15:33:99:255,0,255	./.:0,0:0:.:.	0/1:8,4:12:99:108,0,252	0/0:24,0:24:99:0,72,255	0/0:5,0:5:96:0,15,180	1/0:5,10:15:99:255,0,135	0/0:33,0:33:99:0,99,255	0/0:5,0:5:96:0,15,180	0/0:15,0:15:99:0,45,255	0/0:15,0:15:99:0,45,255	0/0:11,0:11:99:0,33,255	0/0:36,0:36:99:0,108,255	0/0:4,0:4:94:0,12,144	0/1:32,12:44:99:255,0,255	0/0:18,0:18:99:0,54,255	0/0:8,0:8:99:0,24,255	0/0:12,0:12:99:0,36,255	0/0:16,0:16:99:0,48,255	./.:0,0:0:.:.	0/1:5,2:7:99:51,0,159	0/1:15,14:29:99:255,0,255	./.:0,0:0:.:.	0/0:8,0:8:99:0,24,255	0/1:24,19:43:99:255,0,255
1	4359641	S1_4359641	C	T	.	PASS	XP_007161073.1hypothetical protein PHAVU_001G040500g	QualityScore=0.0;DP=5447;ANN=T	synonymous_variant	LOW	Phvul.001G040500	Phvul.001G040500.v2.1	transcript	Phvul.001G040500.1.v2.1	protein_coding	1/2	c.408C>T	p.Ser136Ser	441/2054	408/1986	136/661		GT:AD:DP:GQ:PL	0/0:18,3:21:99:44,0,255	0/1:40,19:59:99:255,0,255	0/1:34,33:67:99:255,0,255	./.:0,0:0:.:.	0/1:18,13:31:99:255,0,255	0/0:50,1:51:99:0,117,255	0/0:14,0:14:99:0,42,255	1/0:16,28:44:99:255,0,255	0/0:84,1:85:99:0,219,255	0/0:19,0:19:99:0,57,255	0/0:40,0:40:99:0,120,255	0/0:35,0:35:99:0,105,255	0/0:28,0:28:99:0,84,255	0/0:106,0:106:99:0,255,255	0/0:10,0:10:99:0,30,255	0/1:72,30:102:99:255,0,255	0/0:54,1:55:99:0,130,255	0/0:18,0:18:99:0,54,255	0/0:26,0:26:99:0,78,255	0/0:38,0:38:99:0,114,255	./.:0,0:0:.:.	0/1:10,7:17:99:201,0,255	0/1:52,38:90:99:255,0,255	./.:0,0:0:.:.	0/0:25,0:25:99:0,75,255	0/1:61,49:110:99:255,0,255
1	4380412	S1_4380412	T	C	.	PASS	XP_007161071.1hypothetical protein PHAVU_001G040300g	QualityScore=0.0;DP=1361;ANN=C	missense_variant	MODERATE	Phvul.001G040300	Phvul.001G040300.v2.1	transcript	Phvul.001G040300.1.v2.1	protein_coding	1/2	c.412T>C	p.Thr138Pro	461/2263	412/1995	138/664		GT:AD:DP:GQ:PL	0/0:8,0:8:99:0,24,255	0/1:10,5:15:99:135,0,255	0/1:8,4:12:99:108,0,252	./.:0,0:0:.:.	1/1:0,3:3:88:108,9,0	0/0:7,1:8:93:12,0,228	0/0:8,0:8:99:0,24,255	1/1:0,7:7:99:252,21,0	0/0:19,1:20:99:0,24,255	0/0:4,0:4:94:0,12,144	0/0:12,0:12:99:0,36,255	0/0:8,0:8:99:0,24,255	0/0:9,0:9:99:0,27,255	0/0:26,0:26:99:0,78,255	0/0:1,0:1:66:0,3,36	0/1:11,6:17:99:165,0,255	0/0:14,1:15:89:0,9,255	0/0:5,0:5:96:0,15,180	0/0:5,0:5:96:0,15,180	0/0:9,0:9:99:0,27,255	./.:0,0:0:.:.	0/1:5,3:8:99:84,0,156	1/0:10,11:21:99:255,0,255	./.:0,0:0:.:.	0/0:12,0:12:99:0,36,255	1/1:0,11:11:99:255,33,0
1	4380442	S1_4380442	C	G	.	PASS	XP_007161071.1hypothetical protein PHAVU_001G040300g	QualityScore=0.0;DP=1361;ANN=G	synonymous_variant	LOW	Phvul.001G040300	Phvul.001G040300.v2.1	transcript	Phvul.001G040300.1.v2.1	protein_coding	1/2	c.442C>G	p.Val148Val	491/2263	442/1995	148/664		GT:AD:DP:GQ:PL	0/0:8,0:8:99:0,24,255	0/1:10,5:15:99:135,0,255	0/1:8,4:12:99:108,0,252	./.:0,0:0:.:.	1/1:0,3:3:88:108,9,0	0/0:7,1:8:93:12,0,228	0/0:8,0:8:99:0,24,255	1/1:0,7:7:99:252,21,0	0/0:19,1:20:99:0,24,255	0/0:4,0:4:94:0,12,144	0/0:12,0:12:99:0,36,255	0/0:8,0:8:99:0,24,255	0/0:9,0:9:99:0,27,255	0/0:26,0:26:99:0,78,255	0/0:1,0:1:66:0,3,36	0/1:11,6:17:99:165,0,255	0/0:14,1:15:89:0,9,255	0/0:5,0:5:96:0,15,180	0/0:5,0:5:96:0,15,180	0/0:9,0:9:99:0,27,255	./.:0,0:0:.:.	0/1:5,3:8:99:84,0,156	1/0:10,11:21:99:255,0,255	./.:0,0:0:.:.	0/0:12,0:12:99:0,36,255	1/1:0,11:11:99:255,33,0
1	4423037	S1_4423037	A	C	.	PASS	XP_007161064.1hypothetical protein PHAVU_001G039700g	QualityScore=0.0;DP=4516;ANN=C	synonymous_variant	LOW	Phvul.001G039700	Phvul.001G039700.v2.1	transcript	Phvul.001G039700.1.v2.1	protein_coding	1/1	c.120T>G	p.Val40Val	311/848	120/477	40/158		GT:AD:DP:GQ:PL	0/1:16,4:20:99:84,0,255	1/0:20,23:43:99:255,0,255	1/1:0,32:32:99:255,96,0	./.:0,0:0:.:.	1/1:0,22:22:99:255,66,0	1/1:0,39:39:99:255,117,0	0/0:27,0:27:99:0,81,255	1/1:2,21:23:65:255,0,3	0/0:48,0:48:99:0,144,255	0/0:11,0:11:99:0,33,255	0/0:33,0:33:99:0,99,255	0/0:41,0:41:99:0,123,255	0/0:20,0:20:99:0,60,255	0/0:3908,0:3908:99:0,255,255	0/0:14,0:14:99:0,42,255	0/1:58,39:97:99:255,0,255	0/0:38,0:38:99:0,114,255	0/0:5,0:5:96:0,15,180	0/0:31,0:31:99:0,93,255	0/0:61,0:61:99:0,183,255	./.:0,0:0:.:.	1/1:0,16:16:99:255,48,0	1/1:0,41:41:99:255,123,0	./.:0,0:0:.:.	0/0:34,0:34:99:0,102,255	1/1:0,62:62:99:255,186,0
1	4423169	S1_4423169	T	A	.	PASS	XP_007161064.1hypothetical protein PHAVU_001G039700g	QualityScore=0.0;DP=1000;ANN=A	5_prime_UTR_variant	MODIFIER	Phvul.001G039700	Phvul.001G039700.v2.1	transcript	Phvul.001G039700.1.v2.1	protein_coding	1/1	c.-13A>T					13	GT:AD:DP:GQ:PL	./.:0,0:0:.:.	0/0:2,0:2:79:0,6,72	./.:0,0:0:.:.	./.:0,0:0:.:.	./.:0,0:0:.:.	0/0:12,0:12:99:0,36,255	0/0:5,0:5:96:0,15,180	0/0:2,0:2:79:0,6,72	0/0:20,0:20:99:0,60,255	0/0:7,0:7:99:0,21,252	./.:0,0:0:.:.	0/0:5,0:5:96:0,15,180	0/0:9,0:9:99:0,27,255	./.:0,0:0:.:.	./.:0,0:0:.:.	0/0:2,0:2:79:0,6,72	0/0:2,0:2:79:0,6,72	0/0:9,0:9:99:0,27,255	0/0:11,0:11:99:0,33,255	0/0:3,0:3:88:0,9,108	./.:0,0:0:.:.	0/0:1,0:1:66:0,3,36	1/1:0,5:5:96:180,15,0	./.:0,0:0:.:.	./.:0,0:0:.:.	0/0:16,0:16:99:0,48,255
1	4423171	S1_4423171	G	T	.	PASS	XP_007161064.1hypothetical protein PHAVU_001G039700g	QualityScore=0.0;DP=1000;ANN=T	5_prime_UTR_variant	MODIFIER	Phvul.001G039700	Phvul.001G039700.v2.1	transcript	Phvul.001G039700.1.v2.1	protein_coding	1/1	c.-15C>A					15	GT:AD:DP:GQ:PL	./.:0,0:0:.:.	0/0:2,0:2:79:0,6,72	./.:0,0:0:.:.	./.:0,0:0:.:.	./.:0,0:0:.:.	1/1:0,12:12:99:255,36,0	0/0:5,0:5:96:0,15,180	1/1:0,2:2:79:72,6,0	0/0:20,0:20:99:0,60,255	0/0:7,0:7:99:0,21,252	./.:0,0:0:.:.	0/0:5,0:5:96:0,15,180	0/0:9,0:9:99:0,27,255	./.:0,0:0:.:.	./.:0,0:0:.:.	0/0:2,0:2:79:0,6,72	0/0:2,0:2:79:0,6,72	0/0:9,0:9:99:0,27,255	0/0:11,0:11:99:0,33,255	0/0:3,0:3:88:0,9,108	./.:0,0:0:.:.	1/1:0,1:1:66:36,3,0	0/0:5,0:5:96:0,15,180	./.:0,0:0:.:.	./.:0,0:0:.:.	1/1:0,16:16:99:255,48,0
1	4423186	S1_4423186	T	G	.	PASS	XP_007161064.1hypothetical protein PHAVU_001G039700g	QualityScore=0.0;DP=963;ANN=G	5_prime_UTR_variant	MODIFIER	Phvul.001G039700	Phvul.001G039700.v2.1	transcript	Phvul.001G039700.1.v2.1	protein_coding	1/1	c.-30A>C					30	GT:AD:DP:GQ:PL	./.:0,0:0:.:.	0/0:2,0:2:79:0,6,72	./.:0,0:0:.:.	./.:0,0:0:.:.	./.:0,0:0:.:.	1/1:0,11:11:99:255,33,0	0/0:5,0:5:96:0,15,180	1/1:0,2:2:79:72,6,0	0/0:20,0:20:99:0,60,255	0/0:7,0:7:99:0,21,252	./.:0,0:0:.:.	0/0:5,0:5:96:0,15,180	0/0:9,0:9:99:0,27,255	./.:0,0:0:.:.	./.:0,0:0:.:.	0/0:2,0:2:79:0,6,72	0/0:2,0:2:79:0,6,72	0/0:9,0:9:99:0,27,255	0/0:11,0:11:99:0,33,255	0/0:3,0:3:88:0,9,108	./.:0,0:0:.:.	./.:0,0:0:.:.	1/1:0,3:3:88:108,9,0	./.:0,0:0:.:.	./.:0,0:0:.:.	1/1:0,15:15:99:255,45,0
1	4588916	S1_4588916	A	G	.	PASS	XP_007161054.1hypothetical protein PHAVU_001G038800g	QualityScore=0.0;DP=1405;ANN=G	synonymous_variant	LOW	Phvul.001G038800	Phvul.001G038800.v2.1	transcript	Phvul.001G038800.1.v2.1	protein_coding	1/4	c.214A>G	p.Ala72Ala	321/1891	214/1539	72/512		GT:AD:DP:GQ:PL	0/0:4,0:4:94:0,12,144	1/0:5,9:14:99:255,0,138	1/1:0,10:10:99:255,30,0	./.:0,0:0:.:.	1/1:1,8:9:88:255,0,9	1/1:0,7:7:99:252,21,0	0/0:4,0:4:94:0,12,144	1/1:0,2:2:79:72,6,0	0/0:18,0:18:99:0,54,255	0/0:3,0:3:88:0,9,108	1/1:0,13:13:99:255,39,0	0/0:15,0:15:99:0,45,255	0/0:19,0:19:99:0,57,255	0/0:34,0:34:99:0,102,255	0/0:5,0:5:96:0,15,180	1/0:9,10:19:99:255,0,255	0/0:21,0:21:99:0,63,255	0/0:3,0:3:88:0,9,108	0/0:8,0:8:99:0,24,255	0/0:15,0:15:99:0,45,255	./.:0,0:0:.:.	1/1:0,9:9:99:255,27,0	1/1:0,9:9:99:255,27,0	./.:0,0:0:.:.	0/0:10,0:10:99:0,30,255	1/1:0,25:25:99:255,75,0
1	4588927	S1_4588927	C	G	.	PASS	XP_007161054.1hypothetical protein PHAVU_001G038800g	QualityScore=0.0;DP=1405;ANN=G	synonymous_variant	LOW	Phvul.001G038800	Phvul.001G038800.v2.1	transcript	Phvul.001G038800.1.v2.1	protein_coding	1/4	c.225C>G	p.Thr75Thr	332/1891	225/1539	75/512		GT:AD:DP:GQ:PL	0/0:4,0:4:94:0,12,144	1/0:5,9:14:99:255,0,138	1/1:0,10:10:99:255,30,0	./.:0,0:0:.:.	1/1:1,8:9:88:255,0,9	1/1:0,7:7:99:252,21,0	0/0:4,0:4:94:0,12,144	1/1:0,2:2:79:72,6,0	0/0:18,0:18:99:0,54,255	0/0:3,0:3:88:0,9,108	1/1:0,13:13:99:255,39,0	0/0:15,0:15:99:0,45,255	0/0:19,0:19:99:0,57,255	0/0:34,0:34:99:0,102,255	0/0:5,0:5:96:0,15,180	1/0:9,10:19:99:255,0,255	0/0:21,0:21:99:0,63,255	0/0:3,0:3:88:0,9,108	0/0:8,0:8:99:0,24,255	0/0:15,0:15:99:0,45,255	./.:0,0:0:.:.	1/1:0,9:9:99:255,27,0	1/1:0,9:9:99:255,27,0	./.:0,0:0:.:.	0/0:10,0:10:99:0,30,255	1/1:0,25:25:99:255,75,0
1	4589062	S1_4589062	G	T	.	PASS	XP_007161054.1hypothetical protein PHAVU_001G038800g	QualityScore=0.0;DP=2246;ANN=T	synonymous_variant	LOW	Phvul.001G038800	Phvul.001G038800.v2.1	transcript	Phvul.001G038800.1.v2.1	protein_coding	1/4	c.360G>T	p.Ser120Ser	467/1891	360/1539	120/512		GT:AD:DP:GQ:PL	0/0:11,1:12:50:0,0,255	1/0:11,14:25:99:255,0,255	1/1:0,16:16:99:255,48,0	./.:0,0:0:.:.	1/0:2,9:11:99:255,0,39	1/1:0,19:19:99:255,57,0	0/0:4,0:4:94:0,12,144	1/1:0,6:6:98:216,18,0	0/0:21,0:21:99:0,63,255	0/0:4,0:4:94:0,12,144	1/1:0,17:17:99:255,51,0	0/0:25,0:25:99:0,75,255	0/0:28,0:28:99:0,84,255	0/0:52,0:52:99:0,156,255	0/0:8,0:8:99:0,24,255	1/0:11,15:26:99:255,0,255	0/0:38,0:38:99:0,114,255	0/0:6,0:6:98:0,18,216	0/0:18,0:18:99:0,54,255	0/0:24,0:24:99:0,72,255	./.:0,0:0:.:.	1/1:0,12:12:99:255,36,0	1/1:0,18:18:99:255,54,0	./.:0,0:0:.:.	0/0:17,0:17:99:0,51,255	1/1:0,37:37:99:255,111,0
1	4589091	S1_4589091	A	G	.	PASS	XP_007161054.1hypothetical protein PHAVU_001G038800g	QualityScore=0.0;DP=2246;ANN=G	synonymous_variant	LOW	Phvul.001G038800	Phvul.001G038800.v2.1	transcript	Phvul.001G038800.1.v2.1	protein_coding	1/4	c.389A>G	p.Arg130Arg	496/1891	389/1539	130/512		GT:AD:DP:GQ:PL	0/0:11,1:12:50:0,0,255	1/0:11,14:25:99:255,0,255	1/1:0,16:16:99:255,48,0	./.:0,0:0:.:.	1/0:2,9:11:99:255,0,39	1/1:0,19:19:99:255,57,0	0/0:4,0:4:94:0,12,144	1/1:0,6:6:98:216,18,0	0/0:21,0:21:99:0,63,255	0/0:4,0:4:94:0,12,144	1/1:0,17:17:99:255,51,0	0/0:25,0:25:99:0,75,255	0/0:28,0:28:99:0,84,255	0/0:52,0:52:99:0,156,255	0/0:8,0:8:99:0,24,255	1/0:11,15:26:99:255,0,255	0/0:38,0:38:99:0,114,255	0/0:6,0:6:98:0,18,216	0/0:18,0:18:99:0,54,255	0/0:24,0:24:99:0,72,255	./.:0,0:0:.:.	1/1:0,12:12:99:255,36,0	1/1:0,18:18:99:255,54,0	./.:0,0:0:.:.	0/0:17,0:17:99:0,51,255	1/1:0,37:37:99:255,111,0
1	4613507	S1_4613507	T	G	.	PASS	XP_007161053.1hypothetical protein PHAVU_001G038700g	QualityScore=0.0;DP=3104;ANN=G	intron_variant	MODIFIER	Phvul.001G038700	Phvul.001G038700.v2.1	transcript	Phvul.001G038700.1.v2.1	protein_coding	7/16	c.1357-48T>G						GT:AD:DP:GQ:PL	0/1:26,11:37:99:255,0,255	0/1:37,23:60:99:255,0,255	1/1:0,34:34:99:255,102,0	./.:0,0:0:.:.	1/1:0,12:12:99:255,36,0	1/1:0,21:21:99:255,63,0	0/0:3,0:3:88:0,9,108	1/1:0,8:8:99:255,24,0	0/0:32,0:32:99:0,96,255	0/0:12,0:12:99:0,36,255	0/0:42,0:42:99:0,126,255	0/0:40,0:40:99:0,120,255	0/0:19,0:19:99:0,57,255	0/0:4819,0:4819:99:0,255,255	0/0:19,0:19:99:0,57,255	0/1:44,42:86:99:255,0,255	0/0:46,0:46:99:0,138,255	0/0:12,0:12:99:0,36,255	0/0:13,0:13:99:0,39,255	0/0:42,0:42:99:0,126,255	./.:0,0:0:.:.	1/1:0,15:15:99:255,45,0	1/1:0,22:22:99:255,66,0	./.:0,0:0:.:.	0/0:15,0:15:99:0,45,255	1/1:0,37:37:99:255,111,0
1	4620888	S1_4620888	C	T	.	PASS	XP_007161053.1hypothetical protein PHAVU_001G038700g	QualityScore=0.0;DP=1378;ANN=T	synonymous_variant	LOW	Phvul.001G038700	Phvul.001G038700.v2.1	transcript	Phvul.001G038700.1.v2.1	protein_coding	16/17	c.2827C>T	p.Phe943Phe	3207/3330	2827/2919	943/972		GT:AD:DP:GQ:PL	0/1:6,2:8:99:48,0,192	0/1:9,9:18:99:255,0,255	1/1:0,9:9:99:255,27,0	./.:0,0:0:.:.	1/1:0,3:3:88:108,9,0	1/1:0,5:5:96:180,15,0	0/0:2,0:2:79:0,6,72	1/1:0,3:3:88:108,9,0	0/0:11,0:11:99:0,33,255	0/0:7,0:7:99:0,21,252	0/0:15,0:15:99:0,45,255	0/0:9,0:9:99:0,27,255	0/0:15,0:15:99:0,45,255	0/0:70,0:70:99:0,210,255	0/0:6,0:6:98:0,18,216	0/1:19,16:35:99:255,0,255	0/0:20,0:20:99:0,60,255	0/0:8,0:8:99:0,24,255	0/0:7,0:7:99:0,21,252	0/0:25,0:25:99:0,75,255	./.:0,0:0:.:.	1/1:0,5:5:96:180,15,0	1/1:0,11:11:99:255,33,0	./.:0,0:0:.:.	0/0:20,0:20:99:0,60,255	1/1:0,6:6:98:216,18,0
1	4620925	S1_4620925	G	T	.	PASS	XP_007161051.1hypothetical protein PHAVU_001G038600g	QualityScore=0.0;DP=1378;ANN=T	downstream_gene_variant	MODIFIER	Phvul.001G038600	Phvul.001G038600.v2.1	transcript	Phvul.001G038600.1.v2.1	protein_coding		c.*2754C>A					1697	GT:AD:DP:GQ:PL	0/0:8,0:8:99:0,24,255	0/0:18,0:18:99:0,54,255	0/0:9,0:9:99:0,27,255	./.:0,0:0:.:.	0/0:3,0:3:88:0,9,108	0/0:5,0:5:96:0,15,180	0/0:2,0:2:79:0,6,72	1/1:0,3:3:88:108,9,0	0/0:11,0:11:99:0,33,255	0/0:7,0:7:99:0,21,252	0/0:15,0:15:99:0,45,255	0/0:9,0:9:99:0,27,255	0/0:15,0:15:99:0,45,255	0/0:70,0:70:99:0,210,255	0/0:6,0:6:98:0,18,216	0/0:35,0:35:99:0,105,255	0/0:20,0:20:99:0,60,255	0/0:8,0:8:99:0,24,255	0/0:7,0:7:99:0,21,252	0/0:25,0:25:99:0,75,255	./.:0,0:0:.:.	0/0:5,0:5:96:0,15,180	0/0:11,0:11:99:0,33,255	./.:0,0:0:.:.	0/0:20,0:20:99:0,60,255	0/0:6,0:6:98:0,18,216
1	4621002	S1_4621002	G	T	.	PASS	XP_007161051.1hypothetical protein PHAVU_001G038600g	QualityScore=0.0;DP=1514;ANN=T	downstream_gene_variant	MODIFIER	Phvul.001G038600	Phvul.001G038600.v2.1	transcript	Phvul.001G038600.1.v2.1	protein_coding		c.*2677C>A					1620	GT:AD:DP:GQ:PL	0/1:6,6:12:99:180,0,180	1/0:11,12:23:99:255,0,255	1/1:0,11:11:99:255,33,0	./.:0,0:0:.:.	1/1:0,5:5:96:180,15,0	1/1:0,5:5:96:180,15,0	0/0:4,0:4:94:0,12,144	1/1:0,3:3:88:108,9,0	0/0:14,0:14:99:0,42,255	0/0:8,0:8:99:0,24,255	0/0:17,0:17:99:0,51,255	0/0:8,0:8:99:0,24,255	0/0:22,0:22:99:0,66,255	0/0:71,0:71:99:0,213,255	0/0:8,0:8:99:0,24,255	0/1:23,22:45:99:255,0,255	0/0:20,0:20:99:0,60,255	0/0:7,0:7:99:0,21,252	0/0:7,0:7:99:0,21,252	0/0:29,0:29:99:0,87,255	./.:0,0:0:.:.	1/1:0,4:4:94:144,12,0	1/1:0,12:12:99:255,36,0	./.:0,0:0:.:.	0/0:22,0:22:99:0,66,255	1/1:0,7:7:99:252,21,0
1	4623526	S1_4623526	C	T	.	PASS	XP_007161053.1hypothetical protein PHAVU_001G038700g	QualityScore=0.0;DP=1377;ANN=T	downstream_gene_variant	MODIFIER	Phvul.001G038700	Phvul.001G038700.v2.1	transcript	Phvul.001G038700.1.v2.1	protein_coding		c.*2422C>T					2391	GT:AD:DP:GQ:PL	0/0:9,1:10:79:6,0,255	0/1:7,4:11:99:111,0,219	1/1:0,8:8:99:255,24,0	./.:0,0:0:.:.	1/1:0,6:6:98:216,18,0	1/1:0,15:15:99:255,45,0	0/0:6,0:6:98:0,18,216	1/1:0,10:10:99:255,30,0	0/0:28,1:29:99:0,51,255	0/0:7,0:7:99:0,21,252	0/0:15,0:15:99:0,45,255	0/0:10,0:10:99:0,30,255	0/0:11,0:11:99:0,33,255	0/0:45,0:45:99:0,135,255	0/0:1,0:1:66:0,3,36	0/1:11,7:18:99:198,0,255	0/0:16,0:16:99:0,48,255	0/0:2,0:2:79:0,6,72	0/0:8,0:8:99:0,24,255	0/0:12,0:12:99:0,36,255	./.:0,0:0:.:.	1/1:0,6:6:98:216,18,0	1/1:0,11:11:99:255,33,0	./.:0,0:0:.:.	0/0:12,0:12:99:0,36,255	1/1:0,20:20:99:255,60,0
1	4623527	S1_4623527	C	T	.	PASS	XP_007161053.1hypothetical protein PHAVU_001G038700g	QualityScore=0.0;DP=1159;ANN=T	downstream_gene_variant	MODIFIER	Phvul.001G038700	Phvul.001G038700.v2.1	transcript	Phvul.001G038700.1.v2.1	protein_coding		c.*2423C>T					2392	GT:AD:DP:GQ:PL	0/0:10,1:11:66:3,0,255	0/1:11,7:18:99:198,0,255	1/1:0,6:6:98:216,18,0	./.:0,0:0:.:.	1/1:0,5:5:96:180,15,0	1/1:0,6:6:98:216,18,0	0/0:5,0:5:96:0,15,180	1/1:0,4:4:94:144,12,0	0/0:20,0:20:99:0,60,255	0/0:3,0:3:88:0,9,108	0/0:14,0:14:99:0,42,255	0/0:10,0:10:99:0,30,255	0/0:8,0:8:99:0,24,255	0/0:32,0:32:99:0,96,255	0/0:4,0:4:94:0,12,144	0/1:17,17:34:99:255,0,255	0/0:17,0:17:99:0,51,255	0/0:2,0:2:79:0,6,72	0/0:7,0:7:99:0,21,252	0/0:11,0:11:99:0,33,255	./.:0,0:0:.:.	1/1:0,10:10:99:255,30,0	1/1:0,7:7:99:252,21,0	./.:0,0:0:.:.	0/0:4,0:4:94:0,12,144	1/1:0,14:14:99:255,42,0
1	4721857	S1_4721857	G	A	.	PASS	NA	QualityScore=0.0;DP=1457;ANN=A	intergenic_region	MODIFIER	Phvul.001G045900-Phvul.001G046100	Phvul.001G045900.v2.1-Phvul.001G046100.v2.1	intergenic_region	Phvul.001G045900.v2.1-Phvul.001G046100.v2.1			n.4721857G>A						GT:AD:DP:GQ:PL	0/0:5,0:5:96:0,15,180	1/0:8,15:23:99:255,0,219	1/1:0,11:11:99:255,33,0	./.:0,0:0:.:.	1/1:0,3:3:88:108,9,0	1/1:0,12:12:99:255,36,0	0/0:5,0:5:96:0,15,180	1/1:0,3:3:88:108,9,0	0/0:10,0:10:99:0,30,255	0/0:4,0:4:94:0,12,144	0/0:17,0:17:99:0,51,255	0/0:8,0:8:99:0,24,255	0/0:7,0:7:99:0,21,252	0/0:39,0:39:99:0,117,255	0/0:10,0:10:99:0,30,255	0/1:22,10:32:99:255,0,255	0/0:16,0:16:99:0,48,255	0/0:4,0:4:94:0,12,144	0/0:14,0:14:99:0,42,255	0/0:18,0:18:99:0,54,255	./.:0,0:0:.:.	1/1:0,7:7:99:252,21,0	1/1:0,9:9:99:255,27,0	./.:0,0:0:.:.	0/0:4,0:4:94:0,12,144	1/1:0,20:20:99:255,60,0
1	4721884	S1_4721884	T	C	.	PASS	NA	QualityScore=0.0;DP=1457;ANN=C	intergenic_region	MODIFIER	Phvul.001G045900-Phvul.001G046100	Phvul.001G045900.v2.1-Phvul.001G046100.v2.1	intergenic_region	Phvul.001G045900.v2.1-Phvul.001G046100.v2.1			n.4721884T>C						GT:AD:DP:GQ:PL	0/0:5,0:5:96:0,15,180	1/0:8,15:23:99:255,0,219	1/1:0,11:11:99:255,33,0	./.:0,0:0:.:.	1/1:0,3:3:88:108,9,0	1/1:0,12:12:99:255,36,0	0/0:5,0:5:96:0,15,180	1/1:0,3:3:88:108,9,0	0/0:10,0:10:99:0,30,255	0/0:4,0:4:94:0,12,144	0/0:17,0:17:99:0,51,255	0/0:8,0:8:99:0,24,255	0/0:7,0:7:99:0,21,252	0/0:39,0:39:99:0,117,255	0/0:10,0:10:99:0,30,255	0/1:22,10:32:99:255,0,255	0/0:16,0:16:99:0,48,255	0/0:4,0:4:94:0,12,144	0/0:14,0:14:99:0,42,255	0/0:18,0:18:99:0,54,255	./.:0,0:0:.:.	1/1:0,7:7:99:252,21,0	1/1:0,9:9:99:255,27,0	./.:0,0:0:.:.	0/0:4,0:4:94:0,12,144	1/1:0,20:20:99:255,60,0
1	4752723	S1_4752723	G	T	.	PASS	XP_007161144.1hypothetical protein PHAVU_001G046100g	QualityScore=0.0;DP=1609;ANN=T	missense_variant	MODERATE	Phvul.001G046100	Phvul.001G046100.v2.1	transcript	Phvul.001G046100.1.v2.1	protein_coding	3/30	c.372G>T	p.Gln124His	372/3978	372/3978	124/1325		GT:AD:DP:GQ:PL	./.:0,0:0:.:.	./.:0,0:0:.:.	./.:0,0:0:.:.	./.:0,0:0:.:.	1/1:0,14:14:99:255,42,0	0/0:23,0:23:99:0,69,255	0/0:9,0:9:99:0,27,255	0/0:18,0:18:99:0,54,255	0/0:41,0:41:99:0,123,255	0/0:9,0:9:99:0,27,255	0/0:4,0:4:94:0,12,144	./.:0,0:0:.:.	0/0:7,0:7:99:0,21,252	0/0:1,0:1:66:0,3,36	./.:0,0:0:.:.	./.:0,0:0:.:.	./.:0,0:0:.:.	0/0:2,0:2:79:0,6,72	0/0:6,0:6:98:0,18,216	0/0:4,0:4:94:0,12,144	./.:0,0:0:.:.	1/1:0,5:5:96:180,15,0	1/1:0,34:34:99:255,102,0	./.:0,0:0:.:.	0/0:2,0:2:79:0,6,72	1/1:0,47:47:99:255,141,0
1	4818724	S1_4818724	T	C	.	PASS	XP_007161147.1hypothetical protein PHAVU_001G046400g	QualityScore=0.0;DP=1799;ANN=C	synonymous_variant	LOW	Phvul.001G046400	Phvul.001G046400.v2.1	transcript	Phvul.001G046400.1.v2.1	protein_coding	1/2	c.876A>G	p.Pro292Pro	1236/1720	876/1179	292/392		GT:AD:DP:GQ:PL	1/0:3,3:6:99:90,0,90	1/0:13,23:36:99:255,0,255	1/1:0,14:14:99:255,42,0	./.:0,0:0:.:.	1/1:0,9:9:99:255,27,0	0/0:15,1:16:94:0,12,255	0/0:12,0:12:99:0,36,255	1/1:0,8:8:99:255,24,0	0/0:20,0:20:99:0,60,255	0/0:7,0:7:99:0,21,252	0/0:14,0:14:99:0,42,255	0/0:16,0:16:99:0,48,255	0/0:21,0:21:99:0,63,255	0/0:42,0:42:99:0,126,255	0/0:15,0:15:99:0,45,255	1/0:23,25:48:99:255,0,255	0/0:29,0:29:99:0,87,255	0/0:6,0:6:98:0,18,216	0/0:15,0:15:99:0,45,255	0/0:27,0:27:99:0,81,255	./.:0,0:0:.:.	1/1:0,5:5:96:180,15,0	1/1:0,17:17:99:255,51,0	./.:0,0:0:.:.	0/0:17,0:17:99:0,51,255	1/1:0,13:13:99:255,39,0
1	4818751	S1_4818751	G	A	.	PASS	XP_007161147.1hypothetical protein PHAVU_001G046400g	QualityScore=0.0;DP=1799;ANN=A	synonymous_variant	LOW	Phvul.001G046400	Phvul.001G046400.v2.1	transcript	Phvul.001G046400.1.v2.1	protein_coding	1/2	c.849C>T	p.Tyr283Tyr	1209/1720	849/1179	283/392		GT:AD:DP:GQ:PL	1/0:3,3:6:99:90,0,90	1/0:13,23:36:99:255,0,255	1/1:0,14:14:99:255,42,0	./.:0,0:0:.:.	0/0:9,0:9:99:0,27,255	0/0:15,1:16:94:0,12,255	0/0:12,0:12:99:0,36,255	0/0:8,0:8:99:0,24,255	0/0:20,0:20:99:0,60,255	0/0:7,0:7:99:0,21,252	0/0:14,0:14:99:0,42,255	0/0:16,0:16:99:0,48,255	0/0:21,0:21:99:0,63,255	0/0:42,0:42:99:0,126,255	0/0:15,0:15:99:0,45,255	1/0:23,25:48:99:255,0,255	0/0:29,0:29:99:0,87,255	0/0:6,0:6:98:0,18,216	0/0:15,0:15:99:0,45,255	0/0:27,0:27:99:0,81,255	./.:0,0:0:.:.	1/1:0,5:5:96:180,15,0	1/1:0,17:17:99:255,51,0	./.:0,0:0:.:.	0/0:17,0:17:99:0,51,255	0/0:13,0:13:99:0,39,255
1	4818783	S1_4818783	T	C	.	PASS	XP_007161147.1hypothetical protein PHAVU_001G046400g	QualityScore=0.0;DP=1750;ANN=C	missense_variant	MODERATE	Phvul.001G046400	Phvul.001G046400.v2.1	transcript	Phvul.001G046400.1.v2.1	protein_coding	1/2	c.817A>G	p.Thr273Ala	1177/1720	817/1179	273/392		GT:AD:DP:GQ:PL	1/0:4,4:8:99:120,0,120	1/0:11,20:31:99:255,0,255	1/1:0,14:14:99:255,42,0	./.:0,0:0:.:.	1/1:0,8:8:99:255,24,0	0/0:14,0:14:99:0,42,255	0/0:11,0:11:99:0,33,255	1/1:0,9:9:99:255,27,0	0/0:21,0:21:99:0,63,255	0/0:6,0:6:98:0,18,216	0/0:16,0:16:99:0,48,255	0/0:18,0:18:99:0,54,255	0/0:20,0:20:99:0,60,255	0/0:46,0:46:99:0,138,255	0/0:13,0:13:99:0,39,255	0/1:22,18:40:99:255,0,255	0/0:21,0:21:99:0,63,255	0/0:5,0:5:96:0,15,180	0/0:14,0:14:99:0,42,255	0/0:28,0:28:99:0,84,255	./.:0,0:0:.:.	1/1:0,5:5:96:180,15,0	1/1:0,21:21:99:255,63,0	./.:0,0:0:.:.	0/0:12,0:12:99:0,36,255	1/1:0,9:9:99:255,27,0
1	4818789	S1_4818789	C	T	.	PASS	XP_007161147.1hypothetical protein PHAVU_001G046400g	QualityScore=0.0;DP=1750;ANN=T	missense_variant	MODERATE	Phvul.001G046400	Phvul.001G046400.v2.1	transcript	Phvul.001G046400.1.v2.1	protein_coding	1/2	c.811G>A	p.Val271Ile	1171/1720	811/1179	271/392		GT:AD:DP:GQ:PL	0/1:4,4:8:99:120,0,120	1/0:11,20:31:99:255,0,255	1/1:0,14:14:99:255,42,0	./.:0,0:0:.:.	0/0:8,0:8:99:0,24,255	0/0:14,0:14:99:0,42,255	0/0:11,0:11:99:0,33,255	0/0:9,0:9:99:0,27,255	0/0:21,0:21:99:0,63,255	0/0:6,0:6:98:0,18,216	0/0:16,0:16:99:0,48,255	0/0:18,0:18:99:0,54,255	0/0:20,0:20:99:0,60,255	0/0:46,0:46:99:0,138,255	0/0:13,0:13:99:0,39,255	0/1:22,18:40:99:255,0,255	0/0:21,0:21:99:0,63,255	0/0:5,0:5:96:0,15,180	0/0:14,0:14:99:0,42,255	0/0:28,0:28:99:0,84,255	./.:0,0:0:.:.	1/1:0,5:5:96:180,15,0	1/1:0,21:21:99:255,63,0	./.:0,0:0:.:.	0/0:12,0:12:99:0,36,255	0/0:9,0:9:99:0,27,255
1	4818952	S1_4818952	T	C	.	PASS	XP_007161147.1hypothetical protein PHAVU_001G046400g	QualityScore=0.0;DP=3332;ANN=C	synonymous_variant	LOW	Phvul.001G046400	Phvul.001G046400.v2.1	transcript	Phvul.001G046400.1.v2.1	protein_coding	1/2	c.648A>G	p.Thr216Thr	1008/1720	648/1179	216/392		GT:AD:DP:GQ:PL	0/0:16,0:16:99:0,48,255	0/0:32,0:32:99:0,96,255	0/0:23,0:23:99:0,69,255	./.:0,0:0:.:.	1/1:2,12:14:99:255,0,30	0/0:29,0:29:99:0,87,255	0/0:12,0:12:99:0,36,255	1/1:0,17:17:99:255,51,0	0/0:41,0:41:99:0,123,255	0/0:11,0:11:99:0,33,255	0/0:26,0:26:99:0,78,255	0/0:24,0:24:99:0,72,255	0/0:47,0:47:99:0,141,255	0/0:97,0:97:99:0,255,255	0/0:6,0:6:98:0,18,216	0/0:73,0:73:99:0,219,255	0/0:44,0:44:99:0,132,255	0/0:11,0:11:99:0,33,255	0/0:33,0:33:99:0,99,255	0/0:35,0:35:99:0,105,255	./.:0,0:0:.:.	0/0:10,0:10:99:0,30,255	0/0:23,0:23:99:0,69,255	./.:0,0:0:.:.	0/0:26,0:26:99:0,78,255	1/1:0,44:44:99:255,132,0
1	4819429	S1_4819429	A	G	.	PASS	XP_007161147.1hypothetical protein PHAVU_001G046400g	QualityScore=0.0;DP=1291;ANN=G	synonymous_variant	LOW	Phvul.001G046400	Phvul.001G046400.v2.1	transcript	Phvul.001G046400.1.v2.1	protein_coding	1/2	c.171T>C	p.Gly57Gly	531/1720	171/1179	57/392		GT:AD:DP:GQ:PL	0/0:5,0:5:96:0,15,180	0/0:14,0:14:99:0,42,255	0/0:12,0:12:99:0,36,255	./.:0,0:0:.:.	1/1:0,5:5:96:180,15,0	1/1:0,11:11:99:255,33,0	0/0:4,0:4:94:0,12,144	1/1:0,4:4:94:144,12,0	0/0:14,0:14:99:0,42,255	0/0:3,0:3:88:0,9,108	0/0:13,0:13:99:0,39,255	0/0:8,0:8:99:0,24,255	0/0:17,0:17:99:0,51,255	0/0:41,0:41:99:0,123,255	0/0:7,0:7:99:0,21,252	0/0:39,0:39:99:0,117,255	0/0:16,0:16:99:0,48,255	0/0:4,0:4:94:0,12,144	0/0:15,0:15:99:0,45,255	0/0:15,0:15:99:0,45,255	./.:0,0:0:.:.	0/0:3,0:3:88:0,9,108	0/0:7,0:7:99:0,21,252	./.:0,0:0:.:.	0/0:7,0:7:99:0,21,252	1/1:0,2:2:79:72,6,0
1	4953439	S1_4953439	A	T	.	PASS	AAN76499.1aspartate aminotransferase	QualityScore=0.0;DP=1031;ANN=T	synonymous_variant	LOW	Phvul.001G047001	Phvul.001G047001.v2.1	transcript	Phvul.001G047001.1.v2.1	protein_coding	10/12	c.981A>T	p.Ser327Ser	1162/1870	981/1386	327/461		GT:AD:DP:GQ:PL	0/0:4,0:4:94:0,12,144	0/0:10,0:10:99:0,30,255	0/0:12,0:12:99:0,36,255	./.:0,0:0:.:.	0/0:5,0:5:96:0,15,180	0/1:3,1:4:99:24,0,96	0/1:1,1:2:99:30,0,30	0/0:3,0:3:88:0,9,108	0/0:16,0:16:99:0,48,255	0/0:3,0:3:88:0,9,108	0/0:10,0:10:99:0,30,255	0/0:17,0:17:99:0,51,255	0/0:13,0:13:99:0,39,255	0/0:26,0:26:99:0,78,255	0/0:3,0:3:88:0,9,108	0/0:25,0:25:99:0,75,255	0/0:17,0:17:99:0,51,255	0/1:2,1:3:99:27,0,63	0/0:5,0:5:96:0,15,180	0/0:12,0:12:99:0,36,255	./.:0,0:0:.:.	0/0:3,0:3:88:0,9,108	0/0:4,0:4:94:0,12,144	./.:0,0:0:.:.	0/0:11,0:11:99:0,33,255	0/1:8,6:14:99:174,0,246
1	4953452	S1_4953452	G	A	.	PASS	AAN76499.1aspartate aminotransferase	QualityScore=0.0;DP=1533;ANN=A	splice_region_variant&intron_variant	LOW	Phvul.001G047001	Phvul.001G047001.v2.1	transcript	Phvul.001G047001.1.v2.1	protein_coding	10/11	c.989+5G>A						GT:AD:DP:GQ:PL	0/0:7,0:7:99:0,21,252	0/0:23,0:23:99:0,69,255	0/0:15,0:15:99:0,45,255	./.:0,0:0:.:.	1/1:0,5:5:96:180,15,0	0/0:15,0:15:99:0,45,255	0/0:6,0:6:98:0,18,216	1/0:1,2:3:99:63,0,27	0/0:16,0:16:99:0,48,255	0/0:7,0:7:99:0,21,252	0/0:10,0:10:99:0,30,255	0/0:14,0:14:99:0,42,255	0/0:19,0:19:99:0,57,255	0/0:57,0:57:99:0,171,255	0/0:8,0:8:99:0,24,255	0/0:32,0:32:99:0,96,255	0/0:30,0:30:99:0,90,255	0/0:8,0:8:99:0,24,255	0/0:12,0:12:99:0,36,255	0/0:18,0:18:99:0,54,255	./.:0,0:0:.:.	0/0:6,0:6:98:0,18,216	0/0:18,0:18:99:0,54,255	./.:0,0:0:.:.	0/0:10,0:10:99:0,30,255	1/1:0,8:8:99:255,24,0
1	4953453	S1_4953453	G	A	.	PASS	AAN76499.1aspartate aminotransferase	QualityScore=0.0;DP=1031;ANN=A	splice_region_variant&intron_variant	LOW	Phvul.001G047001	Phvul.001G047001.v2.1	transcript	Phvul.001G047001.1.v2.1	protein_coding	10/11	c.989+6G>A						GT:AD:DP:GQ:PL	0/0:4,0:4:94:0,12,144	0/0:10,0:10:99:0,30,255	0/0:12,0:12:99:0,36,255	./.:0,0:0:.:.	1/1:0,5:5:96:180,15,0	0/0:4,0:4:94:0,12,144	0/0:2,0:2:79:0,6,72	1/1:0,3:3:88:108,9,0	0/0:16,0:16:99:0,48,255	0/0:3,0:3:88:0,9,108	0/0:10,0:10:99:0,30,255	0/0:17,0:17:99:0,51,255	0/0:13,0:13:99:0,39,255	0/0:26,0:26:99:0,78,255	0/0:3,0:3:88:0,9,108	0/0:25,0:25:99:0,75,255	0/0:17,0:17:99:0,51,255	0/0:3,0:3:88:0,9,108	0/0:5,0:5:96:0,15,180	0/0:12,0:12:99:0,36,255	./.:0,0:0:.:.	0/0:3,0:3:88:0,9,108	0/0:4,0:4:94:0,12,144	./.:0,0:0:.:.	0/0:11,0:11:99:0,33,255	1/1:0,14:14:99:255,42,0
1	4999810	S1_4999810	G	A	.	PASS	XP_007161160.1hypothetical protein PHAVU_001G047600g	QualityScore=0.0;DP=2719;ANN=A	synonymous_variant	LOW	Phvul.001G047600	Phvul.001G047600.v2.1	transcript	Phvul.001G047600.1.v2.1	protein_coding	3/8	c.528G>A	p.Gly176Gly	746/1510	528/1071	176/356		GT:AD:DP:GQ:PL	0/1:16,4:20:99:84,0,255	1/0:15,16:31:99:255,0,255	1/1:0,28:28:99:255,84,0	./.:0,0:0:.:.	0/0:9,0:9:99:0,27,255	1/1:0,20:20:99:255,60,0	0/0:13,0:13:99:0,39,255	0/0:18,0:18:99:0,54,255	0/0:30,0:30:99:0,90,255	0/0:14,0:14:99:0,42,255	0/0:33,0:33:99:0,99,255	0/0:41,0:41:99:0,123,255	0/0:28,0:28:99:0,84,255	0/0:93,0:93:99:0,255,255	0/0:11,0:11:99:0,33,255	0/1:39,30:69:99:255,0,255	0/0:57,0:57:99:0,171,255	0/0:4,0:4:94:0,12,144	0/0:29,0:29:99:0,87,255	0/0:30,0:30:99:0,90,255	./.:0,0:0:.:.	1/1:0,11:11:99:255,33,0	1/1:0,28:28:99:255,84,0	./.:0,0:0:.:.	0/0:19,0:19:99:0,57,255	0/0:16,0:16:99:0,48,255
1	5001324	S1_5001324	C	A	.	PASS	XP_007161163.1hypothetical protein PHAVU_001G047700g	QualityScore=0.0;DP=1576;ANN=A	3_prime_UTR_variant	MODIFIER	Phvul.001G047700	Phvul.001G047700.v2.1	transcript	Phvul.001G047700.1.v2.1	protein_coding	21/21	c.*157G>T					157	GT:AD:DP:GQ:PL	0/0:15,2:17:99:21,0,255	1/0:9,22:31:99:255,0,231	1/1:0,21:21:99:255,63,0	./.:0,0:0:.:.	0/0:3,0:3:88:0,9,108	1/1:0,10:10:99:255,30,0	0/0:1,0:1:66:0,3,36	0/0:1,0:1:66:0,3,36	0/0:15,0:15:99:0,45,255	0/0:2,0:2:79:0,6,72	0/0:16,0:16:99:0,48,255	0/0:21,0:21:99:0,63,255	0/0:8,0:8:99:0,24,255	0/0:74,0:74:99:0,222,255	0/0:7,0:7:99:0,21,252	0/1:25,21:46:99:255,0,255	0/0:22,0:22:99:0,66,255	0/0:3,0:3:88:0,9,108	0/0:19,0:19:99:0,57,255	0/0:14,0:14:99:0,42,255	./.:0,0:0:.:.	1/1:0,3:3:88:108,9,0	1/1:0,11:11:99:255,33,0	./.:0,0:0:.:.	0/0:22,0:22:99:0,66,255	0/0:5,0:5:96:0,15,180
1	5016387	S1_5016387	A	G	.	PASS	XP_007161163.1hypothetical protein PHAVU_001G047700g	QualityScore=0.0;DP=1047;ANN=G	intron_variant	MODIFIER	Phvul.001G047700	Phvul.001G047700.v2.1	transcript	Phvul.001G047700.1.v2.1	protein_coding	3/20	c.736+43T>C						GT:AD:DP:GQ:PL	0/0:6,1:7:96:15,0,195	1/0:9,10:19:99:255,0,255	1/1:0,12:12:99:255,36,0	./.:0,0:0:.:.	1/1:0,3:3:88:108,9,0	1/1:0,2:2:79:72,6,0	0/0:2,0:2:79:0,6,72	1/1:0,4:4:94:144,12,0	0/0:7,0:7:99:0,21,252	./.:0,0:0:.:.	0/0:10,0:10:99:0,30,255	0/0:7,0:7:99:0,21,252	0/0:12,0:12:99:0,36,255	0/0:39,0:39:99:0,117,255	0/0:3,0:3:88:0,9,108	1/0:17,20:37:99:255,0,255	0/0:11,1:12:50:0,0,255	0/0:3,0:3:88:0,9,108	0/0:10,0:10:99:0,30,255	0/0:9,0:9:99:0,27,255	./.:0,0:0:.:.	1/1:0,2:2:79:72,6,0	1/1:0,4:4:94:144,12,0	./.:0,0:0:.:.	0/0:8,0:8:99:0,24,255	1/1:0,7:7:99:252,21,0
1	5016430	S1_5016430	A	T	.	PASS	XP_007161163.1hypothetical protein PHAVU_001G047700g	QualityScore=0.0;DP=1097;ANN=T	missense_variant&splice_region_variant	MODERATE	Phvul.001G047700	Phvul.001G047700.v2.1	transcript	Phvul.001G047700.1.v2.1	protein_coding	3/21	c.736T>A	p.Cys246Ser	1117/6561	736/6009	246/2002		GT:AD:DP:GQ:PL	0/1:10,2:12:99:36,0,255	0/1:12,5:17:99:129,0,255	1/1:0,13:13:99:255,39,0	./.:0,0:0:.:.	1/1:0,1:1:66:36,3,0	./.:0,0:0:.:.	0/0:7,0:7:99:0,21,252	1/1:0,7:7:99:252,21,0	0/0:7,0:7:99:0,21,252	0/0:1,0:1:66:0,3,36	0/0:22,0:22:99:0,66,255	0/0:16,0:16:99:0,48,255	0/0:19,0:19:99:0,57,255	0/0:40,0:40:99:0,120,255	0/0:10,0:10:99:0,30,255	0/1:28,12:40:99:255,0,255	0/0:19,0:19:99:0,57,255	0/0:6,0:6:98:0,18,216	0/0:12,0:12:99:0,36,255	0/0:14,0:14:99:0,42,255	./.:0,0:0:.:.	1/1:0,4:4:94:144,12,0	1/1:0,6:6:98:216,18,0	./.:0,0:0:.:.	0/0:11,0:11:99:0,33,255	1/1:0,3:3:88:108,9,0
1	5016431	S1_5016431	A	T	.	PASS	XP_007161163.1hypothetical protein PHAVU_001G047700g	QualityScore=0.0;DP=972;ANN=T	splice_region_variant&synonymous_variant	LOW	Phvul.001G047700	Phvul.001G047700.v2.1	transcript	Phvul.001G047700.1.v2.1	protein_coding	3/21	c.735T>A	p.Lys245Lys	1116/6561	735/6009	245/2002		GT:AD:DP:GQ:PL	0/1:5,2:7:99:51,0,159	1/0:3,10:13:99:255,0,69	1/1:0,10:10:99:255,30,0	./.:0,0:0:.:.	1/1:0,1:1:66:36,3,0	./.:0,0:0:.:.	0/0:5,0:5:96:0,15,180	./.:0,0:0:.:.	0/0:19,0:19:99:0,57,255	0/0:5,0:5:96:0,15,180	0/0:9,0:9:99:0,27,255	0/0:12,0:12:99:0,36,255	0/0:13,0:13:99:0,39,255	0/0:38,0:38:99:0,114,255	0/0:5,0:5:96:0,15,180	0/1:15,14:29:99:255,0,255	0/0:14,0:14:99:0,42,255	0/0:1,0:1:66:0,3,36	0/0:10,0:10:99:0,30,255	0/0:19,0:19:99:0,57,255	./.:0,0:0:.:.	1/1:0,4:4:94:144,12,0	1/1:0,4:4:94:144,12,0	./.:0,0:0:.:.	0/0:11,0:11:99:0,33,255	1/1:0,1:1:66:36,3,0
1	5016480	S1_5016480	G	T	.	PASS	XP_007161163.1hypothetical protein PHAVU_001G047700g	QualityScore=0.0;DP=3101;ANN=T	missense_variant	MODERATE	Phvul.001G047700	Phvul.001G047700.v2.1	transcript	Phvul.001G047700.1.v2.1	protein_coding	3/21	c.686C>A	p.Ser229Tyr	1067/6561	686/6009	229/2002		GT:AD:DP:GQ:PL	0/1:24,6:30:99:126,0,255	0/1:24,22:46:99:255,0,255	1/1:0,39:39:99:255,117,0	./.:0,0:0:.:.	1/1:0,3:3:88:108,9,0	1/1:0,1:1:66:36,3,0	0/0:16,0:16:99:0,48,255	1/1:0,13:13:99:255,39,0	0/0:33,0:33:99:0,99,255	0/0:5,0:5:96:0,15,180	0/0:52,0:52:99:0,156,255	0/0:44,0:44:99:0,132,255	0/0:51,0:51:99:0,153,255	0/0:112,0:112:99:0,255,255	0/0:24,0:24:99:0,72,255	0/1:71,38:109:99:255,0,255	0/0:51,0:51:99:0,153,255	0/0:12,0:12:99:0,36,255	0/0:32,0:32:99:0,96,255	0/0:45,0:45:99:0,135,255	./.:0,0:0:.:.	1/1:0,12:12:99:255,36,0	1/1:0,15:15:99:255,45,0	./.:0,0:0:.:.	0/0:34,0:34:99:0,102,255	1/1:0,8:8:99:255,24,0
1	5016481	S1_5016481	G	T	.	PASS	XP_007161163.1hypothetical protein PHAVU_001G047700g	QualityScore=0.0;DP=972;ANN=T	missense_variant	MODERATE	Phvul.001G047700	Phvul.001G047700.v2.1	transcript	Phvul.001G047700.1.v2.1	protein_coding	3/21	c.685C>A	p.Ser229Thr	1066/6561	685/6009	229/2002		GT:AD:DP:GQ:PL	0/1:5,2:7:99:51,0,159	1/0:3,10:13:99:255,0,69	1/1:0,10:10:99:255,30,0	./.:0,0:0:.:.	1/1:0,1:1:66:36,3,0	./.:0,0:0:.:.	0/0:5,0:5:96:0,15,180	./.:0,0:0:.:.	0/0:19,0:19:99:0,57,255	0/0:5,0:5:96:0,15,180	0/0:9,0:9:99:0,27,255	0/0:12,0:12:99:0,36,255	0/0:13,0:13:99:0,39,255	0/0:38,0:38:99:0,114,255	0/0:5,0:5:96:0,15,180	0/1:15,14:29:99:255,0,255	0/0:14,0:14:99:0,42,255	0/0:1,0:1:66:0,3,36	0/0:10,0:10:99:0,30,255	0/0:19,0:19:99:0,57,255	./.:0,0:0:.:.	1/1:0,4:4:94:144,12,0	1/1:0,4:4:94:144,12,0	./.:0,0:0:.:.	0/0:11,0:11:99:0,33,255	1/1:0,1:1:66:36,3,0
1	5016503	S1_5016503	A	G	.	PASS	XP_007161163.1hypothetical protein PHAVU_001G047700g	QualityScore=0.0;DP=2004;ANN=G	synonymous_variant	LOW	Phvul.001G047700	Phvul.001G047700.v2.1	transcript	Phvul.001G047700.1.v2.1	protein_coding	3/21	c.663T>C	p.Ala221Ala	1044/6561	663/6009	221/2002		GT:AD:DP:GQ:PL	0/0:18,0:18:99:0,54,255	0/0:29,0:29:99:0,87,255	0/0:26,0:26:99:0,78,255	./.:0,0:0:.:.	1/1:0,2:2:79:72,6,0	0/0:1,0:1:66:0,3,36	0/0:9,0:9:99:0,27,255	1/1:0,6:6:98:216,18,0	0/0:26,0:26:99:0,78,255	0/0:4,0:4:94:0,12,144	0/0:30,0:30:99:0,90,255	0/0:28,0:28:99:0,84,255	0/0:32,0:32:99:0,96,255	0/0:72,0:72:99:0,216,255	0/0:14,0:14:99:0,42,255	0/0:69,0:69:99:0,207,255	0/0:32,0:32:99:0,96,255	0/0:6,0:6:98:0,18,216	0/0:20,0:20:99:0,60,255	0/0:31,0:31:99:0,93,255	./.:0,0:0:.:.	0/0:8,0:8:99:0,24,255	0/0:9,0:9:99:0,27,255	./.:0,0:0:.:.	0/0:23,0:23:99:0,69,255	1/1:0,5:5:96:180,15,0
1	5016539	S1_5016539	T	A	.	PASS	XP_007161163.1hypothetical protein PHAVU_001G047700g	QualityScore=0.0;DP=1021;ANN=A	synonymous_variant	LOW	Phvul.001G047700	Phvul.001G047700.v2.1	transcript	Phvul.001G047700.1.v2.1	protein_coding	3/21	c.627A>T	p.Val209Val	1008/6561	627/6009	209/2002		GT:AD:DP:GQ:PL	0/1:9,2:11:99:39,0,255	0/1:10,7:17:99:201,0,255	1/1:0,13:13:99:255,39,0	./.:0,0:0:.:.	1/1:0,1:1:66:36,3,0	1/1:0,1:1:66:36,3,0	0/0:5,0:5:96:0,15,180	1/1:0,6:6:98:216,18,0	0/0:7,0:7:99:0,21,252	0/0:1,0:1:66:0,3,36	0/0:22,0:22:99:0,66,255	0/0:14,0:14:99:0,42,255	0/0:19,0:19:99:0,57,255	0/0:34,0:34:99:0,102,255	0/0:10,0:10:99:0,30,255	0/1:29,13:42:99:255,0,255	0/0:18,0:18:99:0,54,255	0/0:4,0:4:94:0,12,144	0/0:10,0:10:99:0,30,255	0/0:14,0:14:99:0,42,255	./.:0,0:0:.:.	1/1:0,4:4:94:144,12,0	1/1:0,5:5:96:180,15,0	./.:0,0:0:.:.	0/0:10,0:10:99:0,30,255	1/1:0,4:4:94:144,12,0
1	5016571	S1_5016571	G	A	.	PASS	XP_007161163.1hypothetical protein PHAVU_001G047700g	QualityScore=0.0;DP=5015;ANN=A	missense_variant	MODERATE	Phvul.001G047700	Phvul.001G047700.v2.1	transcript	Phvul.001G047700.1.v2.1	protein_coding	3/21	c.595C>T	p.Arg199Cys	976/6561	595/6009	199/2002		GT:AD:DP:GQ:PL	0/1:20,14:34:99:255,0,255	1/0:18,39:57:99:255,0,255	1/1:0,39:39:99:255,117,0	./.:0,0:0:.:.	1/1:0,17:17:99:255,51,0	1/1:0,30:30:99:255,90,0	0/0:15,0:15:99:0,45,255	1/1:0,29:29:99:255,87,0	0/0:49,0:49:99:0,147,255	0/0:23,0:23:99:0,69,255	0/0:54,0:54:99:0,162,255	0/0:45,0:45:99:0,135,255	0/0:58,0:58:99:0,174,255	0/0:124,0:124:99:0,255,255	0/0:21,0:21:99:0,63,255	0/1:49,41:90:99:255,0,255	0/0:68,0:68:99:0,204,255	0/0:16,0:16:99:0,48,255	0/0:37,0:37:99:0,111,255	0/0:78,0:78:99:0,234,255	./.:0,0:0:.:.	1/1:0,13:13:99:255,39,0	1/1:0,31:31:99:255,93,0	1/1:0,1:1:66:36,3,0	0/0:43,0:43:99:0,129,255	1/1:0,38:38:99:255,114,0
1	5016572	S1_5016572	G	A	.	PASS	XP_007161163.1hypothetical protein PHAVU_001G047700g	QualityScore=0.0;DP=1827;ANN=A	synonymous_variant	LOW	Phvul.001G047700	Phvul.001G047700.v2.1	transcript	Phvul.001G047700.1.v2.1	protein_coding	3/21	c.594C>T	p.Cys198Cys	975/6561	594/6009	198/2002		GT:AD:DP:GQ:PL	0/1:13,4:17:99:93,0,255	1/0:10,16:26:99:255,0,255	1/1:0,12:12:99:255,36,0	./.:0,0:0:.:.	1/1:0,4:4:94:144,12,0	1/1:0,10:10:99:255,30,0	0/0:3,0:3:88:0,9,108	1/1:0,7:7:99:252,21,0	0/0:16,0:16:99:0,48,255	0/0:6,0:6:98:0,18,216	0/0:22,0:22:99:0,66,255	0/0:12,0:12:99:0,36,255	0/0:29,0:29:99:0,87,255	0/0:51,0:51:99:0,153,255	0/0:14,0:14:99:0,42,255	0/1:28,13:41:99:255,0,255	0/0:19,0:19:99:0,57,255	0/0:3,0:3:88:0,9,108	0/0:12,0:12:99:0,36,255	0/0:26,0:26:99:0,78,255	./.:0,0:0:.:.	1/1:0,8:8:99:255,24,0	1/1:0,18:18:99:255,54,0	./.:0,0:0:.:.	0/0:8,0:8:99:0,24,255	1/1:0,12:12:99:255,36,0
1	5342090	S1_5342090	C	T	.	PASS	XP_007161190.1hypothetical protein PHAVU_001G049600g	QualityScore=0.0;DP=1293;ANN=T	downstream_gene_variant	MODIFIER	Phvul.001G049601	Phvul.001G049601.v2.1	transcript	Phvul.001G049601.1.v2.1	protein_coding		c.*6512C>T					3191	GT:AD:DP:GQ:PL	0/1:6,3:9:99:81,0,189	1/0:9,15:24:99:255,0,252	1/1:0,15:15:99:255,45,0	./.:0,0:0:.:.	1/1:0,1:1:66:36,3,0	1/1:0,8:8:99:255,24,0	0/0:7,0:7:99:0,21,252	1/1:0,5:5:96:180,15,0	0/0:19,0:19:99:0,57,255	0/0:4,0:4:94:0,12,144	0/0:13,0:13:99:0,39,255	0/0:26,0:26:99:0,78,255	0/0:11,0:11:99:0,33,255	0/0:42,0:42:99:0,126,255	0/0:5,0:5:96:0,15,180	0/1:26,13:39:99:255,0,255	0/0:21,0:21:99:0,63,255	0/0:2,0:2:79:0,6,72	0/0:12,0:12:99:0,36,255	0/0:13,0:13:99:0,39,255	./.:0,0:0:.:.	1/1:0,2:2:79:72,6,0	1/1:0,9:9:99:255,27,0	./.:0,0:0:.:.	0/0:12,0:12:99:0,36,255	1/1:0,4:4:94:144,12,0
1	5342093	S1_5342093	C	G	.	PASS	XP_007161190.1hypothetical protein PHAVU_001G049600g	QualityScore=0.0;DP=1293;ANN=G	downstream_gene_variant	MODIFIER	Phvul.001G049601	Phvul.001G049601.v2.1	transcript	Phvul.001G049601.1.v2.1	protein_coding		c.*6515C>G					3194	GT:AD:DP:GQ:PL	0/1:6,3:9:99:81,0,189	1/0:9,15:24:99:255,0,252	1/1:0,15:15:99:255,45,0	./.:0,0:0:.:.	1/1:0,1:1:66:36,3,0	1/1:0,8:8:99:255,24,0	0/0:7,0:7:99:0,21,252	1/1:0,5:5:96:180,15,0	0/0:19,0:19:99:0,57,255	0/0:4,0:4:94:0,12,144	0/0:13,0:13:99:0,39,255	0/0:26,0:26:99:0,78,255	0/0:11,0:11:99:0,33,255	0/0:42,0:42:99:0,126,255	0/0:5,0:5:96:0,15,180	0/1:26,13:39:99:255,0,255	0/0:21,0:21:99:0,63,255	0/0:2,0:2:79:0,6,72	0/0:12,0:12:99:0,36,255	0/0:13,0:13:99:0,39,255	./.:0,0:0:.:.	1/1:0,2:2:79:72,6,0	1/1:0,9:9:99:255,27,0	./.:0,0:0:.:.	0/0:12,0:12:99:0,36,255	1/1:0,4:4:94:144,12,0
1	5342110	S1_5342110	G	C	.	PASS	XP_007161190.1hypothetical protein PHAVU_001G049600g	QualityScore=0.0;DP=1293;ANN=C	downstream_gene_variant	MODIFIER	Phvul.001G049601	Phvul.001G049601.v2.1	transcript	Phvul.001G049601.1.v2.1	protein_coding		c.*6532G>C					3211	GT:AD:DP:GQ:PL	0/1:6,3:9:99:81,0,189	1/0:9,15:24:99:255,0,252	1/1:0,15:15:99:255,45,0	./.:0,0:0:.:.	1/1:0,1:1:66:36,3,0	1/1:0,8:8:99:255,24,0	0/0:7,0:7:99:0,21,252	1/1:0,5:5:96:180,15,0	0/0:19,0:19:99:0,57,255	0/0:4,0:4:94:0,12,144	0/0:13,0:13:99:0,39,255	0/0:26,0:26:99:0,78,255	0/0:11,0:11:99:0,33,255	0/0:42,0:42:99:0,126,255	0/0:5,0:5:96:0,15,180	0/1:26,13:39:99:255,0,255	0/0:21,0:21:99:0,63,255	0/0:2,0:2:79:0,6,72	0/0:12,0:12:99:0,36,255	0/0:13,0:13:99:0,39,255	./.:0,0:0:.:.	1/1:0,2:2:79:72,6,0	1/1:0,9:9:99:255,27,0	./.:0,0:0:.:.	0/0:12,0:12:99:0,36,255	1/1:0,4:4:94:144,12,0
1	5342124	S1_5342124	G	A	.	PASS	XP_007161190.1hypothetical protein PHAVU_001G049600g	QualityScore=0.0;DP=1293;ANN=A	downstream_gene_variant	MODIFIER	Phvul.001G049601	Phvul.001G049601.v2.1	transcript	Phvul.001G049601.1.v2.1	protein_coding		c.*6546G>A					3225	GT:AD:DP:GQ:PL	0/1:6,3:9:99:81,0,189	1/0:9,15:24:99:255,0,252	1/1:0,15:15:99:255,45,0	./.:0,0:0:.:.	1/1:0,1:1:66:36,3,0	1/1:0,8:8:99:255,24,0	0/0:7,0:7:99:0,21,252	1/1:0,5:5:96:180,15,0	0/0:19,0:19:99:0,57,255	0/0:4,0:4:94:0,12,144	0/0:13,0:13:99:0,39,255	0/0:26,0:26:99:0,78,255	0/0:11,0:11:99:0,33,255	0/0:42,0:42:99:0,126,255	0/0:5,0:5:96:0,15,180	0/1:26,13:39:99:255,0,255	0/0:21,0:21:99:0,63,255	0/0:2,0:2:79:0,6,72	0/0:12,0:12:99:0,36,255	0/0:13,0:13:99:0,39,255	./.:0,0:0:.:.	1/1:0,2:2:79:72,6,0	1/1:0,9:9:99:255,27,0	./.:0,0:0:.:.	0/0:12,0:12:99:0,36,255	1/1:0,4:4:94:144,12,0
1	5342164	S1_5342164	A	T	.	PASS	XP_007161192.1hypothetical protein PHAVU_001G049700g	QualityScore=0.0;DP=1069;ANN=T	synonymous_variant	LOW	Phvul.001G049700	Phvul.001G049700.v2.1	transcript	Phvul.001G049700.1.v2.1	protein_coding	3/8	c.171A>T	p.Ala57Ala	355/1540	171/891	57/296		GT:AD:DP:GQ:PL	1/0:2,4:6:99:126,0,54	0/1:10,3:13:99:69,0,255	0/1:6,4:10:99:114,0,186	./.:0,0:0:.:.	0/0:4,0:4:94:0,12,144	0/0:13,0:13:99:0,39,255	0/0:4,0:4:94:0,12,144	0/0:4,0:4:94:0,12,144	0/0:18,0:18:99:0,54,255	0/0:3,0:3:88:0,9,108	0/1:13,6:19:99:159,0,255	0/1:16,3:19:99:51,0,255	0/0:11,0:11:99:0,33,255	0/1:31,6:37:99:105,0,255	0/1:4,3:7:99:87,0,123	0/1:22,7:29:99:165,0,255	0/1:13,11:24:99:255,0,255	0/0:1,0:1:66:0,3,36	0/0:17,0:17:99:0,51,255	0/0:9,1:10:79:6,0,255	./.:0,0:0:.:.	0/0:2,0:2:79:0,6,72	0/0:13,1:14:80:0,6,255	./.:0,0:0:.:.	0/0:6,0:6:98:0,18,216	0/0:7,0:7:99:0,21,252
1	5342249	S1_5342249	T	C	.	PASS	XP_007161190.1hypothetical protein PHAVU_001G049600g	QualityScore=0.0;DP=2556;ANN=C	downstream_gene_variant	MODIFIER	Phvul.001G049601	Phvul.001G049601.v2.1	transcript	Phvul.001G049601.1.v2.1	protein_coding		c.*6671T>C					3350	GT:AD:DP:GQ:PL	0/1:10,5:15:99:135,0,255	1/0:14,18:32:99:255,0,255	1/1:0,26:26:99:255,78,0	./.:0,0:0:.:.	1/1:0,12:12:99:255,36,0	1/1:1,19:20:99:255,24,0	0/0:5,0:5:96:0,15,180	1/1:0,9:9:99:255,27,0	0/0:34,0:34:99:0,102,255	0/0:12,0:12:99:0,36,255	0/0:37,0:37:99:0,111,255	0/0:49,0:49:99:0,147,255	0/0:17,0:17:99:0,51,255	0/0:81,0:81:99:0,244,255	0/0:16,0:16:99:0,48,255	0/1:51,25:76:99:255,0,255	0/0:36,0:36:99:0,108,255	0/0:4,0:4:94:0,12,144	0/0:22,0:22:99:0,66,255	0/0:25,0:25:99:0,75,255	./.:0,0:0:.:.	1/1:0,6:6:98:216,18,0	1/1:0,19:19:99:255,57,0	./.:0,0:0:.:.	0/0:16,0:16:99:0,48,255	1/1:0,18:18:99:255,54,0
1	5342252	S1_5342252	A	G	.	PASS	XP_007161190.1hypothetical protein PHAVU_001G049600g	QualityScore=0.0;DP=2044;ANN=G	downstream_gene_variant	MODIFIER	Phvul.001G049601	Phvul.001G049601.v2.1	transcript	Phvul.001G049601.1.v2.1	protein_coding		c.*6674A>G					3353	GT:AD:DP:GQ:PL	0/1:8,5:13:99:141,0,249	1/0:13,15:28:99:255,0,255	1/1:0,22:22:99:255,66,0	./.:0,0:0:.:.	1/1:0,10:10:99:255,30,0	1/1:1,17:18:98:255,18,0	0/0:4,0:4:94:0,12,144	1/1:0,7:7:99:252,21,0	0/0:26,0:26:99:0,78,255	0/0:8,0:8:99:0,24,255	0/0:32,0:32:99:0,96,255	0/0:40,0:40:99:0,120,255	0/0:15,0:15:99:0,45,255	0/0:68,0:68:99:0,204,255	0/0:12,0:12:99:0,36,255	0/1:44,22:66:99:255,0,255	0/0:32,0:32:99:0,96,255	0/0:3,0:3:88:0,9,108	0/0:20,0:20:99:0,60,255	0/0:19,0:19:99:0,57,255	./.:0,0:0:.:.	1/1:0,4:4:94:144,12,0	1/1:0,17:17:99:255,51,0	./.:0,0:0:.:.	0/0:15,0:15:99:0,45,255	1/1:0,14:14:99:255,42,0
1	5342270	S1_5342270	G	T	.	PASS	XP_007161190.1hypothetical protein PHAVU_001G049600g	QualityScore=0.0;DP=2044;ANN=T	downstream_gene_variant	MODIFIER	Phvul.001G049601	Phvul.001G049601.v2.1	transcript	Phvul.001G049601.1.v2.1	protein_coding		c.*6692G>T					3371	GT:AD:DP:GQ:PL	0/1:8,5:13:99:141,0,249	1/0:13,15:28:99:255,0,255	1/1:0,22:22:99:255,66,0	./.:0,0:0:.:.	1/1:0,10:10:99:255,30,0	1/1:1,17:18:98:255,18,0	0/0:4,0:4:94:0,12,144	1/1:0,7:7:99:252,21,0	0/0:26,0:26:99:0,78,255	0/0:8,0:8:99:0,24,255	0/0:32,0:32:99:0,96,255	0/0:40,0:40:99:0,120,255	0/0:15,0:15:99:0,45,255	0/0:68,0:68:99:0,204,255	0/0:12,0:12:99:0,36,255	0/1:44,22:66:99:255,0,255	0/0:32,0:32:99:0,96,255	0/0:3,0:3:88:0,9,108	0/0:20,0:20:99:0,60,255	0/0:19,0:19:99:0,57,255	./.:0,0:0:.:.	1/1:0,4:4:94:144,12,0	1/1:0,17:17:99:255,51,0	./.:0,0:0:.:.	0/0:15,0:15:99:0,45,255	1/1:0,14:14:99:255,42,0
1	5342302	S1_5342302	T	A	.	PASS	XP_007161190.1hypothetical protein PHAVU_001G049600g	QualityScore=0.0;DP=2044;ANN=A	downstream_gene_variant	MODIFIER	Phvul.001G049601	Phvul.001G049601.v2.1	transcript	Phvul.001G049601.1.v2.1	protein_coding		c.*6724T>A					3403	GT:AD:DP:GQ:PL	0/1:8,5:13:99:141,0,249	1/0:13,15:28:99:255,0,255	1/1:0,22:22:99:255,66,0	./.:0,0:0:.:.	1/1:0,10:10:99:255,30,0	1/1:1,17:18:98:255,18,0	0/0:4,0:4:94:0,12,144	1/1:0,7:7:99:252,21,0	0/0:26,0:26:99:0,78,255	0/0:8,0:8:99:0,24,255	0/0:32,0:32:99:0,96,255	0/0:40,0:40:99:0,120,255	0/0:15,0:15:99:0,45,255	0/0:68,0:68:99:0,204,255	0/0:12,0:12:99:0,36,255	0/1:44,22:66:99:255,0,255	0/0:32,0:32:99:0,96,255	0/0:3,0:3:88:0,9,108	0/0:20,0:20:99:0,60,255	0/0:19,0:19:99:0,57,255	./.:0,0:0:.:.	1/1:0,4:4:94:144,12,0	1/1:0,17:17:99:255,51,0	./.:0,0:0:.:.	0/0:15,0:15:99:0,45,255	1/1:0,14:14:99:255,42,0
1	5371048	S1_5371048	C	A	.	PASS	XP_007161194.1hypothetical protein PHAVU_001G049900g	QualityScore=0.0;DP=1126;ANN=A	intron_variant	MODIFIER	Phvul.001G049900	Phvul.001G049900.v2.1	transcript	Phvul.001G049900.1.v2.1	protein_coding	1/11	c.123-83G>T						GT:AD:DP:GQ:PL	./.:0,0:0:.:.	./.:0,0:0:.:.	./.:0,0:0:.:.	./.:0,0:0:.:.	0/0:2,0:2:79:0,6,72	1/1:0,32:32:99:255,96,0	0/0:9,0:9:99:0,27,255	1/0:2,11:13:99:255,0,33	0/0:54,0:54:99:0,162,255	0/0:11,0:11:99:0,33,255	./.:0,0:0:.:.	./.:0,0:0:.:.	0/0:5,0:5:96:0,15,180	./.:0,0:0:.:.	./.:0,0:0:.:.	./.:0,0:0:.:.	./.:0,0:0:.:.	0/0:8,0:8:99:0,24,255	0/0:12,0:12:99:0,36,255	./.:0,0:0:.:.	./.:0,0:0:.:.	1/1:0,10:10:99:255,30,0	1/1:0,16:16:99:255,48,0	./.:0,0:0:.:.	./.:0,0:0:.:.	0/0:8,0:8:99:0,24,255
1	5371063	S1_5371063	A	C	.	PASS	XP_007161194.1hypothetical protein PHAVU_001G049900g	QualityScore=0.0;DP=1126;ANN=C	intron_variant	MODIFIER	Phvul.001G049900	Phvul.001G049900.v2.1	transcript	Phvul.001G049900.1.v2.1	protein_coding	1/11	c.123-98T>G						GT:AD:DP:GQ:PL	./.:0,0:0:.:.	./.:0,0:0:.:.	./.:0,0:0:.:.	./.:0,0:0:.:.	0/0:2,0:2:79:0,6,72	0/0:32,0:32:99:0,96,255	0/0:9,0:9:99:0,27,255	1/0:2,11:13:99:255,0,33	0/0:54,0:54:99:0,162,255	0/0:11,0:11:99:0,33,255	./.:0,0:0:.:.	./.:0,0:0:.:.	0/0:5,0:5:96:0,15,180	./.:0,0:0:.:.	./.:0,0:0:.:.	./.:0,0:0:.:.	./.:0,0:0:.:.	0/0:8,0:8:99:0,24,255	0/0:12,0:12:99:0,36,255	./.:0,0:0:.:.	./.:0,0:0:.:.	0/0:10,0:10:99:0,30,255	0/0:16,0:16:99:0,48,255	./.:0,0:0:.:.	./.:0,0:0:.:.	0/0:8,0:8:99:0,24,255
1	5474118	S1_5474118	T	C	.	PASS	XP_007161201.1hypothetical protein PHAVU_001G050600g	QualityScore=0.0;DP=1538;ANN=C	5_prime_UTR_variant	MODIFIER	Phvul.001G050600	Phvul.001G050600.v2.1	transcript	Phvul.001G050600.1.v2.1	protein_coding	1/2	c.-258T>C					258	GT:AD:DP:GQ:PL	0/1:4,2:6:99:54,0,126	1/0:5,10:15:99:255,0,135	1/1:0,18:18:99:255,54,0	./.:0,0:0:.:.	1/1:0,3:3:88:108,9,0	1/1:0,14:14:99:255,42,0	0/0:9,0:9:99:0,27,255	1/1:0,5:5:96:180,15,0	0/0:26,0:26:99:0,78,255	0/0:7,0:7:99:0,21,252	0/0:9,0:9:99:0,27,255	0/0:11,0:11:99:0,33,255	0/0:10,0:10:99:0,30,255	0/0:50,0:50:99:0,150,255	0/0:7,0:7:99:0,21,252	0/1:18,15:33:99:255,0,255	0/0:27,0:27:99:0,81,255	0/0:4,0:4:94:0,12,144	0/0:13,0:13:99:0,39,255	0/0:13,0:13:99:0,39,255	./.:0,0:0:.:.	1/1:0,10:10:99:255,30,0	1/1:0,11:11:99:255,33,0	./.:0,0:0:.:.	0/0:11,0:11:99:0,33,255	1/1:0,6:6:98:216,18,0
1	5474136	S1_5474136	C	A	.	PASS	XP_007161201.1hypothetical protein PHAVU_001G050600g	QualityScore=0.0;DP=1538;ANN=A	5_prime_UTR_variant	MODIFIER	Phvul.001G050600	Phvul.001G050600.v2.1	transcript	Phvul.001G050600.1.v2.1	protein_coding	1/2	c.-240C>A					240	GT:AD:DP:GQ:PL	0/0:6,0:6:98:0,18,216	0/0:15,0:15:99:0,45,255	0/0:18,0:18:99:0,54,255	./.:0,0:0:.:.	0/0:3,0:3:88:0,9,108	0/0:14,0:14:99:0,42,255	0/0:9,0:9:99:0,27,255	0/0:5,0:5:96:0,15,180	0/0:26,0:26:99:0,78,255	1/1:0,7:7:99:252,21,0	0/0:9,0:9:99:0,27,255	0/0:11,0:11:99:0,33,255	0/0:10,0:10:99:0,30,255	0/0:50,0:50:99:0,150,255	0/0:7,0:7:99:0,21,252	0/0:33,0:33:99:0,99,255	0/0:27,0:27:99:0,81,255	0/0:4,0:4:94:0,12,144	0/0:13,0:13:99:0,39,255	0/0:13,0:13:99:0,39,255	./.:0,0:0:.:.	0/0:10,0:10:99:0,30,255	0/0:11,0:11:99:0,33,255	./.:0,0:0:.:.	0/0:11,0:11:99:0,33,255	0/0:6,0:6:98:0,18,216
1	5474208	S1_5474208	C	T	.	PASS	XP_007161201.1hypothetical protein PHAVU_001G050600g	QualityScore=0.0;DP=1606;ANN=T	5_prime_UTR_variant	MODIFIER	Phvul.001G050600	Phvul.001G050600.v2.1	transcript	Phvul.001G050600.1.v2.1	protein_coding	1/2	c.-168C>T					168	GT:AD:DP:GQ:PL	0/0:7,0:7:99:0,21,252	0/0:17,0:17:99:0,51,255	0/0:17,0:17:99:0,51,255	./.:0,0:0:.:.	1/0:1,3:4:99:96,0,24	0/0:11,0:11:99:0,33,255	0/0:8,0:8:99:0,24,255	1/1:0,6:6:98:216,18,0	0/0:25,0:25:99:0,75,255	0/0:7,0:7:99:0,21,252	0/0:9,0:9:99:0,27,255	0/0:11,0:11:99:0,33,255	0/0:12,0:12:99:0,36,255	0/0:59,0:59:99:0,177,255	0/0:8,0:8:99:0,24,255	0/0:37,0:37:99:0,111,255	0/0:26,0:26:99:0,78,255	0/0:5,0:5:96:0,15,180	0/0:15,0:15:99:0,45,255	0/0:17,0:17:99:0,51,255	./.:0,0:0:.:.	0/0:10,0:10:99:0,30,255	0/0:13,0:13:99:0,39,255	./.:0,0:0:.:.	0/0:12,0:12:99:0,36,255	1/1:0,4:4:94:144,12,0
1	5475550	S1_5475550	C	T	.	PASS	XP_007161201.1hypothetical protein PHAVU_001G050600g	QualityScore=0.0;DP=3043;ANN=T	missense_variant	MODERATE	Phvul.001G050600	Phvul.001G050600.v2.1	transcript	Phvul.001G050600.1.v2.1	protein_coding	2/2	c.971C>T	p.Ser324Phe	1338/2876	971/2307	324/768		GT:AD:DP:GQ:PL	0/1:4,2:6:99:54,0,126	0/0:28,1:29:99:0,51,255	0/0:10,0:10:99:0,30,255	./.:0,0:0:.:.	0/0:13,0:13:99:0,39,255	0/0:24,0:24:99:0,72,255	0/0:9,0:9:99:0,27,255	0/0:21,0:21:99:0,63,255	0/0:52,0:52:99:0,156,255	0/0:13,0:13:99:0,39,255	0/0:23,0:23:99:0,69,255	0/0:31,0:31:99:0,93,255	0/0:26,0:26:99:0,78,255	0/0:83,0:83:99:0,250,255	0/0:14,0:14:99:0,42,255	0/0:58,0:58:99:0,174,255	0/0:32,0:32:99:0,96,255	1/1:0,16:16:99:255,48,0	1/1:0,18:18:99:255,54,0	0/0:21,0:21:99:0,63,255	./.:0,0:0:.:.	0/0:21,0:21:99:0,63,255	0/0:30,0:30:99:0,90,255	./.:0,0:0:.:.	0/0:22,0:22:99:0,66,255	0/0:30,0:30:99:0,90,255
1	5482107	S1_5482107	C	T	.	PASS	XP_007161202.1hypothetical protein PHAVU_001G050700g, partial	QualityScore=0.0;DP=1199;ANN=T	synonymous_variant	LOW	Phvul.001G050700	Phvul.001G050700.v2.1	transcript	Phvul.001G050700.1.v2.1	protein_coding	5/5	c.1452G>A	p.Arg484Arg	1515/2166	1452/1899	484/632		GT:AD:DP:GQ:PL	0/1:7,3:10:99:78,0,222	1/0:6,7:13:99:213,0,177	0/1:4,1:5:99:21,0,129	./.:0,0:0:.:.	0/0:5,0:5:96:0,15,180	0/0:15,0:15:99:0,45,255	1/1:0,3:3:88:108,9,0	0/0:6,0:6:98:0,18,216	1/1:0,13:13:99:255,39,0	0/0:8,0:8:99:0,24,255	0/0:9,0:9:99:0,27,255	1/1:0,13:13:99:255,39,0	1/1:0,8:8:99:255,24,0	1/1:0,41:41:99:255,123,0	1/1:0,4:4:94:144,12,0	0/1:18,18:36:99:255,0,255	1/1:0,12:12:99:255,36,0	0/0:8,0:8:99:0,24,255	0/0:12,0:12:99:0,36,255	1/1:0,14:14:99:255,42,0	./.:0,0:0:.:.	0/0:5,0:5:96:0,15,180	0/0:21,0:21:99:0,63,255	./.:0,0:0:.:.	1/1:0,7:7:99:252,21,0	0/0:25,0:25:99:0,75,255
1	5596858	S1_5596858	G	A	.	PASS	XP_007161213.1hypothetical protein PHAVU_001G051400g	QualityScore=0.0;DP=2872;ANN=A	synonymous_variant	LOW	Phvul.001G051400	Phvul.001G051400.v2.1	transcript	Phvul.001G051400.1.v2.1	protein_coding	2/5	c.328C>T	p.Leu110Leu	613/1215	328/714	110/237		GT:AD:DP:GQ:PL	0/0:29,0:29:99:0,87,255	0/0:37,0:37:99:0,111,255	0/0:18,0:18:99:0,54,255	./.:0,0:0:.:.	0/0:8,0:8:99:0,24,255	0/0:12,0:12:99:0,36,255	0/0:6,0:6:98:0,18,216	1/1:0,12:12:99:255,36,0	0/0:34,0:34:99:0,102,255	0/0:13,0:13:99:0,39,255	0/0:25,0:25:99:0,75,255	0/0:19,0:19:99:0,57,255	0/0:17,0:17:99:0,51,255	0/0:112,0:112:99:0,255,255	0/0:16,0:16:99:0,48,255	0/0:58,0:58:99:0,174,255	0/0:45,0:45:99:0,135,255	0/0:3,0:3:88:0,9,108	0/0:20,0:20:99:0,60,255	0/0:32,0:32:99:0,96,255	./.:0,0:0:.:.	0/0:5,0:5:96:0,15,180	0/0:26,0:26:99:0,78,255	0/0:1,0:1:66:0,3,36	0/0:28,0:28:99:0,84,255	0/0:11,0:11:99:0,33,255
1	5596859	S1_5596859	G	A	.	PASS	XP_007161213.1hypothetical protein PHAVU_001G051400g	QualityScore=0.0;DP=1178;ANN=A	missense_variant	MODERATE	Phvul.001G051400	Phvul.001G051400.v2.1	transcript	Phvul.001G051400.1.v2.1	protein_coding	2/5	c.327C>T	p.Glu109Asp	612/1215	327/714	109/237		GT:AD:DP:GQ:PL	0/0:12,0:12:99:0,36,255	0/0:21,0:21:99:0,63,255	0/0:11,0:11:99:0,33,255	./.:0,0:0:.:.	0/0:4,0:4:94:0,12,144	0/0:4,0:4:94:0,12,144	0/0:2,0:2:79:0,6,72	1/1:0,3:3:88:108,9,0	0/0:16,0:16:99:0,48,255	0/0:6,0:6:98:0,18,216	0/0:8,0:8:99:0,24,255	0/0:10,0:10:99:0,30,255	0/0:8,0:8:99:0,24,255	0/0:47,0:47:99:0,141,255	0/0:7,0:7:99:0,21,252	0/0:19,0:19:99:0,57,255	0/0:15,0:15:99:0,45,255	0/0:2,0:2:79:0,6,72	0/0:15,0:15:99:0,45,255	0/0:15,0:15:99:0,45,255	./.:0,0:0:.:.	0/0:3,0:3:88:0,9,108	0/0:6,0:6:98:0,18,216	0/0:1,0:1:66:0,3,36	0/0:12,0:12:99:0,36,255	0/0:4,0:4:94:0,12,144
1	5619921	S1_5619921	A	G	.	PASS	XP_007163907.1hypothetical protein PHAVU_L006500g	QualityScore=0.0;DP=2755;ANN=G	synonymous_variant	LOW	Phvul.001G051550	Phvul.001G051550.v2.1	transcript	Phvul.001G051550.1.v2.1	protein_coding	2/2	c.297A>G	p.Lys99Lys	391/712	297/576	99/191		GT:AD:DP:GQ:PL	0/1:24,7:31:99:159,0,255	1/0:16,19:35:99:255,0,255	1/1:0,22:22:99:255,66,0	./.:0,0:0:.:.	1/1:0,13:13:99:255,39,0	1/1:0,17:17:99:255,51,0	0/0:9,0:9:99:0,27,255	1/1:0,11:11:99:255,33,0	0/0:27,0:27:99:0,81,255	0/0:11,0:11:99:0,33,255	0/0:48,0:48:99:0,144,255	0/0:34,0:34:99:0,102,255	0/0:44,0:44:99:0,132,255	0/0:71,1:72:99:0,181,255	0/0:18,0:18:99:0,54,255	0/1:43,37:80:99:255,0,255	0/0:52,0:52:99:0,156,255	0/0:4,0:4:94:0,12,144	0/0:25,0:25:99:0,75,255	0/0:48,0:48:99:0,144,255	./.:0,0:0:.:.	1/1:0,5:5:96:180,15,0	1/1:0,28:28:99:255,84,0	./.:0,0:0:.:.	0/0:21,0:21:99:0,63,255	1/1:0,28:28:99:255,84,0
1	5619923	S1_5619923	A	G	.	PASS	XP_007163907.1hypothetical protein PHAVU_L006500g	QualityScore=0.0;DP=2755;ANN=G	missense_variant	MODERATE	Phvul.001G051550	Phvul.001G051550.v2.1	transcript	Phvul.001G051550.1.v2.1	protein_coding	2/2	c.299A>G	p.Lys100Arg	393/712	299/576	100/191		GT:AD:DP:GQ:PL	0/1:24,7:31:99:159,0,255	1/0:16,19:35:99:255,0,255	1/1:0,22:22:99:255,66,0	./.:0,0:0:.:.	1/1:0,13:13:99:255,39,0	1/1:0,17:17:99:255,51,0	0/0:9,0:9:99:0,27,255	1/1:0,11:11:99:255,33,0	0/0:27,0:27:99:0,81,255	0/0:11,0:11:99:0,33,255	0/0:48,0:48:99:0,144,255	0/0:34,0:34:99:0,102,255	0/0:44,0:44:99:0,132,255	0/0:71,1:72:99:0,181,255	0/0:18,0:18:99:0,54,255	0/1:43,37:80:99:255,0,255	0/0:52,0:52:99:0,156,255	0/0:4,0:4:94:0,12,144	0/0:25,0:25:99:0,75,255	0/0:48,0:48:99:0,144,255	./.:0,0:0:.:.	1/1:0,5:5:96:180,15,0	1/1:0,28:28:99:255,84,0	./.:0,0:0:.:.	0/0:21,0:21:99:0,63,255	1/1:0,28:28:99:255,84,0
1	5641713	S1_5641713	C	T	.	PASS	BAT82320.1hypothetical protein VIGAN_03232000	QualityScore=0.0;DP=2498;ANN=T	downstream_gene_variant	MODIFIER	Phvul.001G051800	Phvul.001G051800.v2.1	transcript	Phvul.001G051800.1.v2.1	protein_coding		c.*2853G>A					2751	GT:AD:DP:GQ:PL	0/1:12,4:16:99:96,0,255	1/0:5,19:24:99:255,0,107	1/1:0,14:14:99:255,42,0	./.:0,0:0:.:.	1/1:0,1:1:66:36,3,0	1/1:0,20:20:99:255,60,0	0/0:13,0:13:99:0,39,255	1/1:0,14:14:99:255,42,0	0/0:28,0:28:99:0,84,255	0/0:6,0:6:98:0,18,216	0/0:29,0:29:99:0,87,255	0/0:25,0:25:99:0,75,255	0/0:34,0:34:99:0,102,255	0/0:78,0:78:99:0,234,255	0/0:7,0:7:99:0,21,252	0/1:35,31:66:99:255,0,255	0/0:43,0:43:99:0,129,255	0/0:3,0:3:88:0,9,108	0/0:33,0:33:99:0,99,255	0/0:34,0:34:99:0,102,255	./.:0,0:0:.:.	1/1:0,16:16:99:255,48,0	1/1:0,26:26:99:255,78,0	./.:0,0:0:.:.	0/0:7,0:7:99:0,21,252	1/1:0,20:20:99:255,60,0
1	5641736	S1_5641736	C	T	.	PASS	BAT82320.1hypothetical protein VIGAN_03232000	QualityScore=0.0;DP=2338;ANN=T	downstream_gene_variant	MODIFIER	Phvul.001G051800	Phvul.001G051800.v2.1	transcript	Phvul.001G051800.1.v2.1	protein_coding		c.*2830G>A					2728	GT:AD:DP:GQ:PL	0/1:12,4:16:99:96,0,255	1/0:5,19:24:99:255,0,107	1/1:0,14:14:99:255,42,0	./.:0,0:0:.:.	1/1:0,1:1:66:36,3,0	1/1:0,18:18:99:255,54,0	0/0:13,0:13:99:0,39,255	1/1:0,12:12:99:255,36,0	0/0:27,0:27:99:0,81,255	0/0:5,0:5:96:0,15,180	0/0:29,0:29:99:0,87,255	0/0:25,0:25:99:0,75,255	0/0:34,0:34:99:0,102,255	0/0:78,0:78:99:0,234,255	0/0:7,0:7:99:0,21,252	0/1:35,31:66:99:255,0,255	0/0:43,0:43:99:0,129,255	0/0:2,0:2:79:0,6,72	0/0:33,0:33:99:0,99,255	0/0:34,0:34:99:0,102,255	./.:0,0:0:.:.	1/1:0,14:14:99:255,42,0	1/1:0,25:25:99:255,75,0	./.:0,0:0:.:.	0/0:7,0:7:99:0,21,252	1/1:0,14:14:99:255,42,0
1	5641860	S1_5641860	T	C	.	PASS	-dependent RNA helicase UAO56 SUB2	QualityScore=0.0;DP=6003;ANN=C	synonymous_variant	LOW	Phvul.001G051700	Phvul.001G051700.v2.1	transcript	Phvul.001G051700.1.v2.1	protein_coding	8/12	c.849T>C	p.Asp283Asp	972/1688	849/1281	283/426		GT:AD:DP:GQ:PL	0/1:25,9:34:99:222,0,255	1/0:34,49:83:99:255,0,255	1/1:0,2:2:79:72,6,0	./.:0,0:0:.:.	1/1:1,22:23:99:255,33,0	1/1:0,37:37:99:255,111,0	0/0:11,0:11:99:0,33,255	1/1:0,26:26:99:255,78,0	0/0:61,0:61:99:0,183,255	0/0:31,0:31:99:0,93,255	0/0:65,0:65:99:0,195,255	0/0:57,0:57:99:0,171,255	0/0:72,0:72:99:0,216,255	0/0:193,1:194:99:0,255,255	0/0:34,0:34:99:0,102,255	0/1:52,46:98:99:255,0,255	0/0:76,0:76:99:0,228,255	0/0:7,0:7:99:0,21,252	0/0:46,0:46:99:0,138,255	0/0:86,0:86:99:0,255,255	./.:0,0:0:.:.	1/1:0,22:22:99:255,66,0	1/1:0,48:48:99:255,144,0	./.:0,0:0:.:.	0/0:36,0:36:99:0,108,255	1/1:0,36:36:99:255,108,0
1	5645079	S1_5645079	G	A	.	PASS	BAT82320.1hypothetical protein VIGAN_03232000	QualityScore=0.0;DP=1227;ANN=A	synonymous_variant	LOW	Phvul.001G051800	Phvul.001G051800.v2.1	transcript	Phvul.001G051800.1.v2.1	protein_coding	2/2	c.1338C>T	p.His446His	1380/1995	1338/1851	446/616		GT:AD:DP:GQ:PL	0/1:4,3:7:99:87,0,123	1/1:0,2:2:79:72,6,0	1/1:0,10:10:99:255,30,0	./.:0,0:0:.:.	1/1:0,3:3:88:108,9,0	1/1:0,3:3:88:108,9,0	0/0:3,0:3:88:0,9,108	1/1:0,3:3:88:108,9,0	0/0:13,0:13:99:0,39,255	0/0:2,0:2:79:0,6,72	0/0:11,0:11:99:0,33,255	0/0:14,0:14:99:0,42,255	0/0:11,0:11:99:0,33,255	0/0:35,0:35:99:0,105,255	0/0:4,0:4:94:0,12,144	0/1:15,12:27:99:255,0,255	0/0:10,0:10:99:0,30,255	0/0:2,0:2:79:0,6,72	0/0:10,0:10:99:0,30,255	0/0:7,0:7:99:0,21,252	./.:0,0:0:.:.	1/1:0,4:4:94:144,12,0	1/1:0,3:3:88:108,9,0	./.:0,0:0:.:.	0/0:8,0:8:99:0,24,255	1/1:0,7:7:99:252,21,0
1	5652929	S1_5652929	A	T	.	PASS	XP_007161219.1hypothetical protein PHAVU_001G051900g	QualityScore=0.0;DP=999;ANN=T	synonymous_variant	LOW	Phvul.001G051900	Phvul.001G051900.v2.1	transcript	Phvul.001G051900.1.v2.1	protein_coding	3/14	c.294A>T	p.Arg98Arg	477/2026	294/1776	98/591		GT:AD:DP:GQ:PL	1/1:0,1:1:66:36,3,0	./.:0,0:0:.:.	./.:0,0:0:.:.	./.:0,0:0:.:.	0/0:3,0:3:88:0,9,108	0/0:13,0:13:99:0,39,255	0/0:5,0:5:96:0,15,180	0/0:6,0:6:98:0,18,216	0/0:15,1:16:94:0,12,255	0/0:3,0:3:88:0,9,108	1/1:0,2:2:79:72,6,0	0/1:3,2:5:99:57,0,93	0/0:21,2:23:65:3,0,255	1/0:1,4:5:99:129,0,21	0/0:1,0:1:66:0,3,36	1/0:2,3:5:99:93,0,57	1/0:1,5:6:98:162,0,18	0/0:1,0:1:66:0,3,36	0/0:8,1:9:88:9,0,255	0/0:7,0:7:99:0,21,252	./.:0,0:0:.:.	0/0:4,0:4:94:0,12,144	0/0:10,0:10:99:0,30,255	./.:0,0:0:.:.	1/1:0,3:3:88:108,9,0	0/0:6,1:7:96:15,0,195
1	5683667	S1_5683667	G	A	.	PASS	XP_007161220.1hypothetical protein PHAVU_001G052000g	QualityScore=0.0;DP=2563;ANN=A	synonymous_variant	LOW	Phvul.001G052000	Phvul.001G052000.v2.1	transcript	Phvul.001G052000.1.v2.1	protein_coding	3/3	c.1113G>A	p.Leu371Leu	1380/1660	1113/1212	371/403		GT:AD:DP:GQ:PL	1/0:5,6:11:99:183,0,147	1/0:18,18:36:99:255,0,255	1/1:0,23:23:99:255,69,0	./.:0,0:0:.:.	1/1:0,11:11:99:255,33,0	1/1:0,28:28:99:255,84,0	0/0:11,0:11:99:0,33,255	1/1:0,12:12:99:255,36,0	0/0:30,0:30:99:0,90,255	0/0:12,0:12:99:0,36,255	0/0:31,0:31:99:0,93,255	0/0:21,0:21:99:0,63,255	0/0:34,0:34:99:0,102,255	0/0:91,0:91:99:0,255,255	0/0:12,0:12:99:0,36,255	1/0:27,30:57:99:255,0,255	0/0:29,0:29:99:0,87,255	0/0:5,0:5:96:0,15,180	0/0:25,0:25:99:0,75,255	0/0:40,0:40:99:0,120,255	./.:0,0:0:.:.	1/1:0,14:14:99:255,42,0	1/1:0,19:19:99:255,57,0	1/1:0,1:1:66:36,3,0	0/0:14,0:14:99:0,42,255	1/1:0,22:22:99:255,66,0
1	5722492	S1_5722492	G	T	.	PASS	XP_007161223.1hypothetical protein PHAVU_001G052300g	QualityScore=0.0;DP=1154;ANN=T	missense_variant	MODERATE	Phvul.001G052300	Phvul.001G052300.v2.1	transcript	Phvul.001G052300.1.v2.1	protein_coding	1/1	c.377C>A	p.Thr126Lys	440/893	377/669	126/222		GT:AD:DP:GQ:PL	0/1:6,6:12:99:180,0,180	1/0:5,14:19:99:255,0,123	1/1:0,9:9:99:255,27,0	./.:0,0:0:.:.	1/1:0,8:8:99:255,24,0	1/1:0,5:5:96:180,15,0	0/0:5,0:5:96:0,15,180	1/1:0,4:4:94:144,12,0	0/0:24,0:24:99:0,72,255	0/0:5,0:5:96:0,15,180	0/0:10,0:10:99:0,30,255	0/0:13,0:13:99:0,39,255	0/0:16,0:16:99:0,48,255	0/0:56,0:56:99:0,168,255	0/0:7,0:7:99:0,21,252	0/1:15,14:29:99:255,0,255	0/0:23,0:23:99:0,69,255	0/0:3,0:3:88:0,9,108	./.:0,0:0:.:.	0/0:19,0:19:99:0,57,255	./.:0,0:0:.:.	1/1:0,4:4:94:144,12,0	1/1:0,8:8:99:255,24,0	./.:0,0:0:.:.	0/0:7,0:7:99:0,21,252	1/1:0,3:3:88:108,9,0
1	5757649	S1_5757649	A	G	.	PASS	XP_007161225.1hypothetical protein PHAVU_001G052500g	QualityScore=0.0;DP=4237;ANN=G	upstream_gene_variant	MODIFIER	Phvul.001G052500	Phvul.001G052500.v2.1	transcript	Phvul.001G052500.1.v2.1	protein_coding		c.-3079A>G					3079	GT:AD:DP:GQ:PL	0/1:20,6:26:99:138,0,255	1/0:28,48:76:99:255,0,255	1/1:1,21:22:99:255,30,0	./.:0,0:0:.:.	1/1:0,17:17:99:255,51,0	1/1:0,29:29:99:255,87,0	0/0:12,1:13:67:0,4,255	1/1:0,13:13:99:255,39,0	0/0:72,0:72:99:0,216,255	0/0:11,0:11:99:0,33,255	0/0:21,0:21:99:0,63,255	0/0:32,0:32:99:0,96,255	0/0:27,0:27:99:0,81,255	0/0:87,0:87:99:0,255,255	0/0:10,0:10:99:0,30,255	0/1:41,29:70:99:255,0,255	0/0:29,0:29:99:0,87,255	0/0:13,0:13:99:0,39,255	0/0:14,0:14:99:0,42,255	0/0:42,0:42:99:0,126,255	./.:0,0:0:.:.	1/1:0,16:16:99:255,48,0	1/1:0,40:40:99:255,120,0	./.:0,0:0:.:.	0/0:17,0:17:99:0,51,255	1/1:0,78:78:99:255,234,0
1	5757653	S1_5757653	A	C	.	PASS	XP_007161225.1hypothetical protein PHAVU_001G052500g	QualityScore=0.0;DP=4237;ANN=C	upstream_gene_variant	MODIFIER	Phvul.001G052500	Phvul.001G052500.v2.1	transcript	Phvul.001G052500.1.v2.1	protein_coding		c.-3075A>C					3075	GT:AD:DP:GQ:PL	0/1:20,6:26:99:138,0,255	1/0:28,48:76:99:255,0,255	1/1:1,21:22:99:255,30,0	./.:0,0:0:.:.	1/1:0,17:17:99:255,51,0	1/1:0,29:29:99:255,87,0	0/0:12,1:13:67:0,4,255	1/1:0,13:13:99:255,39,0	0/0:72,0:72:99:0,216,255	0/0:11,0:11:99:0,33,255	0/0:21,0:21:99:0,63,255	0/0:32,0:32:99:0,96,255	0/0:27,0:27:99:0,81,255	0/0:87,0:87:99:0,255,255	0/0:10,0:10:99:0,30,255	0/1:41,29:70:99:255,0,255	0/0:29,0:29:99:0,87,255	0/0:13,0:13:99:0,39,255	0/0:14,0:14:99:0,42,255	0/0:42,0:42:99:0,126,255	./.:0,0:0:.:.	1/1:0,16:16:99:255,48,0	1/1:0,40:40:99:255,120,0	./.:0,0:0:.:.	0/0:17,0:17:99:0,51,255	1/1:0,78:78:99:255,234,0
1	5757711	S1_5757711	C	A	.	PASS	XP_007161224.1hypothetical protein PHAVU_001G052400g	QualityScore=0.0;DP=2558;ANN=A	synonymous_variant	LOW	Phvul.001G052400	Phvul.001G052400.v2.1	transcript	Phvul.001G052400.1.v2.1	protein_coding	2/3	c.423C>A	p.Ala141Ala	423/912	423/912	141/303		GT:AD:DP:GQ:PL	0/1:10,4:14:99:102,0,255	1/0:14,30:44:99:255,0,255	1/1:1,11:12:50:255,0,0	./.:0,0:0:.:.	1/1:0,10:10:99:255,30,0	1/1:0,15:15:99:255,45,0	0/0:7,0:7:99:0,21,252	1/1:0,9:9:99:255,27,0	0/0:41,0:41:99:0,123,255	0/0:6,0:6:98:0,18,216	0/0:14,0:14:99:0,42,255	0/0:20,0:20:99:0,60,255	0/0:19,0:19:99:0,57,255	0/0:53,0:53:99:0,159,255	0/0:5,0:5:96:0,15,180	0/1:23,16:39:99:255,0,255	0/0:19,0:19:99:0,57,255	0/0:9,0:9:99:0,27,255	0/0:9,0:9:99:0,27,255	0/0:24,0:24:99:0,72,255	./.:0,0:0:.:.	1/1:0,8:8:99:255,24,0	1/1:0,24:24:99:255,72,0	./.:0,0:0:.:.	0/0:12,0:12:99:0,36,255	1/1:0,50:50:99:255,150,0
1	5765199	S1_5765199	A	T	.	PASS	XP_007161225.1hypothetical protein PHAVU_001G052500g	QualityScore=0.0;DP=1119;ANN=T	missense_variant	MODERATE	Phvul.001G052500	Phvul.001G052500.v2.1	transcript	Phvul.001G052500.1.v2.1	protein_coding	10/10	c.1816A>T	p.Asn606Tyr	1816/2136	1816/2136	606/711		GT:AD:DP:GQ:PL	0/0:7,1:8:93:12,0,228	1/0:6,11:17:99:255,0,165	1/1:0,8:8:99:255,24,0	./.:0,0:0:.:.	1/1:0,5:5:96:180,15,0	1/1:0,5:5:96:180,15,0	0/0:3,0:3:88:0,9,108	1/1:0,1:1:66:36,3,0	0/0:6,0:6:98:0,18,216	0/0:6,0:6:98:0,18,216	0/0:18,0:18:99:0,54,255	0/0:13,0:13:99:0,39,255	0/0:8,0:8:99:0,24,255	0/0:37,2:39:99:0,45,255	0/1:2,1:3:99:27,0,63	0/1:17,13:30:99:255,0,255	0/0:26,1:27:99:0,46,255	0/0:2,0:2:79:0,6,72	0/0:11,0:11:99:0,33,255	0/0:20,2:22:79:6,0,255	./.:0,0:0:.:.	1/1:0,2:2:79:72,6,0	1/1:0,10:10:99:255,30,0	./.:0,0:0:.:.	0/0:12,0:12:99:0,36,255	1/1:0,4:4:94:144,12,0
1	5774216	S1_5774216	G	A	.	PASS	XP_007161228.1hypothetical protein PHAVU_001G052600g	QualityScore=0.0;DP=1862;ANN=A	intron_variant	MODIFIER	Phvul.001G052600	Phvul.001G052600.v2.1	transcript	Phvul.001G052600.1.v2.1	protein_coding	7/32	c.669+41G>A						GT:AD:DP:GQ:PL	0/1:7,3:10:99:78,0,222	1/0:6,17:23:99:255,0,147	1/1:0,15:15:99:255,45,0	./.:0,0:0:.:.	1/1:0,4:4:94:144,12,0	1/1:0,10:10:99:255,30,0	0/0:9,0:9:99:0,27,255	1/1:0,8:8:99:255,24,0	0/0:18,0:18:99:0,54,255	0/0:3,0:3:88:0,9,108	0/0:31,1:32:99:0,60,255	0/0:13,0:13:99:0,39,255	0/0:16,0:16:99:0,48,255	0/0:61,0:61:99:0,183,255	0/0:5,0:5:96:0,15,180	1/0:21,31:52:99:255,0,255	0/0:39,0:39:99:0,117,255	0/0:3,0:3:88:0,9,108	0/0:26,0:26:99:0,78,255	0/0:26,0:26:99:0,78,255	./.:0,0:0:.:.	1/1:0,6:6:98:216,18,0	1/1:0,9:9:99:255,27,0	./.:0,0:0:.:.	0/0:10,0:10:99:0,30,255	1/1:0,12:12:99:255,36,0
1	5805601	S1_5805601	T	A	.	PASS	XP_007161230.1hypothetical protein PHAVU_001G052800g	QualityScore=0.0;DP=1208;ANN=A	missense_variant	MODERATE	Phvul.001G052800	Phvul.001G052800.v2.1	transcript	Phvul.001G052800.1.v2.1	protein_coding	11/14	c.1085A>T	p.Gln362Leu	1251/3191	1085/2802	362/933		GT:AD:DP:GQ:PL	0/1:8,2:10:99:42,0,255	1/0:4,6:10:99:186,0,114	./.:0,0:0:.:.	./.:0,0:0:.:.	1/1:0,1:1:66:36,3,0	1/1:0,7:7:99:252,21,0	0/0:4,0:4:94:0,12,144	1/1:0,3:3:88:108,9,0	0/0:16,0:16:99:0,48,255	./.:0,0:0:.:.	0/0:16,0:16:99:0,48,255	0/0:14,0:14:99:0,42,255	0/0:13,0:13:99:0,39,255	0/0:37,0:37:99:0,111,255	0/0:12,0:12:99:0,36,255	0/1:17,14:31:99:255,0,255	0/0:26,0:26:99:0,78,255	0/0:2,0:2:79:0,6,72	0/0:13,1:14:80:0,6,255	0/0:8,0:8:99:0,24,255	./.:0,0:0:.:.	1/1:0,1:1:66:36,3,0	1/1:0,4:4:94:144,12,0	./.:0,0:0:.:.	0/0:7,0:7:99:0,21,252	1/1:0,6:6:98:216,18,0
1	5805636	S1_5805636	C	T	.	PASS	XP_007161230.1hypothetical protein PHAVU_001G052800g	QualityScore=0.0;DP=1734;ANN=T	synonymous_variant	LOW	Phvul.001G052800	Phvul.001G052800.v2.1	transcript	Phvul.001G052800.1.v2.1	protein_coding	11/14	c.1050G>A	p.Pro350Pro	1216/3191	1050/2802	350/933		GT:AD:DP:GQ:PL	0/1:8,2:10:99:42,0,255	1/0:5,9:14:99:255,0,138	./.:0,0:0:.:.	./.:0,0:0:.:.	1/1:0,3:3:88:108,9,0	1/1:0,8:8:99:255,24,0	0/0:6,0:6:98:0,18,216	1/1:0,7:7:99:252,21,0	0/0:23,0:23:99:0,69,255	0/0:2,0:2:79:0,6,72	0/0:21,0:21:99:0,63,255	0/0:22,0:22:99:0,66,255	0/0:16,0:16:99:0,48,255	0/0:60,0:60:99:0,180,255	0/0:16,0:16:99:0,48,255	0/1:24,18:42:99:255,0,255	0/0:31,0:31:99:0,93,255	0/0:2,0:2:79:0,6,72	0/0:18,1:19:99:0,21,255	0/0:11,0:11:99:0,33,255	./.:0,0:0:.:.	1/1:0,2:2:79:72,6,0	1/1:0,11:11:99:255,33,0	./.:0,0:0:.:.	0/0:9,0:9:99:0,27,255	1/1:0,9:9:99:255,27,0
1	5805644	S1_5805644	G	A	.	PASS	XP_007161230.1hypothetical protein PHAVU_001G052800g	QualityScore=0.0;DP=1734;ANN=A	synonymous_variant	LOW	Phvul.001G052800	Phvul.001G052800.v2.1	transcript	Phvul.001G052800.1.v2.1	protein_coding	11/14	c.1042C>T	p.Leu348Leu	1208/3191	1042/2802	348/933		GT:AD:DP:GQ:PL	0/1:8,2:10:99:42,0,255	1/0:5,9:14:99:255,0,138	./.:0,0:0:.:.	./.:0,0:0:.:.	1/1:0,3:3:88:108,9,0	1/1:0,8:8:99:255,24,0	0/0:6,0:6:98:0,18,216	1/1:0,7:7:99:252,21,0	0/0:23,0:23:99:0,69,255	0/0:2,0:2:79:0,6,72	0/0:21,0:21:99:0,63,255	0/0:22,0:22:99:0,66,255	0/0:16,0:16:99:0,48,255	0/0:60,0:60:99:0,180,255	0/0:16,0:16:99:0,48,255	0/1:24,18:42:99:255,0,255	0/0:31,0:31:99:0,93,255	0/0:2,0:2:79:0,6,72	0/0:18,1:19:99:0,21,255	0/0:11,0:11:99:0,33,255	./.:0,0:0:.:.	1/1:0,2:2:79:72,6,0	1/1:0,11:11:99:255,33,0	./.:0,0:0:.:.	0/0:9,0:9:99:0,27,255	1/1:0,9:9:99:255,27,0
1	5816189	S1_5816189	C	T	.	PASS	XP_007161231.1hypothetical protein PHAVU_001G052900g	QualityScore=0.0;DP=1811;ANN=T	synonymous_variant	LOW	Phvul.001G052900	Phvul.001G052900.v2.1	transcript	Phvul.001G052900.2.v2.1	protein_coding	11/14	c.1047G>A	p.Leu349Leu	1465/3361	1047/2751	349/916		GT:AD:DP:GQ:PL	0/0:13,2:15:99:27,0,255	1/0:9,13:22:99:255,0,255	1/1:0,20:20:99:255,60,0	./.:0,0:0:.:.	1/1:0,4:4:94:144,12,0	1/1:0,8:8:99:255,24,0	0/0:6,0:6:98:0,18,216	1/1:0,3:3:88:108,9,0	0/0:30,0:30:99:0,90,255	0/0:5,0:5:96:0,15,180	0/0:29,0:29:99:0,87,255	0/0:18,0:18:99:0,54,255	0/0:25,0:25:99:0,75,255	0/0:61,0:61:99:0,183,255	0/0:7,0:7:99:0,21,252	1/0:19,20:39:99:255,0,255	0/0:21,0:21:99:0,63,255	0/0:4,0:4:94:0,12,144	0/0:18,0:18:99:0,54,255	0/0:17,0:17:99:0,51,255	./.:0,0:0:.:.	1/1:0,4:4:94:144,12,0	1/1:0,14:14:99:255,42,0	./.:0,0:0:.:.	0/0:7,0:7:99:0,21,252	1/1:0,9:9:99:255,27,0
1	5832858	S1_5832858	C	T	.	PASS	XP_007161232.1hypothetical protein PHAVU_001G053000g	QualityScore=0.0;DP=1758;ANN=T	missense_variant	MODERATE	Phvul.001G053000	Phvul.001G053000.v2.1	transcript	Phvul.001G053000.1.v2.1	protein_coding	11/14	c.1048G>A	p.Val350Met	1354/3370	1048/2688	350/895		GT:AD:DP:GQ:PL	0/1:13,11:24:99:255,0,255	1/0:11,12:23:99:255,0,255	1/1:0,16:16:99:255,48,0	./.:0,0:0:.:.	1/1:0,8:8:99:255,24,0	1/1:0,9:9:99:255,27,0	0/0:8,0:8:99:0,24,255	1/1:0,10:10:99:255,30,0	0/0:25,1:26:99:0,43,255	0/0:5,0:5:96:0,15,180	0/0:23,0:23:99:0,69,255	0/0:21,0:21:99:0,63,255	0/0:24,0:24:99:0,72,255	0/0:50,0:50:99:0,150,255	0/0:12,0:12:99:0,36,255	0/1:27,18:45:99:255,0,255	0/0:29,0:29:99:0,87,255	0/0:6,0:6:98:0,18,216	0/0:23,0:23:99:0,69,255	0/0:19,0:19:99:0,57,255	./.:0,0:0:.:.	1/1:0,6:6:98:216,18,0	1/1:0,16:16:99:255,48,0	./.:0,0:0:.:.	0/0:8,0:8:99:0,24,255	1/1:0,5:5:96:180,15,0
1	5926392	S1_5926392	C	A	.	PASS	XP_007161236.1hypothetical protein PHAVU_001G053400g	QualityScore=0.0;DP=1701;ANN=A	missense_variant	MODERATE	Phvul.001G053400	Phvul.001G053400.v2.1	transcript	Phvul.001G053400.1.v2.1	protein_coding	13/16	c.1786G>T	p.Ala596Ser	1844/2769	1786/2484	596/827		GT:AD:DP:GQ:PL	0/1:7,3:10:99:78,0,222	0/1:15,12:27:99:255,0,255	1/1:0,16:16:99:255,48,0	./.:0,0:0:.:.	1/1:1,6:7:96:195,0,15	1/1:0,13:13:99:255,39,0	0/0:2,0:2:79:0,6,72	1/1:0,1:1:66:36,3,0	0/0:15,0:15:99:0,45,255	0/0:2,0:2:79:0,6,72	0/0:24,0:24:99:0,72,255	0/0:19,0:19:99:0,57,255	0/0:18,0:18:99:0,54,255	0/0:50,0:50:99:0,150,255	0/0:7,0:7:99:0,21,252	1/0:20,23:43:99:255,0,255	0/0:29,0:29:99:0,87,255	0/0:5,0:5:96:0,15,180	0/0:15,0:15:99:0,45,255	0/0:15,0:15:99:0,45,255	./.:0,0:0:.:.	1/1:0,11:11:99:255,33,0	1/1:0,14:14:99:255,42,0	./.:0,0:0:.:.	0/0:8,0:8:99:0,24,255	1/1:0,9:9:99:255,27,0
1	5927873	S1_5927873	T	A	.	PASS	XP_007161236.1hypothetical protein PHAVU_001G053400g	QualityScore=0.0;DP=1115;ANN=A	intron_variant	MODIFIER	Phvul.001G053400	Phvul.001G053400.v2.1	transcript	Phvul.001G053400.1.v2.1	protein_coding	7/15	c.867-110A>T						GT:AD:DP:GQ:PL	0/1:4,1:5:99:21,0,129	1/0:2,3:5:99:93,0,57	1/1:0,7:7:99:252,21,0	./.:0,0:0:.:.	1/1:0,2:2:79:72,6,0	1/1:0,6:6:98:216,18,0	0/0:3,0:3:88:0,9,108	1/1:0,1:1:66:36,3,0	0/0:13,0:13:99:0,39,255	0/0:7,0:7:99:0,21,252	0/0:15,0:15:99:0,45,255	0/0:9,0:9:99:0,27,255	0/0:12,0:12:99:0,36,255	0/0:53,0:53:99:0,159,255	0/0:8,0:8:99:0,24,255	0/1:15,3:18:99:53,0,255	0/0:25,0:25:99:0,75,255	0/0:2,0:2:79:0,6,72	0/0:13,0:13:99:0,39,255	0/0:14,0:14:99:0,42,255	./.:0,0:0:.:.	1/1:0,5:5:96:180,15,0	1/1:0,4:4:94:144,12,0	1/1:0,1:1:66:36,3,0	0/0:13,0:13:99:0,39,255	1/1:0,8:8:99:255,24,0
1	5927874	S1_5927874	A	T	.	PASS	XP_007161236.1hypothetical protein PHAVU_001G053400g	QualityScore=0.0;DP=1115;ANN=T	intron_variant	MODIFIER	Phvul.001G053400	Phvul.001G053400.v2.1	transcript	Phvul.001G053400.1.v2.1	protein_coding	7/15	c.867-111T>A						GT:AD:DP:GQ:PL	0/0:5,0:5:96:0,15,180	0/0:5,0:5:96:0,15,180	0/0:7,0:7:99:0,21,252	./.:0,0:0:.:.	0/0:2,0:2:79:0,6,72	0/0:6,0:6:98:0,18,216	0/0:3,0:3:88:0,9,108	0/0:1,0:1:66:0,3,36	0/0:13,0:13:99:0,39,255	1/1:0,7:7:99:252,21,0	0/0:15,0:15:99:0,45,255	0/0:9,0:9:99:0,27,255	0/0:12,0:12:99:0,36,255	1/1:0,53:53:99:255,159,0	0/0:8,0:8:99:0,24,255	1/0:8,10:18:99:255,0,234	0/0:25,0:25:99:0,75,255	1/1:0,2:2:79:72,6,0	1/1:0,13:13:99:255,39,0	0/0:14,0:14:99:0,42,255	./.:0,0:0:.:.	0/0:5,0:5:96:0,15,180	0/0:4,0:4:94:0,12,144	0/0:1,0:1:66:0,3,36	1/1:0,13:13:99:255,39,0	0/0:8,0:8:99:0,24,255
1	5927875	S1_5927875	A	T	.	PASS	XP_007161236.1hypothetical protein PHAVU_001G053400g	QualityScore=0.0;DP=1115;ANN=T	intron_variant	MODIFIER	Phvul.001G053400	Phvul.001G053400.v2.1	transcript	Phvul.001G053400.1.v2.1	protein_coding	7/15	c.867-112T>A						GT:AD:DP:GQ:PL	0/0:5,0:5:96:0,15,180	0/0:5,0:5:96:0,15,180	0/0:7,0:7:99:0,21,252	./.:0,0:0:.:.	0/0:2,0:2:79:0,6,72	0/0:6,0:6:98:0,18,216	0/0:3,0:3:88:0,9,108	0/0:1,0:1:66:0,3,36	0/0:13,0:13:99:0,39,255	1/1:0,7:7:99:252,21,0	0/0:15,0:15:99:0,45,255	0/0:9,0:9:99:0,27,255	0/0:12,0:12:99:0,36,255	1/1:0,53:53:99:255,159,0	0/0:8,0:8:99:0,24,255	1/0:8,10:18:99:255,0,234	0/0:25,0:25:99:0,75,255	1/1:0,2:2:79:72,6,0	1/1:0,13:13:99:255,39,0	0/0:14,0:14:99:0,42,255	./.:0,0:0:.:.	0/0:5,0:5:96:0,15,180	0/0:4,0:4:94:0,12,144	0/0:1,0:1:66:0,3,36	1/1:0,13:13:99:255,39,0	0/0:8,0:8:99:0,24,255
1	5927878	S1_5927878	A	G	.	PASS	XP_007161236.1hypothetical protein PHAVU_001G053400g	QualityScore=0.0;DP=1115;ANN=G	intron_variant	MODIFIER	Phvul.001G053400	Phvul.001G053400.v2.1	transcript	Phvul.001G053400.1.v2.1	protein_coding	7/15	c.867-115T>C						GT:AD:DP:GQ:PL	0/0:5,0:5:96:0,15,180	0/0:5,0:5:96:0,15,180	0/0:7,0:7:99:0,21,252	./.:0,0:0:.:.	1/1:0,2:2:79:72,6,0	0/0:6,0:6:98:0,18,216	0/0:3,0:3:88:0,9,108	1/1:0,1:1:66:36,3,0	0/0:13,0:13:99:0,39,255	0/0:7,0:7:99:0,21,252	0/0:15,0:15:99:0,45,255	0/0:9,0:9:99:0,27,255	0/0:12,0:12:99:0,36,255	0/0:53,0:53:99:0,159,255	0/0:8,0:8:99:0,24,255	0/0:18,0:18:99:0,54,255	0/0:25,0:25:99:0,75,255	0/0:2,0:2:79:0,6,72	0/0:13,0:13:99:0,39,255	0/0:14,0:14:99:0,42,255	./.:0,0:0:.:.	0/0:5,0:5:96:0,15,180	0/0:4,0:4:94:0,12,144	0/0:1,0:1:66:0,3,36	0/0:13,0:13:99:0,39,255	1/1:0,8:8:99:255,24,0
1	5932870	S1_5932870	G	T	.	PASS	XP_007161236.1hypothetical protein PHAVU_001G053400g	QualityScore=0.0;DP=2944;ANN=T	splice_region_variant&intron_variant	LOW	Phvul.001G053400	Phvul.001G053400.v2.1	transcript	Phvul.001G053400.1.v2.1	protein_coding	1/15	c.88-5C>A						GT:AD:DP:GQ:PL	0/0:16,1:17:97:0,15,255	1/0:9,23:32:99:255,0,228	1/1:0,16:16:99:255,48,0	./.:0,0:0:.:.	0/0:14,1:15:89:0,9,255	1/1:0,24:24:99:255,72,0	0/0:20,0:20:99:0,60,255	0/0:15,0:15:99:0,45,255	0/0:49,0:49:99:0,147,255	0/0:14,0:14:99:0,42,255	0/0:28,0:28:99:0,84,255	0/0:25,0:25:99:0,75,255	0/0:21,0:21:99:0,63,255	0/0:84,0:84:99:0,253,255	0/0:7,0:7:99:0,21,252	0/1:29,23:52:99:255,0,255	0/0:38,0:38:99:0,114,255	0/0:7,0:7:99:0,21,252	0/0:16,0:16:99:0,48,255	0/0:27,0:27:99:0,81,255	./.:0,0:0:.:.	1/1:0,13:13:99:255,39,0	1/1:0,33:33:99:255,99,0	./.:0,0:0:.:.	0/0:18,0:18:99:0,54,255	0/0:35,1:36:99:0,72,255
1	5952221	S1_5952221	G	A	.	PASS	XP_007161237.1hypothetical protein PHAVU_001G053500g	QualityScore=0.0;DP=3958;ANN=A	intron_variant	MODIFIER	Phvul.001G053501	Phvul.001G053501.v2.1	transcript	Phvul.001G053501.1.v2.1	protein_coding	20/21	c.*86+664G>A						GT:AD:DP:GQ:PL	0/1:17,5:22:99:113,0,255	1/0:19,23:42:99:255,0,255	1/1:0,29:29:99:255,87,0	./.:0,0:0:.:.	0/0:9,0:9:99:0,27,255	1/1:0,29:29:99:255,87,0	0/0:16,0:16:99:0,48,255	0/0:21,0:21:99:0,63,255	0/0:62,0:62:99:0,186,255	0/0:18,0:18:99:0,54,255	0/0:35,0:35:99:0,105,255	0/0:41,0:41:99:0,123,255	0/0:44,0:44:99:0,132,255	0/0:97,0:97:99:0,255,255	0/0:24,0:24:99:0,72,255	1/0:39,47:86:99:255,0,255	0/0:67,0:67:99:0,201,255	0/0:9,0:9:99:0,27,255	0/0:35,0:35:99:0,105,255	0/0:39,0:39:99:0,117,255	./.:0,0:0:.:.	1/1:0,11:11:99:255,33,0	1/1:0,40:40:99:255,120,0	1/1:0,1:1:66:36,3,0	0/0:31,0:31:99:0,93,255	0/0:28,0:28:99:0,84,255
1	5963334	S1_5963334	G	A	.	PASS	XP_007161239.1hypothetical protein PHAVU_001G053700g	QualityScore=0.0;DP=1075;ANN=A	synonymous_variant	LOW	Phvul.001G053700	Phvul.001G053700.v2.1	transcript	Phvul.001G053700.1.v2.1	protein_coding	2/4	c.366G>A	p.Leu122Leu	385/1554	366/999	122/332		GT:AD:DP:GQ:PL	0/0:9,0:9:99:0,27,255	0/1:13,10:23:99:255,0,255	0/1:12,11:23:99:255,0,255	./.:0,0:0:.:.	1/0:2,3:5:99:93,0,57	1/0:5,8:13:99:249,0,141	0/0:1,0:1:66:0,3,36	1/0:1,1:2:99:30,0,30	0/0:16,0:16:99:0,48,255	0/0:4,0:4:94:0,12,144	0/0:9,0:9:99:0,27,255	0/0:13,0:13:99:0,39,255	0/0:11,0:11:99:0,33,255	0/0:34,0:34:99:0,102,255	0/0:2,0:2:79:0,6,72	0/1:19,7:26:99:174,0,255	0/0:9,0:9:99:0,27,255	0/0:2,0:2:79:0,6,72	0/0:7,0:7:99:0,21,252	0/0:4,0:4:94:0,12,144	./.:0,0:0:.:.	1/0:4,5:9:99:153,0,117	1/0:2,3:5:99:93,0,57	./.:0,0:0:.:.	0/0:12,0:12:99:0,36,255	1/0:2,3:5:99:93,0,57
1	5963422	S1_5963422	C	A	.	PASS	XP_007161239.1hypothetical protein PHAVU_001G053700g	QualityScore=0.0;DP=2600;ANN=A	missense_variant	MODERATE	Phvul.001G053700	Phvul.001G053700.v2.1	transcript	Phvul.001G053700.1.v2.1	protein_coding	2/4	c.454C>A	p.Leu152Ile	473/1554	454/999	152/332		GT:AD:DP:GQ:PL	0/1:8,2:10:99:42,0,255	0/1:23,10:33:99:255,0,255	0/1:21,18:39:99:255,0,255	./.:0,0:0:.:.	0/1:5,2:7:99:51,0,159	1/0:17,20:37:99:255,0,255	0/0:11,0:11:99:0,33,255	0/1:2,1:3:99:27,0,63	0/0:43,0:43:99:0,129,255	0/0:6,0:6:98:0,18,216	0/0:17,0:17:99:0,51,255	0/0:23,0:23:99:0,69,255	0/0:16,0:16:99:0,48,255	0/0:72,0:72:99:0,216,255	0/0:6,0:6:98:0,18,216	0/1:28,20:48:99:255,0,255	0/0:17,0:17:99:0,51,255	0/0:8,0:8:99:0,24,255	0/0:10,0:10:99:0,30,255	0/0:22,0:22:99:0,66,255	./.:0,0:0:.:.	1/0:6,17:23:99:255,0,147	1/0:12,17:29:99:255,0,255	./.:0,0:0:.:.	0/0:21,0:21:99:0,63,255	0/1:17,13:30:99:255,0,255
1	5963450	S1_5963450	C	A	.	PASS	XP_007161239.1hypothetical protein PHAVU_001G053700g	QualityScore=0.0;DP=2600;ANN=A	missense_variant	MODERATE	Phvul.001G053700	Phvul.001G053700.v2.1	transcript	Phvul.001G053700.1.v2.1	protein_coding	2/4	c.482C>A	p.Ala161Glu	501/1554	482/999	161/332		GT:AD:DP:GQ:PL	0/0:9,1:10:79:6,0,255	0/1:22,11:33:99:255,0,255	1/0:18,21:39:99:255,0,255	./.:0,0:0:.:.	1/0:2,5:7:99:159,0,51	0/1:20,17:37:99:255,0,255	0/0:11,0:11:99:0,33,255	1/0:1,2:3:99:63,0,27	0/0:43,0:43:99:0,129,255	0/0:6,0:6:98:0,18,216	0/0:17,0:17:99:0,51,255	0/0:23,0:23:99:0,69,255	0/0:16,0:16:99:0,48,255	0/0:72,0:72:99:0,216,255	0/0:6,0:6:98:0,18,216	0/1:33,15:48:99:255,0,255	0/0:17,0:17:99:0,51,255	0/0:8,0:8:99:0,24,255	0/0:10,0:10:99:0,30,255	0/0:22,0:22:99:0,66,255	./.:0,0:0:.:.	0/1:17,6:23:99:147,0,255	0/1:17,12:29:99:255,0,255	./.:0,0:0:.:.	0/0:21,0:21:99:0,63,255	1/0:13,17:30:99:255,0,255
1	5963473	S1_5963473	T	A	.	PASS	XP_007161239.1hypothetical protein PHAVU_001G053700g	QualityScore=0.0;DP=1303;ANN=A	missense_variant	MODERATE	Phvul.001G053700	Phvul.001G053700.v2.1	transcript	Phvul.001G053700.1.v2.1	protein_coding	2/4	c.505T>A	p.Asp169Asn	524/1554	505/999	169/332		GT:AD:DP:GQ:PL	0/0:6,0:6:98:0,18,216	0/0:19,0:19:99:0,57,255	0/0:24,0:24:99:0,72,255	./.:0,0:0:.:.	0/1:3,2:5:99:57,0,93	1/0:11,12:23:99:255,0,255	1/0:2,2:4:99:60,0,60	0/0:1,0:1:66:0,3,36	0/1:14,9:23:99:255,0,255	0/0:3,0:3:88:0,9,108	0/0:8,0:8:99:0,24,255	0/0:13,0:13:99:0,39,255	0/1:11,2:13:99:33,0,255	0/0:35,0:35:99:0,105,255	0/0:4,0:4:94:0,12,144	0/0:28,0:28:99:0,84,255	0/0:8,0:8:99:0,24,255	0/0:2,0:2:79:0,6,72	0/1:5,1:6:98:18,0,162	0/0:7,1:8:93:12,0,228	./.:0,0:0:.:.	0/1:6,3:9:99:81,0,189	0/1:4,3:7:99:87,0,123	./.:0,0:0:.:.	0/0:11,0:11:99:0,33,255	1/0:5,6:11:99:183,0,147
1	5964354	S1_5964354	C	T	.	PASS	XP_007161239.1hypothetical protein PHAVU_001G053700g	QualityScore=0.0;DP=1472;ANN=T	missense_variant	MODERATE	Phvul.001G053700	Phvul.001G053700.v2.1	transcript	Phvul.001G053700.1.v2.1	protein_coding	4/4	c.854C>T	p.Ala285Val	873/1554	854/999	285/332		GT:AD:DP:GQ:PL	0/0:14,1:15:89:0,9,255	1/0:5,15:20:99:255,0,120	1/1:0,5:5:96:180,15,0	./.:0,0:0:.:.	1/1:0,4:4:94:144,12,0	1/1:0,9:9:99:255,27,0	0/0:1,0:1:66:0,3,36	1/1:0,4:4:94:144,12,0	0/0:12,0:12:99:0,36,255	0/0:5,0:5:96:0,15,180	0/0:14,1:15:89:0,9,255	0/0:22,0:22:99:0,66,255	0/0:12,0:12:99:0,36,255	0/0:22,0:22:99:0,66,255	0/0:9,0:9:99:0,27,255	0/1:21,10:31:99:255,0,255	0/0:16,0:16:99:0,48,255	0/0:3,0:3:88:0,9,108	0/0:17,0:17:99:0,51,255	0/0:22,0:22:99:0,66,255	./.:0,0:0:.:.	1/1:0,5:5:96:180,15,0	1/1:0,15:15:99:255,45,0	./.:0,0:0:.:.	0/0:8,0:8:99:0,24,255	1/1:0,17:17:99:255,51,0
1	5964355	S1_5964355	C	T	.	PASS	XP_007161239.1hypothetical protein PHAVU_001G053700g	QualityScore=0.0;DP=1003;ANN=T	synonymous_variant	LOW	Phvul.001G053700	Phvul.001G053700.v2.1	transcript	Phvul.001G053700.1.v2.1	protein_coding	4/4	c.855C>T	p.Ala285Ala	874/1554	855/999	285/332		GT:AD:DP:GQ:PL	0/0:4,0:4:94:0,12,144	1/0:2,6:8:99:192,0,48	1/1:0,8:8:99:255,24,0	./.:0,0:0:.:.	1/1:0,5:5:96:180,15,0	1/1:0,6:6:98:216,18,0	0/0:1,0:1:66:0,3,36	1/1:0,5:5:96:180,15,0	0/0:17,0:17:99:0,51,255	0/0:5,0:5:96:0,15,180	0/0:8,0:8:99:0,24,255	0/0:5,0:5:96:0,15,180	0/0:10,0:10:99:0,30,255	0/0:34,0:34:99:0,102,255	0/0:1,0:1:66:0,3,36	0/0:8,0:8:99:0,24,255	0/0:11,0:11:99:0,33,255	0/0:5,0:5:96:0,15,180	0/0:9,0:9:99:0,27,255	0/0:12,0:12:99:0,36,255	./.:0,0:0:.:.	1/1:0,5:5:96:180,15,0	1/1:0,13:13:99:255,39,0	./.:0,0:0:.:.	0/0:7,0:7:99:0,21,252	1/1:0,8:8:99:255,24,0
1	5986921	S1_5986921	T	C	.	PASS	6-hydroxynicotinate 3-monooxygenase-like	QualityScore=0.0;DP=1526;ANN=C	missense_variant	MODERATE	Phvul.001G053900	Phvul.001G053900.v2.1	transcript	Phvul.001G053900.2.v2.1	protein_coding	4/4	c.856T>C	p.Phe286Leu	874/1534	856/1296	286/431		GT:AD:DP:GQ:PL	0/1:4,1:5:99:21,0,129	0/1:15,11:26:99:255,0,255	1/1:0,12:12:99:255,36,0	./.:0,0:0:.:.	1/1:0,4:4:94:144,12,0	1/1:0,12:12:99:255,36,0	0/0:5,0:5:96:0,15,180	1/1:0,8:8:99:255,24,0	0/0:31,0:31:99:0,93,255	0/0:5,0:5:96:0,15,180	0/0:16,0:16:99:0,48,255	0/0:12,0:12:99:0,36,255	0/0:11,0:11:99:0,33,255	0/0:42,0:42:99:0,126,255	0/0:6,0:6:98:0,18,216	0/1:23,16:39:99:255,0,255	0/0:23,0:23:99:0,69,255	0/0:5,0:5:96:0,15,180	0/0:9,0:9:99:0,27,255	0/0:18,0:18:99:0,54,255	./.:0,0:0:.:.	1/1:0,4:4:94:144,12,0	1/1:0,11:11:99:255,33,0	./.:0,0:0:.:.	0/0:6,0:6:98:0,18,216	1/1:0,21:21:99:255,63,0
1	5986922	S1_5986922	T	C	.	PASS	6-hydroxynicotinate 3-monooxygenase-like	QualityScore=0.0;DP=1046;ANN=C	missense_variant	MODERATE	Phvul.001G053900	Phvul.001G053900.v2.1	transcript	Phvul.001G053900.2.v2.1	protein_coding	4/4	c.857T>C	p.Phe286Ser	875/1534	857/1296	286/431		GT:AD:DP:GQ:PL	0/0:3,0:3:88:0,9,108	1/0:8,9:17:99:255,0,237	1/1:0,6:6:98:216,18,0	./.:0,0:0:.:.	1/1:0,6:6:98:216,18,0	1/1:0,3:3:88:108,9,0	0/0:6,0:6:98:0,18,216	1/1:0,5:5:96:180,15,0	0/0:17,0:17:99:0,51,255	0/0:1,0:1:66:0,3,36	0/0:6,0:6:98:0,18,216	0/0:3,0:3:88:0,9,108	0/0:11,0:11:99:0,33,255	0/0:25,0:25:99:0,75,255	0/0:3,0:3:88:0,9,108	0/1:8,6:14:99:174,0,246	0/0:14,0:14:99:0,42,255	0/0:4,0:4:94:0,12,144	0/0:7,0:7:99:0,21,252	0/0:10,0:10:99:0,30,255	./.:0,0:0:.:.	1/1:0,6:6:98:216,18,0	1/1:0,7:7:99:252,21,0	./.:0,0:0:.:.	0/0:10,0:10:99:0,30,255	1/1:0,8:8:99:255,24,0
1	5986986	S1_5986986	G	A	.	PASS	6-hydroxynicotinate 3-monooxygenase-like	QualityScore=0.0;DP=2787;ANN=A	synonymous_variant	LOW	Phvul.001G053900	Phvul.001G053900.v2.1	transcript	Phvul.001G053900.2.v2.1	protein_coding	4/4	c.921G>A	p.Leu307Leu	939/1534	921/1296	307/431		GT:AD:DP:GQ:PL	0/1:17,4:21:99:81,0,255	0/1:32,13:45:99:255,0,255	0/0:18,0:18:99:0,54,255	./.:0,0:0:.:.	0/0:9,0:9:99:0,27,255	0/0:18,0:18:99:0,54,255	1/1:0,6:6:98:216,18,0	0/0:11,0:11:99:0,33,255	1/0:10,29:39:99:255,0,243	0/1:5,4:9:99:117,0,153	1/1:1,15:16:94:255,12,0	0/1:19,11:30:99:255,0,255	0/1:14,13:27:99:255,0,255	1/0:26,36:62:99:255,0,255	1/0:6,6:12:99:180,0,180	0/1:48,22:70:99:255,0,255	1/0:15,21:36:99:255,0,255	1/0:3,7:10:99:222,0,78	0/1:15,10:25:99:255,0,255	0/1:19,18:37:99:255,0,255	./.:0,0:0:.:.	0/0:10,0:10:99:0,30,255	0/0:21,0:21:99:0,63,255	./.:0,0:0:.:.	1/0:6,8:14:99:246,0,174	0/0:34,0:34:99:0,102,255
1	6021836	S1_6021836	T	A	.	PASS	XP_007161247.1hypothetical protein PHAVU_001G054400g	QualityScore=0.0;DP=1005;ANN=A	synonymous_variant	LOW	Phvul.001G054400	Phvul.001G054400.v2.1	transcript	Phvul.001G054400.1.v2.1	protein_coding	18/24	c.3011T>A	p.Glu1004Glu	3166/4527	3011/4341	1004/1446		GT:AD:DP:GQ:PL	0/1:5,1:6:98:18,0,162	0/1:5,3:8:99:84,0,156	1/0:2,6:8:99:192,0,48	./.:0,0:0:.:.	0/0:6,0:6:98:0,18,216	0/1:5,2:7:99:51,0,159	0/0:2,0:2:79:0,6,72	0/0:3,0:3:88:0,9,108	0/0:11,0:11:99:0,33,255	0/0:3,0:3:88:0,9,108	0/0:5,0:5:96:0,15,180	0/0:13,2:15:99:27,0,255	0/0:2,0:2:79:0,6,72	0/1:24,8:32:99:192,0,255	1/1:0,5:5:96:180,15,0	0/1:13,4:17:99:93,0,255	0/0:7,1:8:93:12,0,228	./.:0,0:0:.:.	0/0:5,0:5:96:0,15,180	0/0:7,0:7:99:0,21,252	./.:0,0:0:.:.	0/0:4,0:4:94:0,12,144	0/0:6,0:6:98:0,18,216	./.:0,0:0:.:.	0/0:7,0:7:99:0,21,252	0/0:19,0:19:99:0,57,255
1	6036886	S1_6036886	C	A	.	PASS	XP_007161249.1hypothetical protein PHAVU_001G054500g	QualityScore=0.0;DP=3293;ANN=A	intron_variant	MODIFIER	Phvul.001G054500	Phvul.001G054500.v2.1	transcript	Phvul.001G054500.1.v2.1	protein_coding	19/23	c.3306+30C>A						GT:AD:DP:GQ:PL	0/1:5,2:7:99:51,0,159	1/0:16,28:44:99:255,0,255	1/1:0,27:27:99:255,81,0	./.:0,0:0:.:.	1/1:0,19:19:99:255,57,0	1/1:0,24:24:99:255,72,0	0/0:8,0:8:99:0,24,255	1/1:0,14:14:99:255,42,0	0/0:52,0:52:99:0,156,255	0/0:10,0:10:99:0,30,255	0/0:33,0:33:99:0,99,255	0/0:26,0:26:99:0,78,255	0/0:26,0:26:99:0,78,255	0/0:77,0:77:99:0,231,255	0/0:11,0:11:99:0,33,255	0/1:50,23:73:99:255,0,255	0/0:45,0:45:99:0,135,255	0/0:6,0:6:98:0,18,216	0/0:20,0:20:99:0,60,255	0/0:41,0:41:99:0,123,255	./.:0,0:0:.:.	1/1:0,6:6:98:216,18,0	1/1:0,25:25:99:255,75,0	./.:0,0:0:.:.	0/0:12,0:12:99:0,36,255	1/1:0,52:52:99:255,156,0
[truncated: 22,130 more rows]
[truncated: 166 more columns]
